# Supplementary material for: Crym-positive striatal astrocytes gate perseverative behaviour
Source: Nature. 2024 Feb 28;627(8003):358–66. doi: 10.1038/s41586-024-07138-0 (PMC10937394; doi:10.1038/s41586-024-07138-0)
Supplement: Supplementary file 5 — scRNA-seq data for genes enriched in Crym+ astrocytes as well as those shared with other striatal astrocytes. [file 41586_2024_7138_MOESM5_ESM.xlsx]

## Sheet: Crym + enriched
	p_val	avg_log2FC	pct.1	pct.2	p_val_adj
Crym	0	3.846	1	0.368	1.12459e-99
Agt1	0	1.29686	0.189	0.01	2.02888e-114
Hba-a1	2.90911e-09	1.01631	0.42	0.327	8.72734e-06
Slc6a11	1.23217e-33	0.962336	0.168	0.239	2.54418e-29
Dio2	0	0.797871	0.198	0.016	4.05195e-104
Etnppl	0	0.791847	0.151	0.008	2.93307e-95
Bmpr1b	0	0.76828	0.195	0.01	2.5983e-97
Mical2	0	0.734749	0.185	0.028	1.11239e-87
Gdf10	0	0.695155	0.175	0.007	3.7597e-161
Cyp4f14	0	0.694945	0.182	0.013	5.43181e-120
Pantr1	3.74863e-72	0.69381	0.849	0.706	1.12459e-68
Ppp1r3c	0	0.691514	0.19	0.018	4.63043e-79
Lgr4	0	0.682162	0.189	0.034	9.77561e-83
Hes5	9.12229e-54	0.659462	0.812	0.666	2.73669e-50
Igdcc4	0	0.657121	0.182	0.032	4.25705e-101
Nr2e1	0	0.652077	0.195	0.029	6.33839e-104
Wnt7b	0	0.650937	0.196	0.028	1.05729e-105
Mfap3l	0	0.641054	0.19	0.035	9.80822e-129
Mt3	4.47874e-64	0.624142	0.972	0.92	1.34362e-60
Ddo	0	0.618083	0.151	0.012	7.72033e-87
Ptn	3.6282e-71	0.612692	0.98	0.923	1.08846e-67
Gli3	0	0.610487	0.17	0.022	4.69499e-111
Fmo1	0	0.609496	0.158	0.018	4.1299e-98
Psd2	0	0.599794	0.146	0.017	1.65415e-101
Fads2	0	0.599772	0.168	0.021	6.02696e-98
Mt1	1.29922e-48	0.572269	0.984	0.951	3.89766e-45
Lmo1	2.90241e-70	0.569465	0.666	0.53	8.70722e-67
Slc13a5	0	0.567064	0.156	0.019	4.66925e-77
Papss2	0	0.565609	0.16	0.008	2.11061e-117
Kirrel2	0	0.562494	0.14	0.004	2.96361e-93
Aldoc	2.04583e-60	0.559252	0.917	0.786	6.1375e-57
Gm9925	0	0.552778	0.13	0.011	1.74218e-97
Ddah1	4.58998e-62	0.549892	0.753	0.537	1.37699e-58
Adora2b	0	0.547763	0.168	0.027	3.63632e-117
Ccdc190	0	0.537792	0.152	0.011	1.84211e-103
Atp13a4	0	0.535762	0.114	0.005	2.12899e-32
Prdx6	4.43354e-60	0.523641	0.924	0.86	1.33006e-56
Trpm3	0	0.521782	0.125	0.014	3.71355e-29
3110082J24Rik	0	0.513602	0.143	0.02	9.91451e-112
2810459M11Rik	0	0.507867	0.147	0.022	2.78714e-80
Gm2115	0	0.500937	0.14	0.014	1.08418e-95
S100a1	7.77652e-57	0.500663	0.815	0.646	2.33295e-53
Id2	3.1124e-49	0.48824	0.871	0.746	9.33721e-46
Id3	2.23309e-31	0.48203	0.845	0.712	6.69926e-28
Rbp1	3.33717e-56	0.479331	0.741	0.555	1.00115e-52
Lxn	1.2857e-51	0.476043	0.721	0.546	3.85709e-48
Fjx1	5.82472e-40	0.474289	0.895	0.807	1.74742e-36
Gm13111	0	0.473504	0.127	0.008	1.93101e-42
Fam69c	0	0.471323	0.141	0.017	7.47611e-99
Slc14a1	0	0.470006	0.116	0.01	1.90655e-24
Mfge8	8.90597e-42	0.469414	0.908	0.799	2.67179e-38
Gm973	0	0.468133	0.128	0.014	6.39957e-18
Mt2	6.69361e-42	0.462076	0.897	0.785	2.00808e-38
AC154683.1	0	0.461845	0.126	0.012	2.36915e-26
S100a6	2.97004e-19	0.457762	0.752	0.701	8.91012e-16
Cth	0	0.45705	0.122	0.009	3.16595e-21
Six3	1.41139e-49	0.456348	0.646	0.498	4.23418e-46
Cst3	4.71609e-51	0.456144	0.998	0.998	1.41483e-47
Ccdc80	0	0.454146	0.118	0.014	2.51996e-11
Ndp	0	0.453902	0.141	0.021	3.91112e-81
Nat8	0	0.451408	0.118	0.004	3.85709e-48
Pamr1	0	0.449125	0.113	0.008	3.12862e-34
Slc9a3r1	7.09664e-36	0.445995	0.735	0.613	2.12899e-32
Acot11	0	0.445197	0.125	0.011	4.46286e-28
Id4	7.72285e-45	0.44006	0.883	0.789	2.31686e-41
Smpdl3a	7.57955e-45	0.438856	0.794	0.624	2.27386e-41
Tubb2b	6.51929e-45	0.437617	0.895	0.758	1.95579e-41
Fezf2	0	0.437601	0.103	0.005	7.20077e-06
Dbi	1.05218e-23	0.43608	0.929	0.886	3.15655e-20
9430041J12Rik	0	0.432583	0.109	0.01	2.76872e-45
Gabbr2	2.95488e-37	0.42741	0.553	0.407	8.86464e-34
Timp3	3.90982e-48	0.420814	0.87	0.711	1.17295e-44
Sdsl	0	0.414303	0.117	0.01	1.95007e-21
Tst	1.04287e-37	0.413707	0.738	0.596	3.12862e-34
AW047730	8.10826e-46	0.410986	0.784	0.62	2.43248e-42
Prss56	1.08542e-23	0.408439	0.457	0.37	3.25626e-20
Plpp3	6.82029e-37	0.387667	0.969	0.935	2.04609e-33
Lhx2	1.43064e-34	0.369365	0.693	0.597	4.29193e-31
Scrg1	6.4367e-46	0.369188	0.698	0.494	1.93101e-42
Fzd2	9.60676e-42	0.368569	0.833	0.674	2.88203e-38
Acsbg1	5.56089e-36	0.365438	0.78	0.62	1.66827e-32
Sox2	1.8563e-33	0.359636	0.784	0.641	5.56891e-30
Apoe	3.02651e-42	0.3565	0.998	0.998	9.07954e-39
Dkk3	3.3931e-42	0.352455	0.752	0.57	1.01793e-38
Psat1	1.48762e-31	0.352175	0.712	0.58	4.46286e-28
Gstm1	3.02638e-27	0.346213	0.822	0.708	9.07914e-24
Cxcl14	7.32797e-34	0.344255	0.841	0.72	2.19839e-30
Fbxo2	1.77964e-26	0.342019	0.73	0.64	5.33891e-23
Pfn2	1.88465e-42	0.34039	0.809	0.637	5.65394e-39
Tmem100	8.14906e-39	0.339525	0.676	0.503	2.44472e-35
Mgst1	8.37968e-36	0.33579	0.667	0.508	2.51391e-32
Anxa5	1.16986e-28	0.335106	0.73	0.673	3.50958e-25
Cspg5	7.41922e-45	0.332856	0.976	0.924	2.22577e-41
Selenop	3.97956e-26	0.328402	0.731	0.6	1.19387e-22
Csrp1	3.48434e-35	0.327342	0.8	0.648	1.0453e-31
Gja1	1.31758e-30	0.321199	0.913	0.823	3.95273e-27
Rpe65	1.56122e-25	0.31886	0.598	0.503	4.68367e-22
Rgcc	5.92141e-35	0.313346	0.635	0.457	1.77642e-31
Hspa2	1.23785e-32	0.313137	0.717	0.574	3.71355e-29
Lix1	6.35516e-28	0.311425	0.735	0.624	1.90655e-24
Acot1	3.80259e-25	0.307521	0.662	0.556	1.14078e-21
C030005K06Rik	8.8648e-19	0.302832	0.626	0.524	2.65944e-15
Gpam	2.74369e-27	0.299689	0.786	0.678	8.23106e-24
Lysmd2	2.98229e-25	0.295227	0.198	0.143	6.15784e-21
Polr3h	2.08525e-21	0.287057	0.615	0.509	6.25576e-18
Chchd10	5.21729e-36	0.287033	0.88	0.741	1.56519e-32
F3	5.59277e-32	0.285629	0.839	0.699	1.67783e-28
Slc1a3	2.45025e-29	0.285095	0.966	0.937	7.35076e-26
Six3os1	1.16931e-27	0.281644	0.705	0.597	3.50794e-24
Eva1a	7.90615e-25	0.280333	0.756	0.678	2.37184e-21
Baalc	1.4889e-21	0.280223	0.753	0.666	4.46671e-18
Tuba1b	7.89716e-30	0.280162	0.708	0.547	2.36915e-26
Pygb	8.94744e-28	0.276694	0.77	0.665	2.68423e-24
S100a4	6.38417e-23	0.275263	0.442	0.317	1.91525e-19
Sdc4	1.74055e-25	0.272168	0.812	0.725	5.22165e-22
Vim	5.91589e-20	0.271643	0.614	0.622	1.77477e-16
Fam107a	2.69269e-39	0.269447	0.788	0.609	8.07808e-36
Dbx2	2.13319e-21	0.266429	0.698	0.593	6.39957e-18
Sox9	2.64099e-21	0.265755	0.792	0.731	7.92297e-18
Fabp7	1.64811e-21	0.263098	0.679	0.543	4.94433e-18
Psph	2.43637e-18	0.263095	0.667	0.625	7.30912e-15
Mfsd2a	7.895e-19	0.259695	0.686	0.592	2.3685e-15
Hapln1	3.63642e-28	0.259612	0.691	0.55	1.09093e-24
S1pr1	1.68051e-27	0.257815	0.931	0.852	5.04152e-24
Mpv17	1.51926e-05	0.255444	0.198	0.182	0.313696
Kcnab1	1.11074e-18	0.255263	0.461	0.336	3.33223e-15
Nupr1	1.5559e-10	0.251634	0.567	0.53	4.66769e-07

## Sheet: Crym + depleted
	p_val	avg_log2FC	pct.1	pct.2	p_val_adj
Pllp	0	-1.84778	0.126	0.448	3.50794e-24
Bin1	0	-1.74645	0.18	0.539	1.80922e-147
Arpc1b	0	-1.30765	0.101	0.451	2.73669e-50
Gltp	0	-1.26263	0.104	0.442	1.00115e-52
Atp1a1	0	-1.02946	0.134	0.485	3.26697e-94
Agt	8.21297e-09	-0.745359	0.51	0.547	2.46389e-05
Igfbp5	5.76287e-08	-0.709782	0.669	0.673	0.000172886
Gfap	6.93024e-20	-0.68439	0.407	0.406	2.07907e-16
Foxp1	6.10863e-113	-0.682691	0.198	0.389	1.26131e-108
Ivns1abp	2.94102e-144	-0.674858	0.198	0.417	6.07263e-140
Ndrg4	2.96263e-15	-0.531156	0.658	0.655	8.8879e-12
Thbs4	1.06688e-07	-0.482877	0.214	0.245	0.000320065
Pcp4	6.96514e-33	-0.450129	0.913	0.885	2.08954e-29
Gria1	6.00401e-10	-0.434207	0.52	0.604	1.8012e-06
Meg3	3.71544e-13	-0.43272	0.776	0.721	1.11463e-09
Plp1	3.99147e-23	-0.426734	0.963	0.938	1.19744e-19
Trf	9.22908e-49	-0.42249	0.738	0.613	2.76872e-45
Tac1	1.01314e-13	-0.418245	0.678	0.672	3.03943e-10
Stmn3	4.54203e-10	-0.407852	0.628	0.631	1.36261e-06
Ptgds	6.50023e-25	-0.400865	0.733	0.694	1.95007e-21
Nebl	4.76177e-11	-0.396849	0.563	0.59	1.42853e-07
Itih3	2.25376e-09	-0.391246	0.616	0.552	6.76129e-06
Sst	2.40026e-09	-0.375246	0.751	0.724	7.20077e-06
Ermn	8.58201e-08	-0.370993	0.57	0.624	0.00025746
Epha5	7.68435e-14	-0.359564	0.495	0.469	2.3053e-10
Mbp	2.30671e-17	-0.359151	0.81	0.766	6.92013e-14
Gpr88	8.89406e-12	-0.352839	0.609	0.565	2.66822e-08
5031439G07Rik	6.21367e-08	-0.347129	0.57	0.545	0.00018641
Mal	0.000181001	-0.344536	0.696	0.664	0.543002
Rtn1	9.69034e-30	-0.341663	0.76	0.677	2.9071e-26
Arpp21	8.39986e-15	-0.341042	0.733	0.688	2.51996e-11
Adcy5	1.38577e-05	-0.323882	0.526	0.519	0.041573
Atp2b1	1.67071e-11	-0.321891	0.8	0.766	5.01214e-08
Ntrk3	4.30987e-07	-0.311987	0.52	0.544	0.00129296
Tspan2	4.38174e-05	-0.308751	0.595	0.631	0.131452
Grin2b	1.2591e-08	-0.306053	0.496	0.465	3.77731e-05
Calm2	2.35702e-12	-0.303817	0.927	0.887	7.07106e-09
Tesc	3.04425e-15	-0.296533	0.571	0.482	9.13274e-12
Nrgn	1.05532e-24	-0.289239	0.721	0.612	3.16595e-21
Calb1	5.71588e-07	-0.288058	0.5	0.478	0.00171476
Ly6h	1.14262e-05	-0.286543	0.55	0.504	0.0342785
Snhg11	0.000158149	-0.283542	0.692	0.669	0.474446
Cldn11	8.89874e-07	-0.28162	0.632	0.589	0.00266962
Josd2	0.000120673	-0.277962	0.528	0.578	0.362018
Junb	3.67547e-13	-0.276175	0.416	0.501	1.10264e-09
Cacnb4	2.05746e-06	-0.273977	0.555	0.591	0.00617237
Tpm1	5.78496e-08	-0.263937	0.627	0.57	0.000173549
Qdpr	3.20706e-15	-0.262381	0.584	0.493	9.62118e-12
Pcp4l1	4.54374e-18	-0.260034	0.475	0.371	1.36312e-14
Ank3	1.43035e-05	-0.251295	0.503	0.576	0.0429104
1700047M11Rik	1.89889e-11	-0.250156	0.476	0.424	5.69667e-08

## Sheet: Conserved astrocytes genes
	p_val	avg_log2FC	pct.1	pct.2	p_val_adj
Clu	0	4.04037	0.93	0.37	0
Slc1a2	0	3.97345	0.943	0.343	0
Ntsr2	0	3.54175	0.851	0.121	0
Htra1	0	3.17343	0.777	0.217	0
Cldn10	0	3.08696	0.72	0.078	0
Gpr37l1	0	2.93381	0.839	0.209	0
Atp1a2	0	2.73652	0.916	0.327	0
Pla2g7	0	2.66381	0.688	0.102	0
Btbd17	0	2.62956	0.667	0.075	0
Bcan	0	2.58424	0.87	0.22	0
Atp1b2	0	2.53738	0.741	0.194	0
Scg3	0	2.48635	0.771	0.252	0
Aqp4	0	2.44763	0.615	0.044	0
Mlc1	0	2.4295	0.665	0.064	0
Ndrg2	0	2.42466	0.837	0.338	0
Slc7a10	0	2.39666	0.611	0.048	0
Slc4a4	0	2.3106	0.654	0.136	0
Acsl6	0	2.30502	0.667	0.097	0
Sparcl1	0	2.29126	0.89	0.422	0
Cpe	0	2.26249	0.902	0.576	0
Acsl3	0	2.25489	0.737	0.308	0
Mmd2	0	2.25295	0.704	0.171	0
Nkain4	0	2.23878	0.629	0.106	0
Gm3764	0	2.23836	0.705	0.223	0
Ttyh1	0	2.22872	0.834	0.329	0
Tspan7	0	2.22364	0.85	0.503	0
Kcnk1	0	2.19972	0.618	0.125	0
Dtna	0	2.17196	0.685	0.21	0
Gstm5	0	2.15953	0.786	0.492	0
Fgfr3	0	2.14435	0.565	0.037	0
Ntrk2	0	2.144	0.802	0.28	0
Fxyd1	0	2.14247	0.633	0.098	0
Rorb	0	2.13291	0.552	0.056	0
Phkg1	0	2.10676	0.539	0.032	0
Slc27a1	0	1.99677	0.624	0.13	0
Slc39a12	0	1.90889	0.505	0.027	0
Dclk1	0	1.86215	0.736	0.341	0
Prex2	0	1.83687	0.574	0.103	0
Gabrb1	0	1.81239	0.564	0.098	0
Enho	0	1.77159	0.559	0.162	0
Tmem47	0	1.768	0.574	0.127	0
Sfxn5	0	1.74652	0.492	0.083	0
Msmo1	0	1.74228	0.61	0.292	0
Prnp	0	1.7232	0.796	0.525	0
Gpm6a	0	1.70221	0.818	0.387	0
Gjb6	0	1.70171	0.434	0.017	0
Grin2c	0	1.67254	0.414	0.019	0
Prodh	0	1.62782	0.451	0.033	0
Rmst	0	1.55334	0.392	0.021	0
Entpd2	0	1.55176	0.41	0.018	0
Ntm	0	1.53825	0.576	0.2	0
Vcam1	0	1.51521	0.461	0.059	0
Lsamp	0	1.50694	0.687	0.252	0
Grk3	0	1.50046	0.457	0.088	0
Slc6a1	0	1.48436	0.601	0.264	0
Cntfr	0	1.48035	0.525	0.175	0
Tril	0	1.46585	0.49	0.12	0
Nat8f1	0	1.46364	0.445	0.124	0
Fam213a	0	1.45984	0.595	0.263	0
Nrxn1	0	1.43109	0.667	0.277	0
Ugp2	0	1.42459	0.541	0.269	0
Slc7a11	0	1.42335	0.348	0.026	0
Gm14964	0	1.41968	0.461	0.115	0
Appl2	0	1.41397	0.469	0.158	0
Glul	0	1.40473	0.842	0.66	0
Phgdh	0	1.40263	0.687	0.409	0
Luzp2	0	1.40035	0.539	0.19	0
Gnao1	0	1.39335	0.7	0.418	0
Timp4	0	1.38476	0.473	0.104	0
Hepacam	0	1.38451	0.599	0.253	0
Glud1	0	1.38174	0.606	0.324	0
Tlcd1	0	1.38167	0.394	0.045	0
Gpc5	0	1.37545	0.431	0.067	0
Slc15a2	0	1.36999	0.416	0.054	0
Lcat	0	1.36773	0.331	0.025	0
Msi2	0	1.3673	0.567	0.258	0
Ednrb	0	1.34652	0.539	0.128	0
Ckb	0	1.34288	0.971	0.915	0
Trim9	0	1.34255	0.425	0.107	0
Ddhd1	0	1.34141	0.444	0.164	0
Lfng	0	1.33932	0.4	0.088	0
Abhd3	0	1.32895	0.433	0.123	0
Ldhb	0	1.3149	0.784	0.631	0
Pmm1	0	1.30774	0.558	0.307	0
Aldh1l1	0	1.30698	0.351	0.018	0
Tprkb	0	1.30405	0.49	0.224	0
Cd63	0	1.25496	0.754	0.554	0
Chst1	0	1.25304	0.49	0.139	0
Agpat5	0	1.23373	0.508	0.256	0
Cyp2d22	0	1.23073	0.377	0.06	0
Il18	0	1.22192	0.49	0.226	0
Cbs	0	1.21673	0.351	0.038	0
Slc38a3	0	1.20678	0.429	0.109	0
Fam181b	0	1.18455	0.405	0.107	0
Oaf	0	1.18274	0.342	0.05	0
Cyp4f15	0	1.18265	0.307	0.013	0
Chst2	0	1.1719	0.447	0.167	0
Asrgl1	0	1.15839	0.596	0.32	0
Cadm1	0	1.15185	0.601	0.377	0
Ttyh3	0	1.14906	0.448	0.174	0
Plcd4	0	1.14733	0.298	0.015	0
Nwd1	0	1.14236	0.286	0.02	0
AI464131	0	1.13747	0.303	0.023	0
Rgma	0	1.12256	0.402	0.131	0
Per3	0	1.11495	0.431	0.187	0
Lgi4	0	1.11127	0.292	0.016	0
Paqr7	0	1.10877	0.391	0.127	0
Scara3	0	1.10475	0.296	0.018	0
Pbxip1	0	1.10342	0.429	0.159	0
Vegfa	0	1.10326	0.287	0.063	0
Gpld1	0	1.09663	0.327	0.061	0
Rgs20	0	1.08896	0.354	0.068	0
Pou3f3	0	1.08827	0.47	0.219	0
Arhgef26	0	1.08494	0.298	0.032	0
Srebf1	0	1.08353	0.407	0.155	0
Hacd2	0	1.08247	0.397	0.167	0
Camk2g	0	1.0748	0.382	0.141	0
Gabrg1	0	1.06231	0.309	0.035	0
Crot	0	1.05523	0.377	0.133	0
Ephx2	0	1.04002	0.289	0.018	0
Nim1k	0	1.03652	0.332	0.061	0
Ezr	0	1.03392	0.405	0.12	0
Bcl2	0	1.02891	0.336	0.085	0
Aifm3	0	1.02199	0.267	0.018	0
Ppp1r3g	0	1.00643	0.247	0.008	0
2900052N01Rik	0	1.00562	0.26	0.021	0
Ptprz1	0	1.00541	0.75	0.246	0
Nrcam	0	0.990591	0.434	0.163	0
Plxnb1	0	0.982792	0.309	0.095	0
Tsc22d4	0	0.973081	0.714	0.501	0
Dbp	0	0.969155	0.598	0.35	0
Slc7a2	0	0.966522	0.264	0.032	0
Ncan	0	0.963698	0.454	0.195	0
Gm11627	0	0.956806	0.271	0.021	0
Adcyap1r1	0	0.950177	0.323	0.084	0
Gldc	0	0.945703	0.272	0.027	0
Hsd11b1	0	0.940075	0.217	0.011	0
Grm3	0	0.939299	0.337	0.125	0
Mertk	0	0.935258	0.357	0.132	0
Slc20a1	0	0.933799	0.296	0.087	0
Soat1	0	0.929186	0.318	0.102	0
Agl	0	0.922736	0.307	0.1	0
Gm10561	0	0.908087	0.24	0.031	0
Acaa2	0	0.892653	0.348	0.121	0
Naaa	0	0.888302	0.306	0.097	0
Slc1a4	0	0.878187	0.263	0.054	0
Pdlim4	0	0.877721	0.338	0.112	0
Nrarp	0	0.872939	0.301	0.09	0
Pfkm	0	0.865622	0.326	0.108	0
Fam20a	0	0.85505	0.233	0.019	0
Dmd	0	0.846347	0.365	0.137	0
Pxmp2	0	0.838695	0.256	0.041	0
Pgm2	0	0.833014	0.295	0.096	0
Pdzph1	0	0.832285	0.218	0.01	0
Csdc2	0	0.828668	0.267	0.05	0
Gm266	0	0.823761	0.225	0.019	0
Slco1c1	0	0.822937	0.571	0.164	0
Fgfr1	0	0.795746	0.288	0.088	0
Rfx4	0	0.790048	0.236	0.03	0
Slitrk2	0	0.787501	0.244	0.059	0
Adhfe1	0	0.786031	0.228	0.021	0
Fmn2	0	0.785764	0.252	0.067	0
Cyp2j9	0	0.784368	0.252	0.057	0
Caskin1	0	0.783905	0.239	0.055	0
Sema4b	0	0.757495	0.208	0.038	0
Klf15	0	0.754452	0.243	0.058	0
Kcnn2	0	0.75171	0.233	0.051	0
Lppos	0	0.75127	0.234	0.047	0
Tlr3	0	0.741823	0.238	0.052	0
Sorcs2	0	0.740466	0.225	0.052	0
Mro	0	0.738273	0.246	0.056	0
Pdpn	0	0.710067	0.208	0.036	0
Ppargc1a	0	0.685204	0.225	0.049	0
Cyp7b1	0	0.656326	0.199	0.043	0
Pdgfrb	0	0.530498	0.289	0.074	0
Rpl3	0	-0.765432	0.716	0.88	0
Rpl26	0	-0.778667	0.741	0.894	0
Rpl19	0	-0.794384	0.746	0.894	0
Rpl8	0	-0.79811	0.693	0.859	0
Rpl17	0	-0.824887	0.675	0.866	0
Rpl30	0	-0.831402	0.641	0.849	0
Rps8	0	-0.848149	0.78	0.917	0
Rps18	0	-0.861507	0.636	0.842	0
Rpsa	0	-0.874858	0.619	0.842	0
Rpl7	0	-0.875227	0.637	0.828	0
Rps23	0	-0.875979	0.76	0.896	0
Rps16	0	-0.886709	0.705	0.869	0
Rpl6	0	-0.896286	0.667	0.862	0
Rpl23	0	-0.902098	0.718	0.879	0
Rps24	0	-0.904676	0.752	0.887	0
Rpl5	0	-0.915173	0.49	0.771	0
Rps11	0	-0.921881	0.694	0.862	0
Rpl27a	0	-0.926136	0.727	0.905	0
Bnip3l	0	-0.927148	0.301	0.616	0
Rpl35a	0	-0.961594	0.699	0.869	0
Hsp90ab1	0	-0.966509	0.727	0.905	0
Rps5	0	-0.973276	0.658	0.856	0
Rps6	0	-0.984627	0.594	0.819	0
Rpl4	0	-0.987514	0.509	0.77	0
Rps27a	0	-0.997857	0.753	0.908	0
Rap1a	0	-1.0092	0.247	0.563	0
Rps3	0	-1.01588	0.648	0.854	0
Ybx1	0	-1.02055	0.458	0.73	0
Fau	0	-1.02675	0.755	0.903	0
Rpl13	0	-1.03238	0.837	0.941	0
Rpl18a	0	-1.03371	0.747	0.886	0
Rps9	0	-1.04835	0.686	0.854	0
Slc38a2	0	-1.04852	0.071	0.396	0
Rps3a1	0	-1.07623	0.664	0.868	0
Rps4x	0	-1.10425	0.655	0.849	0
Sh3bgrl3	0	-1.12731	0.274	0.646	0
Hsp90aa1	0	-1.14717	0.568	0.806	0
Rplp0	0	-1.16709	0.607	0.817	0
Actb	0	-1.21797	0.873	0.956	0
Rtn4	0	-1.22886	0.505	0.767	0
Fscn1	0	-1.24939	0.082	0.466	0
Tpt1	0	-1.25576	0.781	0.912	0
Eef1a1	0	-1.27013	0.816	0.936	0
Evi2a	0	-1.28609	0.068	0.378	0
Ptma	0	-1.3198	0.737	0.889	0
H3f3b	0	-1.43702	0.657	0.883	0
Slc6a6	0	-1.49979	0.08	0.433	0
Gatm	0	-1.73479	0.24	0.557	0
Marcks	0	-1.77346	0.218	0.55	0
App	0	-2.0086	0.289	0.748	0
Ly6e	0	-2.09759	0.083	0.42	0
Tmsb4x	0	-2.38139	0.889	0.98	0
Rps19	3.80503e-304	-0.911792	0.69	0.866	7.85663e-300
Rpl32	5.03428e-304	-0.876484	0.695	0.863	1.03948e-299
Agpat4	5.82948e-301	-1.3215	0.05	0.346	1.20367e-296
Prr5	9.40864e-301	0.451244	0.136	0.021	1.9427e-296
Atp1b3	2.17833e-300	-1.08652	0.13	0.446	4.49781e-296
H3f3a	4.57064e-300	-0.981403	0.712	0.866	9.43747e-296
Rps20	3.14016e-298	-0.813668	0.624	0.834	6.48381e-294
Acss1	6.69926e-298	0.701244	0.23	0.062	1.38326e-293
Oat	9.28053e-298	1.04683	0.434	0.213	1.91624e-293
Pou3f2	6.36391e-296	0.77303	0.328	0.114	1.31402e-291
C4b	1.14581e-295	0.753894	0.183	0.04	2.36588e-291
Ctnnd2	7.53107e-294	0.861639	0.357	0.14	1.55502e-289
Dlgap1	9.29583e-294	0.759945	0.397	0.159	1.9194e-289
Gapdh	1.86212e-293	0.940308	0.802	0.766	3.84491e-289
Eno1	2.91377e-293	1.14698	0.556	0.348	6.01636e-289
Rplp1	3.60559e-293	-0.844474	0.775	0.905	7.44482e-289
Trps1	2.91133e-288	0.981158	0.378	0.164	6.01132e-284
Elmo1	3.61903e-287	-0.862124	0.042	0.334	7.47257e-283
Rack1	4.19762e-284	-0.925539	0.411	0.694	8.66724e-280
Arpc2	3.92369e-283	-0.843054	0.331	0.64	8.10163e-279
Fut9	5.86619e-283	0.869801	0.324	0.119	1.21125e-278
Gk	9.18086e-283	0.617671	0.179	0.04	1.89566e-278
Itgb1	6.29198e-282	-0.966179	0.143	0.457	1.29917e-277
Ywhah	1.01138e-280	-0.86999	0.212	0.536	2.0883e-276
Elavl3	3.84445e-280	-1.21824	0.135	0.427	7.93802e-276
Mef2c	3.96001e-280	-1.32725	0.075	0.362	8.17663e-276
Ywhaq	7.25489e-280	-1.15311	0.487	0.712	1.49799e-275
Chil1	2.88382e-279	0.462952	0.127	0.02	5.95451e-275
Rpl15	4.58601e-279	-0.771369	0.673	0.846	9.46919e-275
Tom1l1	1.12572e-277	0.567898	0.18	0.041	2.32439e-273
Klf13	1.44535e-277	-0.949321	0.135	0.439	2.98436e-273
Plxdc2	4.58189e-277	-1.16628	0.068	0.354	9.46069e-273
Rpl34	1.82125e-276	-0.821698	0.659	0.837	3.76052e-272
Slc25a18	1.6598e-275	0.558692	0.122	0.018	3.42716e-271
Paqr6	6.42108e-275	0.621326	0.154	0.03	1.32582e-270
Map1b	3.17492e-272	-1.47529	0.159	0.459	6.55558e-268
Eef2	4.87493e-271	-0.871546	0.509	0.745	1.00658e-266
Dock10	3.43922e-270	-0.939149	0.033	0.305	7.10129e-266
Mrfap1	1.77373e-269	-0.722114	0.417	0.702	3.66241e-265
C030037D09Rik	3.2598e-269	0.413251	0.119	0.018	6.73083e-265
Adcy2	7.59958e-269	0.440298	0.131	0.022	1.56916e-264
Cald1	5.87123e-268	-1.62254	0.041	0.314	1.21229e-263
Rpl22	3.37438e-267	-0.824369	0.426	0.707	6.96742e-263
Rps2	9.45123e-267	-0.682192	0.639	0.837	1.95149e-262
Rps15	8.14202e-266	-0.688718	0.704	0.879	1.68117e-261
Stmn4	1.75036e-265	-1.58441	0.2	0.481	3.61415e-261
Rpl29	3.80851e-265	-0.764449	0.517	0.767	7.8638e-261
Kctd14	3.38845e-264	0.353503	0.103	0.013	6.99647e-260
Ctsh	7.3018e-264	-1.2818	0.026	0.287	1.50768e-259
Rps15a	2.83339e-263	-0.829255	0.672	0.839	5.85037e-259
Ttll7	1.00382e-262	-1.32002	0.11	0.392	2.07269e-258
Anxa3	2.76382e-262	-1.28179	0.031	0.294	5.70673e-258
Basp1	1.51694e-261	-1.45329	0.112	0.393	3.13218e-257
Slc41a1	6.43207e-261	0.747905	0.27	0.093	1.32809e-256
Tmeff1	1.09171e-260	-0.86774	0.046	0.316	2.25417e-256
Rgs6	1.69657e-260	0.482375	0.124	0.02	3.50308e-256
Arpc5	3.64858e-260	-0.715	0.17	0.481	7.53358e-256
Rps13	5.62027e-260	-0.743722	0.682	0.85	1.16047e-255
Prrx1	1.58263e-259	0.634442	0.204	0.054	3.26781e-255
Rnf182	1.77985e-259	0.499476	0.157	0.033	3.67503e-255
Tmsb10	3.49466e-258	-1.34058	0.287	0.587	7.21578e-254
Abhd14b	6.21836e-258	0.783362	0.27	0.094	1.28397e-253
Rps14	7.41861e-258	-0.814415	0.776	0.885	1.53179e-253
Ankrd29	1.07336e-257	0.453969	0.138	0.026	2.21627e-253
Ndrg1	4.23977e-257	-1.44805	0.073	0.34	8.75428e-253
Tubb5	2.06527e-256	-1.59318	0.385	0.668	4.26436e-252
Cdc42	4.81713e-256	-0.69808	0.47	0.741	9.9464e-252
Ostf1	1.61766e-255	-0.898355	0.087	0.366	3.34014e-251
Elovl5	2.06862e-253	0.978333	0.426	0.221	4.27128e-249
Adk	2.21305e-253	0.966426	0.457	0.25	4.5695e-249
Pax6	4.40889e-253	0.604127	0.189	0.047	9.10348e-249
Nudt4	2.34127e-252	-0.902544	0.072	0.346	4.83425e-248
Ncl	3.66393e-251	-0.778627	0.333	0.632	7.56529e-247
Npas3	6.40262e-251	0.722933	0.237	0.075	1.32201e-246
Serinc3	2.5329e-250	-1.46645	0.342	0.594	5.22994e-246
Arhgef2	4.2252e-250	-0.691231	0.081	0.366	8.72419e-246
Aldh7a1	2.64501e-249	0.854983	0.349	0.154	5.46141e-245
Epb41l3	1.09255e-247	-1.06671	0.061	0.326	2.25591e-243
Tubb4a	3.38847e-247	-2.01495	0.157	0.422	6.99651e-243
Ephb3	6.93009e-247	0.369962	0.104	0.014	1.43093e-242
mt-Co1	9.51636e-246	0.579046	0.998	0.998	1.96494e-241
Edil3	1.21314e-245	-1.19096	0.032	0.281	2.5049e-241
Msi1	1.83545e-245	0.634021	0.227	0.069	3.78983e-241
Csnk1e	3.64889e-245	-0.785091	0.133	0.422	7.53422e-241
Rpl28	8.57113e-245	-0.642553	0.702	0.86	1.76977e-240
Ass1	1.94335e-244	0.706711	0.211	0.061	4.01263e-240
Mras	2.03036e-244	0.785511	0.304	0.12	4.19229e-240
Jund	5.27468e-244	-0.921765	0.394	0.648	1.08912e-239
H2-D1	7.26671e-242	-1.21465	0.123	0.392	1.50043e-237
Myl12a	8.89735e-242	-1.10887	0.165	0.45	1.83713e-237
Dnm3	4.91948e-241	-0.907229	0.08	0.349	1.01577e-236
Eef1b2	6.89676e-241	-0.738541	0.399	0.678	1.42404e-236
Tpd52	1.03361e-240	-0.721646	0.067	0.334	2.1342e-236
Gjc3	1.33645e-240	-1.21788	0.037	0.286	2.75951e-236
Paqr8	5.61454e-240	0.729386	0.243	0.082	1.15929e-235
Gpr162	2.46809e-239	0.733138	0.259	0.089	5.09611e-235
Anks1b	2.59637e-239	-0.930092	0.106	0.382	5.36098e-235
Mgll	5.90218e-239	1.00681	0.475	0.273	1.21868e-234
Phka1	1.15161e-238	0.648264	0.16	0.037	2.37784e-234
Mdk	6.14637e-238	0.619775	0.421	0.189	1.2691e-233
Ctnnb1	2.06907e-237	-0.853656	0.174	0.464	4.27222e-233
Arhgap5	2.09039e-237	0.890774	0.638	0.462	4.31624e-233
Sez6l2	2.71663e-237	-1.21261	0.065	0.32	5.6093e-233
Rps25	7.79505e-237	-0.714526	0.66	0.835	1.60952e-232
Nat8f4	4.23001e-235	0.384192	0.105	0.016	8.73412e-231
Cadm2	4.29104e-235	0.770862	0.499	0.271	8.86015e-231
Metrn	4.77159e-235	0.924451	0.443	0.241	9.85238e-231
Slc12a2	2.47101e-234	-1.16397	0.088	0.348	5.10215e-230
Stmn1	1.3461e-233	-1.82223	0.506	0.692	2.77943e-229
Rpl21	2.21563e-233	-0.703231	0.757	0.88	4.57484e-229
Mapk4	2.63139e-233	0.517777	0.165	0.04	5.43329e-229
Camk1	3.82005e-233	-0.952545	0.12	0.389	7.88764e-229
Rpl14	7.09215e-233	-0.678922	0.662	0.833	1.46439e-228
Fkbp10	1.36325e-232	0.375429	0.105	0.016	2.81485e-228
Rasa2	1.38052e-231	0.770355	0.271	0.101	2.8505e-227
Tnfrsf19	5.51847e-231	0.722967	0.278	0.102	1.13945e-226
Rcn2	4.77328e-230	0.948241	0.551	0.372	9.85587e-226
Rpl18	6.11854e-230	-0.688066	0.647	0.82	1.26336e-225
Tmeff2	1.7075e-229	-1.15639	0.048	0.291	3.52565e-225
Myl6	3.69413e-229	-0.952939	0.583	0.794	7.62764e-225
Tubb2a	7.03915e-229	0.908589	0.592	0.409	1.45344e-224
2023-09-04	7.70533e-229	-1.9641	0.293	0.529	1.591e-224
Lpcat2	8.14742e-229	-1.33137	0.029	0.265	1.68228e-224
Arpc3	1.04766e-228	-0.692364	0.292	0.587	2.1632e-224
Bhlhe40	1.14479e-228	0.596201	0.218	0.068	2.36377e-224
Smpd2	2.18413e-228	0.793169	0.283	0.11	4.50979e-224
Marcksl1	2.82995e-228	-1.41677	0.166	0.429	5.84329e-224
Hnrnpab	3.49911e-228	-0.884613	0.144	0.42	7.22495e-224
Taldo1	1.25507e-227	-1.0219	0.367	0.609	2.59147e-223
Fabp5	1.29474e-227	0.860182	0.715	0.536	2.67337e-223
Egfr	1.63313e-227	0.4394	0.14	0.029	3.37209e-223
Ubb	2.09757e-227	-0.536123	0.892	0.953	4.33107e-223
Rida	4.21522e-227	0.85603	0.339	0.155	8.70359e-223
Hnrnpf	4.54215e-227	-0.719915	0.325	0.608	9.37864e-223
Eif4a1	3.76963e-226	-0.810774	0.467	0.712	7.78353e-222
Pcdh10	5.01144e-225	0.893166	0.42	0.216	1.03476e-220
Rac1	9.97754e-225	-0.700723	0.372	0.637	2.06016e-220
Lmo2	1.06488e-224	-0.98421	0.037	0.277	2.19876e-220
Selenbp1	1.21574e-224	0.582876	0.209	0.064	2.51026e-220
Tpm3	1.86073e-224	-0.729991	0.193	0.478	3.84203e-220
Clic4	1.88032e-224	-0.932154	0.09	0.344	3.88249e-220
Thrsp	2.02877e-224	0.707004	0.245	0.085	4.18901e-220
Rps7	2.20638e-224	-0.712559	0.602	0.807	4.55574e-220
Akr1a1	3.3305e-224	-0.72904	0.344	0.622	6.87682e-220
Fkbp1a	4.30358e-224	-0.718233	0.414	0.67	8.88603e-220
Kcna1	8.14428e-224	-1.01682	0.039	0.277	1.68163e-219
Foxn3	1.76465e-223	-0.814452	0.209	0.485	3.64364e-219
Ppp1cc	3.90776e-223	-0.640857	0.204	0.496	8.06873e-219
Rnf7	1.58523e-222	-0.855847	0.331	0.595	3.27318e-218
Ptpre	8.31589e-222	-0.818449	0.026	0.257	1.71707e-217
Rpl11	6.31682e-221	-0.652745	0.688	0.857	1.3043e-216
Myo10	2.90616e-220	0.69338	0.344	0.149	6.00065e-216
Elovl2	4.38887e-220	0.392977	0.117	0.021	9.06214e-216
Atp9a	9.76152e-220	-0.728553	0.062	0.311	2.01556e-215
Utp14b	2.20701e-219	0.935131	0.251	0.093	4.55704e-215
Sv2a	1.35118e-218	-0.857737	0.073	0.321	2.78992e-214
Rpl12	2.11403e-218	-0.750366	0.497	0.739	4.36504e-214
Serpine2	2.78238e-218	0.477576	0.688	0.436	5.74507e-214
Raver2	8.25166e-218	0.356288	0.1	0.015	1.7038e-213
Hmgb1	2.9125e-217	-0.778617	0.5	0.723	6.01372e-213
Phyhipl	4.0805e-217	0.765275	0.525	0.313	8.42541e-213
Rhog	1.49726e-216	-0.763802	0.065	0.308	3.09153e-212
Rasgrp3	7.9564e-216	-0.74615	0.009	0.226	1.64284e-211
Pacrg	1.26512e-214	0.556211	0.162	0.042	2.61222e-210
Rpl37a	7.25063e-214	-0.671497	0.738	0.876	1.49711e-209
Pabpc1	8.07917e-214	-0.756639	0.236	0.512	1.66819e-209
Smap2	1.46736e-213	-0.840204	0.101	0.358	3.02981e-209
Cdc42ep4	7.50638e-213	0.628431	0.246	0.087	1.54992e-208
Grb14	1.27519e-212	-1.13681	0.085	0.331	2.633e-208
Ftl1	8.92981e-212	-0.791507	0.783	0.877	1.84383e-207
Ugt8a	1.29747e-211	-1.34016	0.06	0.292	2.67902e-207
Rpl24	1.31893e-211	-0.575304	0.693	0.861	2.72332e-207
Hnrnpa1	6.35133e-211	-0.966036	0.26	0.536	1.31142e-206
Wasf2	2.10911e-210	-0.780982	0.096	0.345	4.35488e-206
S100b	4.82939e-210	0.541047	0.473	0.239	9.97172e-206
Pld2	5.0212e-210	0.556397	0.175	0.049	1.03678e-205
Ramp1	5.06153e-210	0.76739	0.518	0.299	1.04511e-205
Arpc1a	1.38524e-209	-0.818671	0.324	0.585	2.86024e-205
Tuba1a	3.87069e-209	-1.46865	0.734	0.843	7.99221e-205
Anp32b	2.86456e-208	-0.731905	0.18	0.455	5.91475e-204
Shisa2	1.74548e-207	0.361187	0.11	0.02	3.60406e-203
Tmem63a	2.7145e-206	-0.802634	0.03	0.252	5.60491e-202
Myl12b	4.04312e-206	-0.730989	0.22	0.495	8.34824e-202
Litaf	4.33775e-206	-0.759815	0.046	0.276	8.95659e-202
Phldb1	1.82839e-205	-0.880764	0.057	0.29	3.77525e-201
Dek	2.06723e-205	-0.730489	0.181	0.455	4.26841e-201
Csmd3	2.1924e-205	-0.888185	0.024	0.242	4.52687e-201
Sox4	2.6052e-205	-1.7244	0.127	0.371	5.37923e-201
Mapk3	5.50651e-205	-0.66129	0.16	0.426	1.13698e-200
Efnb3	3.09416e-204	-0.993013	0.067	0.298	6.38883e-200
Clta	3.61031e-204	-0.739786	0.431	0.68	7.45457e-200
Ypel3	1.11094e-203	-0.635918	0.339	0.616	2.29387e-199
Unc93b1	2.40328e-203	-1.36237	0.039	0.257	4.96229e-199
Emp2	9.15714e-203	0.704688	0.267	0.103	1.89077e-198
Cfh	1.99228e-202	-1.18514	0.016	0.224	4.11367e-198
St3gal6	1.61497e-201	-0.903317	0.031	0.248	3.33459e-197
Tmem151a	2.73681e-201	-1.14454	0.07	0.298	5.65097e-197
Gm44257	2.92809e-201	0.397679	0.105	0.018	6.04592e-197
Fa2h	1.41687e-200	-1.02833	0.032	0.246	2.92556e-196
Rps10	2.91335e-200	-0.672834	0.689	0.836	6.01549e-196
Msn	4.74224e-200	-0.824199	0.06	0.289	9.79178e-196
mt-Co3	5.45143e-200	0.452062	1	1	1.12561e-195
Emx2	5.46163e-200	0.355596	0.102	0.018	1.12772e-195
Sat1	7.96421e-200	0.816991	0.563	0.366	1.64445e-195
Arf1	1.26634e-199	-0.602692	0.355	0.63	2.61473e-195
Arhgdia	1.46725e-199	-0.611693	0.27	0.547	3.02957e-195
Smad7	4.7945e-199	-0.714164	0.05	0.277	9.89968e-195
Dhrs7	8.04288e-199	0.970271	0.47	0.303	1.66069e-194
Tspan13	1.49609e-198	-1.00775	0.118	0.361	3.08913e-194
Sox10	3.37114e-198	-0.840653	0.044	0.265	6.96073e-194
Chn2	4.04371e-198	-0.743911	0.026	0.239	8.34945e-194
Morf4l1	6.84582e-198	-0.55323	0.552	0.769	1.41352e-193
Tln1	7.66661e-198	-0.677162	0.129	0.385	1.583e-193
Sgk1	1.15816e-197	-0.738328	0.041	0.265	2.39137e-193
Sema4a	1.18798e-197	0.491152	0.137	0.032	2.45295e-193
Leprot	1.44682e-197	-0.587057	0.089	0.334	2.98739e-193
Rps17	2.88532e-197	-0.636096	0.63	0.813	5.9576e-193
Farp1	1.04625e-196	0.602282	0.187	0.057	2.16029e-192
Grina	2.13896e-196	0.854442	0.587	0.435	4.41653e-192
Rpl39	2.35244e-196	-0.703505	0.627	0.806	4.85731e-192
Rplp2	3.79175e-196	-0.642555	0.632	0.815	7.8292e-192
Naca	7.3122e-196	-0.615831	0.57	0.783	1.50982e-191
Hist3h2ba	3.61028e-195	-0.713571	0.08	0.32	7.45451e-191
Hmgn3	9.24637e-195	0.854284	0.483	0.309	1.90919e-190
Rgs10	2.28724e-194	-1.78687	0.109	0.335	4.72269e-190
Ptp4a2	4.66429e-194	-0.63062	0.159	0.419	9.63083e-190
Serbp1	2.23147e-193	-0.618991	0.369	0.634	4.60754e-189
Fgd6	4.23128e-193	0.533226	0.14	0.034	8.73675e-189
Gpx1	2.24443e-192	-0.7329	0.172	0.427	4.6343e-188
Actr3	5.0009e-191	-0.563362	0.18	0.448	1.03259e-186
Rnf130	2.35643e-190	-0.711581	0.151	0.396	4.86555e-186
Enpp2	2.63039e-190	-1.71303	0.203	0.418	5.43122e-186
Tuba4a	2.87503e-190	0.687567	0.314	0.14	5.93636e-186
Jpt1	3.12688e-190	-1.09184	0.142	0.383	6.45638e-186
Arhgap31	3.85829e-190	-0.981799	0.055	0.271	7.96659e-186
Rnase4	5.29923e-190	-1.25895	0.03	0.234	1.09418e-185
Bzw1	8.98451e-190	-0.614346	0.195	0.458	1.85512e-185
Fndc4	2.2979e-189	0.617633	0.251	0.098	4.74471e-185
Gnai1	5.70135e-189	-0.808951	0.048	0.263	1.17722e-184
Garem2	1.20867e-188	0.399806	0.115	0.024	2.49566e-184
Maob	2.38403e-188	0.416398	0.136	0.033	4.92255e-184
Srgn	3.93978e-188	-1.06086	0.019	0.218	8.13486e-184
Hacd3	4.38428e-188	0.781641	0.361	0.19	9.05265e-184
4930402H24Rik	6.19881e-188	0.886481	0.479	0.299	1.27993e-183
Ppp2r2b	1.36125e-187	0.651324	0.286	0.12	2.8107e-183
Man2b1	1.64189e-187	-1.04237	0.106	0.334	3.39017e-183
Slc44a1	4.74662e-187	-1.02237	0.114	0.341	9.80083e-183
Rbm3	5.66313e-187	-0.714621	0.336	0.597	1.16932e-182
H2afz	7.63798e-187	-0.984639	0.493	0.732	1.57709e-182
Abcg2	1.20078e-186	-1.1264	0.018	0.215	2.47936e-182
Slain1	2.10797e-186	-0.929794	0.069	0.286	4.35253e-182
Ngef	1.16322e-185	0.613541	0.321	0.142	2.40181e-181
Naprt	2.88138e-185	0.437519	0.132	0.032	5.94947e-181
Csf1r	1.05422e-184	-2.50996	0.084	0.294	2.17676e-180
Mag	1.13668e-184	-2.30762	0.223	0.437	2.34701e-180
Ddt	1.89204e-184	0.935149	0.413	0.25	3.90669e-180
Olig1	2.15786e-184	-1.73663	0.19	0.402	4.45554e-180
Picalm	7.97932e-184	-0.662061	0.131	0.373	1.64757e-179
Arhgdib	9.00905e-184	-0.870858	0.03	0.233	1.86019e-179
Lrp1b	2.87966e-183	-0.86779	0.067	0.287	5.94591e-179
St3gal4	4.19631e-183	0.710649	0.261	0.11	8.66455e-179
Ube2d1	5.57741e-183	-0.608029	0.094	0.327	1.15162e-178
Gpm6b	1.59071e-182	0.399939	0.876	0.655	3.28451e-178
Notch2	3.12592e-182	0.697218	0.191	0.063	6.45441e-178
Nav1	4.19899e-182	-0.672286	0.075	0.3	8.67007e-178
Hprt	8.30358e-182	-0.617398	0.078	0.304	1.71452e-177
B2m	9.39678e-182	-1.80476	0.271	0.482	1.94025e-177
Vcl	1.2478e-181	0.701431	0.263	0.109	2.57647e-177
Mkrn1	4.35691e-181	-0.443832	0.135	0.388	8.99615e-177
Kctd13	4.71373e-181	-0.880362	0.102	0.328	9.73292e-177
Ssh2	1.4016e-180	-0.666955	0.032	0.233	2.89403e-176
Hhatl	2.13759e-180	0.496903	0.132	0.033	4.4137e-176
Fcer1g	2.28491e-180	-2.28755	0.089	0.297	4.71788e-176
Gadd45g	3.86058e-180	0.548691	0.193	0.064	7.97133e-176
Kctd12	4.74644e-180	-1.04877	0.035	0.235	9.80045e-176
Tmbim6	5.23383e-180	-0.685468	0.535	0.732	1.08068e-175
Fam228b	6.84137e-180	0.6695	0.192	0.065	1.41261e-175
Ppp1r16b	9.1717e-180	-0.843372	0.088	0.311	1.89377e-175
mt-Cytb	1.48947e-179	0.390017	0.997	0.998	3.07546e-175
Coro1c	1.75507e-179	-0.491081	0.033	0.238	3.62386e-175
Laptm5	7.47015e-179	-2.04093	0.056	0.255	1.54244e-174
Apod	9.7794e-179	-2.17702	0.248	0.468	2.01925e-174
Cox7a2l	1.60199e-178	-0.630143	0.385	0.638	3.30779e-174
Pex5l	4.16341e-178	-1.11973	0.05	0.254	8.59662e-174
Snta1	1.03095e-177	0.654377	0.268	0.114	2.12871e-173
Prdx1	2.00354e-177	0.872391	0.754	0.713	4.1369e-173
Ccdc74a	2.08618e-177	0.395684	0.128	0.031	4.30755e-173
Rpl37	4.77796e-177	-0.545024	0.734	0.876	9.86552e-173
Dusp26	5.33797e-177	-0.72809	0.059	0.271	1.10218e-172
Dstn	8.08053e-177	-0.70022	0.375	0.614	1.66847e-172
Cd82	3.01475e-176	-0.67511	0.054	0.265	6.22486e-172
Rhob	4.66546e-176	-0.765943	0.338	0.562	9.63324e-172
Cbr3	6.34056e-176	0.565658	0.226	0.085	1.3092e-171
Set	6.60985e-176	-0.616744	0.289	0.544	1.3648e-171
Apbb1ip	9.51387e-176	-0.941013	0.01	0.194	1.96442e-171
Kcnq1ot1	1.1944e-175	-0.882057	0.146	0.388	2.46619e-171
Epn2	1.52582e-175	-0.827745	0.135	0.366	3.15052e-171
Cdc37	2.06895e-175	-0.502723	0.196	0.456	4.27196e-171
Abcg1	3.74681e-175	-0.53815	0.016	0.204	7.73642e-171
Sh3pxd2b	1.17371e-174	0.43297	0.135	0.034	2.42347e-170
Gnb4	1.45288e-174	-0.592937	0.032	0.231	2.99991e-170
Map7	1.87795e-174	-0.798616	0.058	0.265	3.87758e-170
Wnk1	2.31257e-174	-0.674041	0.286	0.535	4.77499e-170
Sh3glb1	7.15088e-174	-0.616662	0.339	0.584	1.47651e-169
Syngr2	1.33408e-173	-0.632172	0.057	0.266	2.7546e-169
Slco2b1	3.75567e-173	-0.82359	0.017	0.203	7.75471e-169
Col11a2	5.73238e-173	0.640207	0.165	0.051	1.18362e-168
Rrp1	1.94415e-172	-0.505229	0.256	0.525	4.01427e-168
Cox8a	2.21469e-172	0.638098	0.835	0.853	4.57289e-168
1190005I06Rik	2.66595e-172	0.68212	0.265	0.115	5.50466e-168
Selplg	2.7589e-172	-2.1903	0.057	0.253	5.69659e-168
Sdc2	3.93651e-172	0.592081	0.319	0.149	8.12811e-168
Olfml3	4.19597e-172	-1.72582	0.039	0.23	8.66384e-168
Eif4h	7.31138e-172	-0.546166	0.266	0.523	1.50965e-167
Rala	1.15895e-171	-0.514957	0.152	0.4	2.39301e-167
Elovl7	1.28235e-171	-0.667715	0.027	0.217	2.6478e-167
Frmd4b	2.57394e-171	-0.56487	0.065	0.28	5.31468e-167
Ppp1r14a	2.67393e-171	-1.46269	0.146	0.355	5.52113e-167
Cox10	4.45064e-171	0.609715	0.227	0.089	9.18968e-167
Ctbp1	2.44967e-170	-0.55437	0.21	0.459	5.05807e-166
Tgfb1	2.73401e-170	-0.839529	0.023	0.21	5.64518e-166
Gas1	3.13836e-170	0.445298	0.166	0.051	6.48008e-166
Malat1	4.08992e-170	0.752706	0.997	0.999	8.44486e-166
Npm1	6.92546e-170	-0.630758	0.407	0.652	1.42997e-165
Faim2	1.76639e-169	-0.646162	0.06	0.269	3.64724e-165
Abracl	2.76019e-169	-0.770177	0.051	0.253	5.69923e-165
Trim59	2.88281e-169	-0.689781	0.03	0.22	5.95242e-165
Trem2	3.28235e-169	-2.1436	0.084	0.282	6.7774e-165
Timp2	4.24964e-169	-0.762105	0.217	0.45	8.77465e-165
Rap1b	1.49584e-168	-0.632546	0.164	0.403	3.0886e-164
Oplah	2.15499e-168	0.466638	0.127	0.032	4.44961e-164
Eif3a	7.36885e-168	-0.578694	0.212	0.463	1.52152e-163
St6galnac3	1.30882e-167	-0.565608	0.013	0.193	2.70245e-163
Cttnbp2nl	1.3498e-167	-0.616158	0.037	0.23	2.78707e-163
Ube2i	1.53196e-167	-0.554774	0.159	0.402	3.16319e-163
Rpl10a	1.55667e-167	-0.635456	0.566	0.766	3.21421e-163
P2ry12	2.81273e-167	-2.44325	0.085	0.283	5.80772e-163
Macf1	3.26859e-167	0.8116	0.65	0.518	6.74898e-163
Stard3nl	7.86419e-167	-0.494447	0.117	0.348	1.6238e-162
Pdlim2	1.32108e-166	-0.999426	0.091	0.3	2.72776e-162
Cx3cr1	1.47713e-166	-2.32962	0.06	0.252	3.04998e-162
Gpr34	1.51808e-166	-1.85503	0.043	0.23	3.13453e-162
Fcrls	2.24803e-166	-1.7581	0.045	0.233	4.64174e-162
Cpox	2.25189e-166	-0.868953	0.071	0.276	4.64969e-162
Pfn1	2.90465e-166	-0.773977	0.449	0.662	5.99752e-162
Eci1	3.73987e-166	0.846961	0.38	0.223	7.72209e-162
Cpne2	5.44797e-166	0.618038	0.255	0.107	1.1249e-161
Pnrc1	6.36757e-166	-0.534157	0.156	0.398	1.31478e-161
Sybu	6.89565e-166	0.571611	0.234	0.094	1.42381e-161
Dnaja1	1.07667e-165	-0.59192	0.384	0.625	2.22312e-161
Eif4g2	1.19897e-165	-0.613579	0.44	0.667	2.47564e-161
Spry2	1.39225e-165	0.755312	0.23	0.091	2.87472e-161
Ctss	1.42093e-165	-2.78164	0.167	0.374	2.93394e-161
Sptssa	1.70154e-165	-0.498829	0.215	0.47	3.51333e-161
Ehd4	1.82086e-165	-0.612758	0.008	0.182	3.7597e-161
Btf3	2.22297e-165	-0.566255	0.517	0.727	4.58998e-161
Rps26	2.26858e-165	-0.629475	0.588	0.784	4.68416e-161
Gal3st1	3.33756e-165	-0.694283	0.035	0.224	6.89138e-161
Chmp5	3.68288e-165	-0.467648	0.205	0.46	7.60441e-161
Tppp	6.32725e-165	-0.714031	0.052	0.25	1.30645e-160
Tyrobp	7.02499e-165	-2.25521	0.123	0.324	1.45052e-160
Etv1	7.49273e-165	-0.831676	0.11	0.323	1.5471e-160
Lims2	1.04396e-164	-0.756834	0.03	0.219	2.15557e-160
Slc24a2	1.1471e-164	-0.777879	0.065	0.269	2.36853e-160
B230219D22Rik	1.98262e-164	-0.50837	0.177	0.422	4.09371e-160
Cmtm6	2.29167e-164	-0.850071	0.057	0.253	4.73184e-160
Eif3f	3.96549e-164	-0.610369	0.353	0.599	8.18794e-160
Pou2f2	4.00498e-164	-0.796591	0.014	0.19	8.26948e-160
Shtn1	4.2149e-164	-0.714849	0.029	0.215	8.70294e-160
Gnas	4.32562e-164	-0.651646	0.661	0.794	8.93153e-160
Ivd	4.63444e-164	0.718845	0.255	0.113	9.56918e-160
Ncald	6.44917e-164	-0.758269	0.047	0.243	1.33162e-159
Dixdc1	6.92078e-164	-0.602559	0.036	0.227	1.429e-159
Ecscr	1.01228e-163	-0.782786	0.012	0.186	2.09015e-159
Siglech	1.08099e-163	-1.78043	0.042	0.225	2.23202e-159
Tnik	1.44673e-163	0.707966	0.373	0.196	2.98722e-159
Tagln2	2.00217e-163	-0.836109	0.023	0.204	4.13408e-159
Ywhab	5.41853e-163	-0.535226	0.277	0.53	1.11882e-158
Tceal9	5.92379e-163	-0.612668	0.189	0.428	1.22314e-158
Wwc1	7.00789e-163	0.438192	0.144	0.041	1.44699e-158
Pcdh7	1.4993e-162	0.640793	0.277	0.122	3.09576e-158
Fcgr3	1.82684e-162	-1.47465	0.032	0.213	3.77205e-158
Ly86	1.83229e-162	-1.7874	0.048	0.232	3.78332e-158
Ptp4a1	1.97362e-162	-0.643567	0.161	0.391	4.07514e-158
Sf3b2	2.04718e-162	-0.518675	0.323	0.576	4.22701e-158
Slc8b1	3.9308e-162	0.459083	0.132	0.035	8.11631e-158
C1qa	4.1859e-162	-3.17018	0.194	0.4	8.64305e-158
C1qc	6.93583e-162	-3.02318	0.156	0.357	1.43211e-157
Gsn	1.33306e-161	-1.64146	0.187	0.391	2.7525e-157
Smarce1	1.3791e-161	-0.525546	0.107	0.33	2.84756e-157
Rab34	3.3763e-161	0.746016	0.329	0.167	6.97138e-157
Tmod1	4.20344e-161	-0.651651	0.037	0.226	8.67927e-157
Hist1h2bc	1.9503e-160	0.884642	0.551	0.412	4.02698e-156
Psmb8	2.80677e-160	-0.67195	0.018	0.194	5.79542e-156
2023-09-07	3.44495e-160	-0.965572	0.58	0.727	7.11314e-156
Chpt1	3.83013e-160	0.751284	0.398	0.235	7.90845e-156
Cd53	4.31589e-160	-1.30242	0.025	0.202	8.91144e-156
Mtss1l	6.03298e-160	0.629744	0.26	0.112	1.24569e-155
Lyn	8.88209e-160	-0.770824	0.012	0.183	1.83397e-155
Rps29	9.50652e-160	-0.610306	0.8	0.911	1.96291e-155
Anp32a	1.1321e-159	-0.582435	0.287	0.534	2.33755e-155
Rps21	1.18693e-159	-0.502952	0.689	0.856	2.45077e-155
Tmem119	1.75539e-159	-1.61503	0.033	0.212	3.62453e-155
Bnip2	2.21862e-159	-0.575542	0.08	0.289	4.58101e-155
Slc25a3	2.23254e-159	0.711158	0.716	0.686	4.60975e-155
Ctso	6.29914e-159	0.72641	0.343	0.185	1.30065e-154
Gjb1	1.08062e-158	-0.812222	0.02	0.196	2.23126e-154
Tubb3	2.51986e-158	-1.43242	0.137	0.352	5.203e-154
Srcin1	6.24593e-158	-0.638534	0.046	0.237	1.28966e-153
Opcml	6.3067e-158	-1.16268	0.043	0.227	1.30221e-153
Efemp1	6.47345e-158	0.341992	0.102	0.022	1.33664e-153
Hspa8	1.80068e-157	-0.512063	0.788	0.887	3.71805e-153
Atp6ap1	2.40865e-157	-0.539589	0.255	0.502	4.97339e-153
Hpgds	2.69965e-157	-1.07209	0.023	0.197	5.57423e-153
Lpar1	3.22939e-157	-0.886853	0.043	0.228	6.66805e-153
Mef2a	5.6196e-157	-0.702991	0.141	0.362	1.16034e-152
Aif1	6.4002e-157	-1.37241	0.05	0.233	1.32151e-152
Tm9sf3	1.27721e-156	-0.509336	0.229	0.478	2.63718e-152
F11r	5.0379e-156	-0.698646	0.01	0.177	1.04023e-151
Gstm7	5.51236e-156	-0.598736	0.051	0.243	1.13819e-151
Abr	1.0632e-155	0.665581	0.303	0.148	2.19529e-151
Ccdc47	1.368e-155	-0.529602	0.18	0.421	2.82464e-151
Morf4l2	1.81808e-155	-0.529733	0.194	0.433	3.75398e-151
Gng11	1.85041e-155	-1.20906	0.188	0.384	3.82073e-151
G3bp2	4.84528e-155	-0.503272	0.195	0.434	1.00045e-150
Rpl23a	6.41041e-155	-0.756767	0.667	0.813	1.32362e-150
Ltc4s	2.31737e-154	-1.14072	0.031	0.206	4.78492e-150
Dusp7	2.43672e-154	-0.44938	0.018	0.19	5.03134e-150
Pomp	2.44939e-154	-0.494791	0.382	0.629	5.05749e-150
Zeb2	2.93819e-154	-0.823387	0.243	0.458	6.06678e-150
Sh3gl3	3.94529e-154	-0.606473	0.047	0.236	8.14623e-150
Eng	5.80642e-154	-1.01899	0.015	0.182	1.19891e-149
Capzb	1.86717e-153	-0.576502	0.286	0.527	3.85534e-149
Tpm4	2.07057e-153	-0.760728	0.057	0.244	4.2753e-149
Rnaseh2c	2.2148e-153	-0.463038	0.107	0.323	4.57312e-149
Sh3bp5	4.13239e-153	-0.439213	0.016	0.185	8.53256e-149
Bcar3	8.33791e-153	0.412647	0.146	0.044	1.72161e-148
Tmem88b	9.03368e-153	-0.904202	0.048	0.229	1.86527e-148
Gjc2	9.93925e-153	-0.808364	0.028	0.202	2.05226e-148
Wasf3	1.25078e-152	0.63814	0.224	0.094	2.58261e-148
Acsf2	1.36955e-152	0.32702	0.109	0.026	2.82786e-148
P2ry13	2.42257e-152	-1.03531	0.013	0.177	5.00212e-148
Ghr	4.1275e-152	0.42637	0.143	0.042	8.52247e-148
Retreg1	4.94741e-152	-0.572733	0.121	0.334	1.02154e-147
Ap2a1	5.11702e-152	-0.72631	0.191	0.408	1.05656e-147
Lgi3	6.0794e-152	-0.942465	0.067	0.255	1.25527e-147
Shisa4	7.54082e-152	0.54042	0.584	0.373	1.55703e-147
Tgfbr2	8.7622e-152	-0.613996	0.008	0.17	1.80922e-147
Mafb	9.14302e-152	-0.872109	0.019	0.187	1.88785e-147
Pitpna	9.86617e-152	-0.437717	0.127	0.352	2.03717e-147
Olig2	9.8711e-152	-0.87891	0.04	0.221	2.03819e-147
Tgfbr1	1.23224e-151	-1.05062	0.067	0.254	2.54434e-147
Gm11266	1.93939e-151	0.332591	0.102	0.023	4.00446e-147
Mog	3.14455e-151	-1.70574	0.175	0.367	6.49286e-147
Limd2	6.94774e-151	-0.692512	0.064	0.254	1.43457e-146
Sulf2	8.07386e-151	-0.671623	0.022	0.191	1.66709e-146
Pld4	1.33556e-150	-1.10393	0.024	0.193	2.75767e-146
C1qb	1.72106e-150	-3.10089	0.215	0.412	3.55364e-146
Gpc6	1.97395e-150	0.484984	0.172	0.059	4.07581e-146
Srp14	2.54917e-150	-0.473224	0.381	0.621	5.26353e-146
Frmd8	4.28791e-150	-0.539191	0.056	0.245	8.85367e-146
Nap1l1	4.77027e-150	-0.585644	0.247	0.485	9.84966e-146
Cct5	6.71185e-150	-0.490886	0.253	0.495	1.38586e-145
Wnt7a	3.56443e-149	0.325138	0.107	0.026	7.35984e-145
Klhl2	4.06517e-149	-0.510717	0.081	0.284	8.39376e-145
Cntn2	6.69401e-149	-0.812469	0.032	0.204	1.38218e-144
Gng2	6.77703e-149	-0.685217	0.029	0.201	1.39932e-144
mt-Nd4	1.0074e-148	0.460091	0.994	0.994	2.08008e-144
Man1a2	2.76976e-148	-0.555488	0.101	0.307	5.719e-144
Scoc	3.1648e-148	-0.590568	0.247	0.482	6.53467e-144
Cd68	7.66787e-148	-1.14403	0.036	0.207	1.58326e-143
Arhgef19	9.38236e-148	0.517583	0.148	0.047	1.93727e-143
Gnai2	1.92366e-147	-0.622287	0.508	0.694	3.97198e-143
BC028528	2.5964e-147	-0.676059	0.01	0.168	5.36105e-143
Srsf9	2.7314e-147	-0.482528	0.131	0.348	5.63979e-143
Rps28	3.50333e-147	-0.631921	0.577	0.756	7.23368e-143
Car14	3.98741e-147	-0.654273	0.027	0.197	8.2332e-143
Cyth4	1.35654e-146	-0.864871	0.015	0.176	2.80099e-142
Irf8	2.16077e-146	-0.858895	0.012	0.171	4.46157e-142
Pdgfa	3.63467e-146	-0.591465	0.062	0.25	7.50487e-142
Mbnl2	4.71478e-146	-0.625145	0.267	0.487	9.73508e-142
Arxes2	1.36682e-145	0.572745	0.283	0.133	2.82222e-141
Golga7	3.34973e-145	-0.616977	0.185	0.404	6.91653e-141
Cdc42ep2	3.87284e-145	-0.606379	0.028	0.196	7.99664e-141
Gramd3	1.17944e-144	0.616586	0.24	0.107	2.4353e-140
Ppp1ca	1.94602e-144	-0.460675	0.365	0.608	4.01813e-140
Hlf	2.09119e-144	0.61378	0.282	0.134	4.31789e-140
Hpgd	2.45065e-144	-1.06995	0.026	0.19	5.06011e-140
Desi1	2.60689e-144	-0.943557	0.138	0.334	5.3827e-140
Rtraf	2.79621e-144	-0.504411	0.271	0.51	5.77362e-140
Tmem258	3.09109e-144	-0.457718	0.273	0.515	6.38248e-140
Wnk2	3.30486e-144	0.438565	0.159	0.053	6.82388e-140
Qpct	3.53241e-144	-0.77607	0.025	0.192	7.29372e-140
Mbnl1	3.90814e-144	-0.669103	0.17	0.386	8.06954e-140
Serinc5	7.16713e-144	-0.565758	0.04	0.215	1.47987e-139
Ado	8.28587e-144	-0.544091	0.072	0.261	1.71087e-139
Arid5b	1.10126e-143	-0.477575	0.053	0.238	2.27389e-139
Rapgef3	1.15716e-143	0.589968	0.201	0.079	2.3893e-139
Gstt1	1.23835e-143	0.398265	0.144	0.045	2.55694e-139
Afap1l1	2.84879e-143	-0.560538	0.011	0.167	5.88217e-139
Pip4k2a	3.1867e-143	-0.575061	0.079	0.27	6.5799e-139
Pfdn2	3.2684e-143	-0.401301	0.258	0.506	6.74859e-139
Lpgat1	3.3353e-143	-0.46599	0.041	0.218	6.88673e-139
Anapc5	3.48247e-143	-0.476197	0.207	0.443	7.1906e-139
Hdac8	5.85972e-143	0.544012	0.178	0.066	1.20991e-138
Pde8a	7.15661e-143	-0.520275	0.017	0.177	1.4777e-138
Plat	7.50217e-143	-0.578614	0.027	0.196	1.54905e-138
Prr5l	1.56737e-142	-0.497053	0.017	0.176	3.23631e-138
Dok5	1.74051e-142	0.328268	0.108	0.027	3.59381e-138
Capns1	1.79591e-142	-0.530087	0.261	0.493	3.7082e-138
Spi1	2.04597e-142	-0.905724	0.018	0.177	4.22452e-138
Dync1h1	2.06483e-142	-0.529688	0.183	0.408	4.26346e-138
Gm42067	2.48076e-142	0.344959	0.107	0.027	5.12228e-138
Zfp704	2.94666e-142	-0.786109	0.058	0.24	6.08427e-138
Lmcd1	3.45591e-142	0.393172	0.145	0.045	7.13576e-138
Mtus1	3.84562e-142	-0.525713	0.074	0.263	7.94043e-138
Pycard	4.32886e-142	-0.787956	0.028	0.193	8.93823e-138
Map7d1	6.58457e-142	-0.586241	0.215	0.433	1.35958e-137
Fam105a	7.90146e-142	-0.707646	0.021	0.181	1.63149e-137
Rhoa	8.90085e-142	-0.516677	0.452	0.663	1.83785e-137
Lcp1	9.41187e-142	-0.625171	0.007	0.159	1.94336e-137
Cd37	1.0608e-141	-0.832	0.011	0.164	2.19033e-137
Tmcc3	1.23817e-141	-0.557165	0.135	0.342	2.55656e-137
Nmral1	1.59067e-141	-0.538382	0.054	0.234	3.28442e-137
Pak7	2.13618e-141	-0.504335	0.017	0.177	4.41078e-137
Eid1	2.38675e-141	-0.534905	0.224	0.45	4.92817e-137
Prkacb	2.77576e-141	-0.508353	0.142	0.356	5.7314e-137
Khdrbs1	2.7892e-141	-0.510967	0.181	0.406	5.75914e-137
Zfp536	3.01922e-141	-0.496377	0.011	0.165	6.23408e-137
Cers2	3.52059e-141	-0.818343	0.214	0.419	7.26931e-137
Myrf	4.33474e-141	-0.556827	0.017	0.175	8.95038e-137
Unc5b	6.08425e-141	-0.569884	0.029	0.194	1.25628e-136
Dpy19l1	6.73694e-141	-0.519817	0.043	0.219	1.39104e-136
Sdf2l1	9.09462e-141	-0.492851	0.04	0.214	1.87786e-136
Hnrnpk	1.28766e-140	-0.567826	0.545	0.742	2.65876e-136
Rsph9	1.42998e-140	0.457263	0.186	0.07	2.95262e-136
Sec11c	1.44921e-140	-0.87223	0.352	0.55	2.99234e-136
Rap1gds1	3.06183e-140	-0.42334	0.086	0.283	6.32206e-136
Trim2	3.43825e-140	-0.619378	0.161	0.373	7.09929e-136
Nop53	4.01142e-140	-0.456837	0.173	0.397	8.28279e-136
Ebf1	6.08724e-140	-0.913962	0.021	0.18	1.25689e-135
Eif3h	9.94725e-140	-0.540646	0.333	0.567	2.05391e-135
Fmc1	1.02792e-139	0.831304	0.418	0.279	2.12245e-135
Mtss1	1.48285e-139	-0.5214	0.073	0.262	3.06179e-135
Vldlr	1.64636e-139	-0.503231	0.049	0.227	3.3994e-135
Snrpb	1.79225e-139	-0.508556	0.312	0.547	3.70063e-135
Pmepa1	2.00834e-139	-0.746962	0.117	0.316	4.14681e-135
Dusp3	6.32348e-139	-0.546876	0.09	0.284	1.30567e-134
Prkar1a	7.33621e-139	-0.471049	0.354	0.591	1.51478e-134
Ypel2	7.39824e-139	-0.517597	0.035	0.203	1.52759e-134
Cd300c2	7.64947e-139	-0.854041	0.016	0.169	1.57946e-134
Cd59a	9.47061e-139	-0.542938	0.025	0.186	1.95549e-134
Papss1	1.16895e-138	-0.515572	0.245	0.467	2.41365e-134
Mpeg1	1.67909e-138	-0.894933	0.016	0.17	3.46698e-134
Dock9	1.82815e-138	-0.522951	0.041	0.212	3.77477e-134
Plcl1	2.32162e-138	-0.547797	0.051	0.226	4.79367e-134
Tm6sf1	4.28668e-138	-0.555955	0.01	0.161	8.85113e-134
Plekho2	1.0188e-137	0.354356	0.127	0.037	2.10361e-133
Akr1b3	1.15802e-137	-0.450496	0.109	0.312	2.39109e-133
Mid1ip1	1.82738e-137	0.827085	0.531	0.406	3.77317e-133
Chst10	2.3449e-137	0.456134	0.151	0.05	4.84174e-133
Nucks1	2.41183e-137	-0.494311	0.251	0.481	4.97994e-133
Jam3	2.45052e-137	-0.703423	0.152	0.348	5.05982e-133
Fbrsl1	3.15312e-137	0.711844	0.292	0.151	6.51057e-133
Slu7	4.00171e-137	-0.482435	0.105	0.303	8.26274e-133
Retsat	9.24089e-137	0.433334	0.136	0.042	1.90806e-132
Cd34	1.13272e-136	-0.89041	0.014	0.165	2.33883e-132
Vsir	1.18713e-136	-1.25235	0.063	0.232	2.45118e-132
Ankrd13a	1.53416e-136	-0.419221	0.037	0.205	3.16773e-132
Atp1b1	2.50863e-136	0.352136	0.598	0.407	5.17982e-132
Cd200	4.25304e-136	-0.656922	0.036	0.201	8.78168e-132
Bst2	4.40627e-136	-0.654545	0.019	0.173	9.09807e-132
Coro1a	5.51297e-136	-0.811089	0.034	0.196	1.13832e-131
Ptpn18	6.29744e-136	-0.772345	0.021	0.177	1.3003e-131
Cdc42se2	9.65561e-136	-0.436274	0.131	0.341	1.99369e-131
Spop	4.99182e-135	-0.419364	0.175	0.4	1.03071e-130
mt-Atp6	6.5697e-135	0.358954	1	1	1.35651e-130
Gspt1	1.4333e-134	-0.454064	0.155	0.368	2.95949e-130
Ebp	1.80513e-134	-0.408544	0.081	0.272	3.72724e-130
Prkcz	2.29869e-134	-0.494526	0.098	0.293	4.74634e-130
Aldoa	2.85409e-134	0.618094	0.759	0.726	5.89312e-130
Myh9	2.87642e-134	-0.649684	0.034	0.197	5.93923e-130
Tpr	3.3308e-134	-0.490624	0.258	0.488	6.87744e-130
Pacs2	7.01004e-134	-0.610247	0.073	0.252	1.44743e-129
Tagln3	7.12906e-134	0.651807	0.394	0.23	1.47201e-129
Oaz1	7.76474e-134	-0.43316	0.706	0.844	1.60326e-129
Hmox2	8.2619e-134	-0.476984	0.149	0.355	1.70592e-129
Igfbp7	4.48308e-133	-2.28253	0.072	0.238	9.25665e-129
Synm	4.7502e-133	-0.514424	0.009	0.155	9.80822e-129
Faim	4.77163e-133	-0.38508	0.09	0.284	9.85246e-129
Smarcd1	9.49168e-133	-0.476226	0.145	0.349	1.95984e-128
Myo6	1.39523e-132	0.732696	0.442	0.285	2.88088e-128
Ubl3	1.56297e-132	-0.500177	0.277	0.5	3.22723e-128
Tma7	2.4089e-132	-0.440165	0.374	0.612	4.9739e-128
Cdkn1c	2.48652e-132	-0.554451	0.011	0.158	5.13417e-128
Prmt1	2.74363e-132	-0.502042	0.2	0.419	5.66504e-128
Rpl13a	3.85567e-132	-0.545489	0.292	0.519	7.96118e-128
Aldh6a1	4.33594e-132	0.694139	0.292	0.156	8.95286e-128
Smarca5	8.74257e-132	-0.517214	0.175	0.386	1.80517e-127
2023-03-01	1.59524e-131	-0.528492	0.011	0.155	3.29386e-127
Apbb2	1.62058e-131	-0.477266	0.082	0.268	3.34618e-127
Gpr62	2.05207e-131	-0.49715	0.014	0.161	4.23711e-127
Fbxo44	2.36435e-131	0.650856	0.276	0.142	4.88191e-127
Rbbp4	4.10702e-131	-0.420115	0.16	0.373	8.48018e-127
Pfdn5	4.35136e-131	-0.435797	0.548	0.76	8.98468e-127
Creb5	6.76449e-131	-0.498352	0.023	0.177	1.39673e-126
Nono	7.10235e-131	-0.542054	0.207	0.423	1.46649e-126
Rgs2	8.03393e-131	-0.675339	0.067	0.241	1.65885e-126
Fyb	8.20335e-131	-0.733022	0.012	0.156	1.69383e-126
Ptgs1	1.00775e-130	-0.913077	0.027	0.179	2.08081e-126
Srgap2	1.4619e-130	-0.653303	0.125	0.318	3.01854e-126
Tenm3	1.51854e-130	0.407477	0.133	0.042	3.13549e-126
Ppp2r2a	1.56201e-130	-0.437126	0.163	0.377	3.22524e-126
Bod1l	1.72441e-130	-0.450469	0.191	0.412	3.56056e-126
Tmem125	2.26842e-130	-0.526519	0.019	0.17	4.68383e-126
Ccp110	6.47374e-130	-0.666402	0.057	0.226	1.3367e-125
Isyna1	7.40628e-130	-0.610722	0.029	0.186	1.52925e-125
Cmtm7	9.90498e-130	-0.613731	0.015	0.161	2.04518e-125
Cpeb4	1.01492e-129	0.737648	0.29	0.154	2.0956e-125
Clybl	1.23e-129	0.355648	0.12	0.035	2.5397e-125
Clmn	1.43363e-129	0.609656	0.323	0.169	2.96016e-125
Ppp1r18	3.33973e-129	-0.465571	0.016	0.163	6.89587e-125
Ap2m1	8.675e-129	-0.455023	0.313	0.541	1.79121e-124
Myo1b	9.80064e-129	-0.607765	0.023	0.175	2.02364e-124
Acsl1	1.12122e-128	-0.411621	0.028	0.183	2.31509e-124
Commd8	1.38403e-128	-0.498632	0.143	0.345	2.85775e-124
Glod4	1.64457e-128	-0.423698	0.122	0.318	3.39571e-124
Tmem50a	1.79892e-128	-0.474843	0.41	0.634	3.71441e-124
Ccnd1	1.85036e-128	-0.721129	0.026	0.177	3.82063e-124
C030029H02Rik	2.64449e-128	-0.690675	0.016	0.16	5.46035e-124
S1pr5	5.24505e-128	-0.49246	0.016	0.162	1.083e-123
Scaf11	6.73898e-128	-0.473561	0.171	0.381	1.39147e-123
Sec14l2	1.05718e-127	0.405156	0.134	0.043	2.18287e-123
Emc10	2.19662e-127	-0.491112	0.368	0.586	4.53558e-123
Crlf3	2.61318e-127	0.729206	0.317	0.178	5.39569e-123
Pnisr	3.42834e-127	0.714242	0.69	0.647	7.07884e-123
4931406P16Rik	3.65086e-127	-0.507052	0.07	0.245	7.5383e-123
Arsg	5.01784e-127	-0.481655	0.025	0.175	1.03608e-122
Ucp2	5.01898e-127	-0.635936	0.044	0.204	1.03632e-122
Itgam	6.6083e-127	-0.817949	0.017	0.16	1.36448e-122
Tpst1	8.61339e-127	-0.366129	0.044	0.209	1.77849e-122
Bin2	8.75803e-127	-0.762627	0.014	0.157	1.80836e-122
Kcne1l	1.10841e-126	0.368981	0.106	0.029	2.28864e-122
Rapgef5	2.14869e-126	-0.477752	0.016	0.16	4.43662e-122
Skil	2.23841e-126	-0.439893	0.035	0.193	4.62187e-122
Abi3	2.25736e-126	-0.734802	0.016	0.16	4.661e-122
Med28	2.36884e-126	-0.413753	0.218	0.439	4.89119e-122
Evl	2.88911e-126	-0.54799	0.107	0.292	5.96544e-122
Abcf1	3.32356e-126	-0.390941	0.119	0.318	6.86249e-122
Pdap1	3.39669e-126	-0.443959	0.206	0.422	7.01349e-122
Nr1d1	6.43684e-126	0.583894	0.274	0.138	1.32908e-121
Lgals9	8.15833e-126	-0.497404	0.007	0.145	1.68453e-121
Fam174a	8.31461e-126	-0.408449	0.184	0.399	1.7168e-121
Hs3st1	1.0081e-125	-0.45058	0.018	0.163	2.08153e-121
Nav3	1.05281e-125	-0.590725	0.017	0.159	2.17385e-121
Cmtm5	1.24221e-125	0.346313	0.535	0.314	2.56491e-121
Opalin	1.54203e-125	-1.50067	0.129	0.303	3.18398e-121
Snx5	1.74374e-125	-0.640304	0.19	0.388	3.60047e-121
Cct4	3.14493e-125	-0.419417	0.222	0.444	6.49364e-121
Gria2	3.96172e-125	0.327684	0.613	0.403	8.18015e-121
Alox5ap	4.2855e-125	-0.678381	0.011	0.15	8.84869e-121
Adap2	5.11411e-125	-0.609462	0.005	0.14	1.05596e-120
Akirin2	5.61609e-125	-0.429555	0.159	0.366	1.15961e-120
Slco3a1	6.30151e-125	-0.562837	0.019	0.164	1.30114e-120
Il1rap	6.75846e-125	-0.46597	0.022	0.17	1.39549e-120
Pitpnc1	8.02544e-125	0.629614	0.373	0.22	1.65709e-120
Slc50a1	8.16467e-125	-0.4483	0.159	0.364	1.68584e-120
Slc9a3r2	1.19395e-124	-0.940979	0.052	0.211	2.46526e-120
Kazn	1.28451e-124	-0.397222	0.044	0.206	2.65226e-120
Eml2	1.98223e-124	-0.433658	0.071	0.245	4.0929e-120
Rock2	2.61488e-124	-0.546399	0.149	0.347	5.39921e-120
Slc40a1	2.63067e-124	-0.622929	0.008	0.144	5.43181e-120
Eif3c	4.476e-124	-0.464514	0.302	0.524	9.24204e-120
Plekha1	5.87776e-124	-0.560263	0.091	0.271	1.21364e-119
Slc1a1	8.35706e-124	-0.596574	0.022	0.168	1.72557e-119
Adam15	1.56476e-123	-0.456727	0.086	0.266	3.23091e-119
Prox1	2.44227e-123	-0.454236	0.016	0.156	5.0428e-119
Fez2	2.69836e-123	-0.479191	0.099	0.282	5.57158e-119
Cyp2j6	3.03296e-123	0.550179	0.296	0.154	6.26245e-119
Lyrm4	3.35e-123	0.505547	0.166	0.064	6.91707e-119
Cpd	3.44769e-123	-0.514229	0.075	0.249	7.11878e-119
Eif3e	7.59064e-123	-0.441676	0.254	0.479	1.56731e-118
Bub3	9.39427e-123	-0.41492	0.187	0.397	1.93973e-118
Plekhh1	1.37342e-122	-0.544725	0.019	0.161	2.83584e-118
Sfpq	1.39096e-122	-0.498022	0.314	0.541	2.87205e-118
Dip2b	1.43019e-122	-0.478545	0.1	0.281	2.95306e-118
Grb2	1.63341e-122	-0.39095	0.145	0.345	3.37266e-118
Csrp2	1.95257e-122	-0.629828	0.02	0.163	4.03167e-118
Nkd1	2.51605e-122	-0.535161	0.07	0.238	5.19515e-118
Vasp	3.13513e-122	-0.535753	0.058	0.221	6.47341e-118
Sipa1	3.28982e-122	-0.525135	0.033	0.184	6.79282e-118
Rab14	4.13146e-122	-0.390312	0.435	0.665	8.53063e-118
Abcb9	4.4759e-122	0.433297	0.17	0.065	9.24185e-118
Btg2	8.97484e-122	-1.08991	0.076	0.239	1.85313e-117
Gas7	9.82859e-122	-0.490105	0.082	0.259	2.02941e-117
Grap	1.02219e-121	-0.52567	0.008	0.142	2.11061e-117
Cry2	1.05371e-121	0.592784	0.241	0.117	2.17569e-117
Zdhhc20	1.19886e-121	-0.463581	0.153	0.352	2.47541e-117
Smc1a	1.21597e-121	-0.4916	0.178	0.381	2.51074e-117
Dync1i2	1.55353e-121	-0.439808	0.295	0.514	3.20772e-117
Ets1	1.7611e-121	-0.590837	0.008	0.142	3.63632e-117
Kif5b	2.30909e-121	-0.399896	0.283	0.511	4.7678e-117
Rock1	5.86277e-121	-0.464177	0.162	0.366	1.21054e-116
Lrp4	8.74032e-121	0.489883	0.147	0.052	1.8047e-116
Cmpk1	1.86325e-120	-0.34429	0.151	0.356	3.84724e-116
1500009C09Rik	2.97094e-120	0.432697	0.175	0.069	6.13439e-116
Raly	3.44423e-120	-0.424517	0.219	0.434	7.11165e-116
Sorbs2	5.22079e-120	-0.768202	0.076	0.24	1.07799e-115
Golm1	5.63516e-120	-0.650653	0.034	0.182	1.16355e-115
Cebpz	5.65848e-120	-0.403389	0.13	0.323	1.16836e-115
Cd14	5.92001e-120	-0.629499	0.007	0.138	1.22236e-115
Sox21	6.11815e-120	0.355354	0.141	0.048	1.26327e-115
Zcchc17	6.53071e-120	-0.375521	0.13	0.328	1.34846e-115
Pigz	6.8839e-120	-0.433694	0.015	0.152	1.42139e-115
Mcam	6.95975e-120	-0.487975	0.012	0.147	1.43705e-115
Slc25a33	8.49684e-120	0.592691	0.265	0.136	1.75443e-115
Ube2e3	9.27574e-120	-0.434735	0.222	0.437	1.91526e-115
Rtf1	1.36686e-119	-0.392193	0.188	0.4	2.8223e-115
Mcl1	2.13791e-119	-0.554242	0.112	0.292	4.41435e-115
Paip2	2.57014e-119	-0.416533	0.333	0.558	5.30682e-115
Adssl1	8.09163e-119	-0.58637	0.049	0.203	1.67076e-114
2023-09-08	9.74257e-119	-0.691433	0.17	0.356	2.01165e-114
Galnt6	9.82603e-119	-0.454765	0.009	0.141	2.02888e-114
Axl	1.06679e-118	0.372414	0.163	0.061	2.2027e-114
Chmp3	1.28048e-118	-0.37885	0.113	0.301	2.64393e-114
Snrpf	1.86334e-118	-0.474274	0.236	0.449	3.84743e-114
Slc2a5	1.97629e-118	-0.666978	0.007	0.136	4.08064e-114
Tprn	2.05378e-118	-0.412122	0.026	0.17	4.24063e-114
Spg20	2.85097e-118	-0.390714	0.061	0.224	5.88669e-114
Tm4sf1	2.93918e-118	-1.29677	0.031	0.173	6.06882e-114
Ahcyl1	4.97181e-118	0.762154	0.44	0.314	1.02658e-113
Prpf40a	5.98927e-118	-0.382043	0.175	0.381	1.23666e-113
Actr2	6.01725e-118	-0.436714	0.159	0.358	1.24244e-113
Pou3f1	9.69921e-118	-0.498004	0.046	0.2	2.00269e-113
Snx6	9.80828e-118	-0.411839	0.191	0.399	2.02521e-113
Dync1li2	1.04314e-117	-0.416159	0.126	0.317	2.15388e-113
Hspb1	1.35607e-117	-1.37355	0.035	0.177	2.80002e-113
Mapt	1.86038e-117	-0.7994	0.265	0.437	3.84132e-113
Sumo1	1.90626e-117	-0.39916	0.289	0.513	3.93605e-113
Secisbp2l	2.1458e-117	-0.603435	0.14	0.323	4.43066e-113
Dner	3.38754e-117	0.510794	0.231	0.107	6.9946e-113
Csde1	3.91659e-117	-0.432978	0.252	0.462	8.08698e-113
Sem1	4.83712e-117	-0.435371	0.446	0.659	9.98768e-113
Aspa	7.06916e-117	-0.944215	0.086	0.245	1.45964e-112
Atox1	1.02359e-116	-0.594539	0.34	0.553	2.1135e-112
Cd33	1.18571e-116	-0.613202	0.012	0.143	2.44825e-112
Map6d1	1.21099e-116	-0.384665	0.019	0.156	2.50045e-112
Stx7	1.46715e-116	-0.402129	0.193	0.401	3.02937e-112
Sptlc2	1.58041e-116	-0.367579	0.055	0.215	3.26323e-112
Fnbp1l	2.51882e-116	-0.656328	0.087	0.254	5.20086e-112
Ptpn1	2.6315e-116	-0.400661	0.104	0.284	5.43353e-112
Pdgfb	4.80168e-116	-0.575735	0.006	0.132	9.91451e-112
Cxcl12	4.89842e-116	-1.7561	0.034	0.175	1.01143e-111
Fam114a2	5.63429e-116	-0.356471	0.096	0.276	1.16337e-111
Frmd5	5.75694e-116	-0.338229	0.01	0.14	1.18869e-111
Acot7	5.877e-116	-0.500774	0.092	0.265	1.21348e-111
Krcc1	6.71713e-116	-0.400237	0.133	0.323	1.38695e-111
Kcnk13	6.83019e-116	-0.370719	0.014	0.148	1.4103e-111
Ighm	7.35071e-116	-0.690122	0.015	0.148	1.51778e-111
Fli1	8.11194e-116	-0.472558	0.007	0.134	1.67495e-111
Vamp3	9.97318e-116	-0.392355	0.116	0.3	2.05926e-111
Ube2d2a	1.03967e-115	-0.396229	0.291	0.509	2.14672e-111
Bri3	1.29199e-115	-0.417459	0.353	0.578	2.6677e-111
Adgre1	1.43418e-115	-0.615786	0.009	0.138	2.9613e-111
Uba2	1.6093e-115	-0.394224	0.153	0.352	3.32289e-111
Egfl7	1.61312e-115	-1.26933	0.038	0.18	3.33077e-111
Mast3	1.94392e-115	-0.407527	0.057	0.217	4.01381e-111
Uchl1	2.13594e-115	-0.574294	0.199	0.398	4.4103e-111
Csk	2.13646e-115	-0.403025	0.061	0.222	4.41137e-111
Fcgr1	2.27383e-115	-0.603553	0.008	0.135	4.69499e-111
Tmem123	3.23449e-115	-0.394546	0.047	0.2	6.67857e-111
Dennd5a	4.18641e-115	-0.402915	0.148	0.34	8.64409e-111
Il10rb	9.5824e-115	-0.597592	0.042	0.188	1.97857e-110
Trir	9.85477e-115	-0.393317	0.261	0.478	2.03481e-110
Ifnar2	1.0866e-114	-0.475839	0.103	0.279	2.2436e-110
P2ry6	1.17577e-114	-0.561126	0.004	0.127	2.42774e-110
Pafah1b2	1.19891e-114	-0.366876	0.157	0.353	2.47552e-110
Cct7	1.20574e-114	-0.422636	0.288	0.503	2.48961e-110
Esam	1.26028e-114	-0.935004	0.017	0.148	2.60224e-110
Papola	1.74144e-114	-0.359968	0.173	0.377	3.59573e-110
Dscaml1	1.90185e-114	-0.350471	0.012	0.143	3.92694e-110
Rnf187	2.19047e-114	-0.383352	0.268	0.486	4.52289e-110
2310022B05Rik	2.75996e-114	0.741155	0.319	0.19	5.69877e-110
Tnfaip8l2	3.88854e-114	-0.592381	0.01	0.138	8.02906e-110
Gars	4.33187e-114	-0.337238	0.073	0.241	8.94446e-110
Slco1a4	5.43006e-114	-1.90339	0.03	0.166	1.1212e-109
St3gal5	6.07651e-114	-0.398335	0.044	0.196	1.25468e-109
Sf3b1	6.45269e-114	-0.419327	0.385	0.613	1.33235e-109
Elovl1	7.05428e-114	-0.535425	0.1	0.27	1.45657e-109
Larp6	7.22268e-114	-0.367749	0.022	0.16	1.49134e-109
Agap1	1.42394e-113	-0.426876	0.069	0.232	2.94015e-109
Cebpg	1.67847e-113	-0.372328	0.098	0.274	3.46571e-109
Ptbp3	2.06287e-113	-0.421072	0.063	0.223	4.25942e-109
Arrb1	2.33609e-113	0.505778	0.202	0.09	4.82356e-109
Hapln2	2.70347e-113	-0.783792	0.032	0.173	5.58212e-109
Ptpn11	3.78447e-113	-0.358801	0.1	0.278	7.81417e-109
Fxyd6	4.0571e-113	-0.761354	0.069	0.225	8.37709e-109
Fars2	4.2315e-113	0.55809	0.229	0.113	8.7372e-109
Flt1	4.54708e-113	-2.11911	0.033	0.169	9.38881e-109
Arhgap45	5.91446e-113	-0.569578	0.007	0.131	1.22122e-108
Vps35	8.24776e-113	-0.369899	0.227	0.439	1.703e-108
Adamts4	1.17436e-112	-0.452732	0.012	0.141	2.42482e-108
Aldh1a1	1.46538e-112	0.379158	0.123	0.04	3.02571e-108
Spock2	1.82909e-112	-1.50688	0.141	0.303	3.77671e-108
Fam184a	2.01317e-112	0.538373	0.172	0.07	4.1568e-108
Psip1	2.09001e-112	-0.526648	0.266	0.463	4.31544e-108
Atl2	3.55879e-112	0.515774	0.209	0.095	7.34819e-108
Sfr1	4.42927e-112	-0.365655	0.274	0.489	9.14556e-108
Jcad	9.75819e-112	-0.763893	0.035	0.176	2.01487e-107
Tnfrsf21	2.33639e-111	-0.44033	0.028	0.167	4.82418e-107
Fam49b	2.4064e-111	-0.50485	0.223	0.421	4.96873e-107
Rtkn	7.96915e-111	-0.411341	0.052	0.203	1.64547e-106
Sparc	8.30536e-111	-1.54023	0.41	0.53	1.71489e-106
Daam2	1.26956e-110	0.73009	0.266	0.142	2.62139e-106
Serpinh1	1.28192e-110	0.370339	0.292	0.15	2.64691e-106
Endod1	1.98281e-110	-0.478985	0.08	0.241	4.09411e-106
Zdhhc14	2.10473e-110	-0.353491	0.028	0.166	4.34584e-106
Nrxn3	2.50675e-110	-1.03094	0.126	0.286	5.17593e-106
Tcp1	2.76953e-110	-0.40262	0.243	0.451	5.71852e-106
Pak3	2.88266e-110	-0.44124	0.038	0.181	5.95211e-106
Ppfia4	3.3667e-110	-0.543823	0.026	0.162	6.95157e-106
Inpp5d	3.39662e-110	-0.567728	0.009	0.133	7.01334e-106
Pde3b	5.12052e-110	-0.524473	0.009	0.132	1.05729e-105
Aes	5.42872e-110	-0.418101	0.367	0.569	1.12092e-105
Cdh2	6.15543e-110	0.61213	0.403	0.264	1.27097e-105
Hspa4	6.83728e-110	-0.369236	0.145	0.336	1.41176e-105
Gngt2	8.42526e-110	-0.547408	0.019	0.149	1.73965e-105
Notch1	9.00001e-110	0.601735	0.321	0.185	1.85832e-105
Gnb2	9.27434e-110	-0.409548	0.547	0.739	1.91497e-105
Tnfaip6	1.07339e-109	-0.665299	0.062	0.213	2.21634e-105
Dnajc8	1.16988e-109	-0.386177	0.286	0.5	2.41557e-105
Prickle1	1.29158e-109	-0.399079	0.016	0.145	2.66686e-105
Git2	1.877e-109	-0.471898	0.11	0.283	3.87563e-105
Nudc	1.88892e-109	-0.399954	0.281	0.494	3.90024e-105
Stx6	2.56973e-109	-0.340095	0.089	0.26	5.30598e-105
Susd3	2.82305e-109	-0.61607	0.01	0.132	5.82902e-105
Abcd2	2.89505e-109	0.442877	0.176	0.073	5.9777e-105
Vbp1	2.94078e-109	-0.37085	0.208	0.412	6.07212e-105
Atpif1	4.02974e-109	-0.466783	0.466	0.666	8.32061e-105
Clic1	4.61948e-109	-0.801732	0.217	0.381	9.53831e-105
Bcl2l1	6.58892e-109	-0.3862	0.084	0.251	1.36048e-104
Pon2	8.76424e-109	0.709677	0.436	0.309	1.80964e-104
Slc30a10	1.02256e-108	0.41214	0.139	0.05	2.11138e-104
Otud7b	1.11014e-108	-0.455175	0.073	0.231	2.29221e-104
Pkp4	1.11191e-108	-0.353758	0.045	0.193	2.29588e-104
Tmed9	1.37477e-108	-0.386223	0.335	0.558	2.83862e-104
Tmod3	1.4942e-108	-0.447872	0.075	0.236	3.08521e-104
Siva1	1.74964e-108	-0.326699	0.074	0.237	3.61265e-104
Dpysl2	1.77898e-108	-0.56359	0.357	0.542	3.67323e-104
Ptpn6	1.9624e-108	-0.539746	0.009	0.13	4.05195e-104
Cdc42ep1	2.29472e-108	-0.361154	0.028	0.164	4.73815e-104
Ang	3.06974e-108	-0.517053	0.009	0.131	6.33839e-104
Ddc	3.67038e-108	-0.421009	0.01	0.133	7.5786e-104
Cdc42ep3	5.35054e-108	-0.441729	0.019	0.149	1.10478e-103
Prkcq	6.07101e-108	-0.342083	0.01	0.133	1.25354e-103
Dctpp1	6.27536e-108	-0.376225	0.07	0.228	1.29574e-103
Maf	7.28411e-108	-0.900657	0.03	0.163	1.50402e-103
Myo1d	8.92149e-108	-0.341905	0.008	0.129	1.84211e-103
Dcx	9.614e-108	-0.898807	0.026	0.157	1.9851e-103
Fdft1	1.04575e-107	0.714297	0.323	0.198	2.15926e-103
Zmat2	1.20645e-107	-0.340513	0.233	0.441	2.49108e-103
Itm2a	1.22657e-107	-2.48512	0.094	0.247	2.53262e-103
Mfsd6	1.81962e-107	-0.340531	0.019	0.148	3.75715e-103
Tmem234	2.11787e-107	-0.364235	0.309	0.528	4.37297e-103
Insc	2.19335e-107	-0.347774	0.01	0.131	4.52884e-103
Tmpo	2.49643e-107	-0.541746	0.118	0.29	5.15464e-103
Pafah1b3	3.05863e-107	-0.5132	0.042	0.183	6.31546e-103
Hp1bp3	4.94266e-107	-0.412922	0.226	0.427	1.02056e-102
Srsf3	7.00326e-107	-0.4801	0.407	0.612	1.44603e-102
Sytl2	8.54481e-107	-0.422352	0.012	0.135	1.76433e-102
Hnrnpd	8.85908e-107	-0.491624	0.188	0.38	1.82922e-102
Rimklb	9.50456e-107	0.549522	0.168	0.07	1.9625e-102
Smim3	1.04534e-106	0.379408	0.133	0.047	2.15843e-102
Ptprk	1.09452e-106	-0.374201	0.011	0.134	2.25997e-102
Vcp	1.13398e-106	-0.412258	0.377	0.584	2.34143e-102
Ptprd	1.62932e-106	-1.07189	0.194	0.353	3.36422e-102
Cnot6l	2.79092e-106	-0.402609	0.068	0.222	5.76269e-102
Ank2	3.49787e-106	0.520463	0.617	0.467	7.22241e-102
Lgmn	3.72151e-106	-1.70864	0.368	0.514	7.68416e-102
Ubxn1	5.55146e-106	-0.363704	0.299	0.511	1.14626e-101
Cfl1	6.00241e-106	-0.408471	0.696	0.819	1.23938e-101
Cep170	6.37109e-106	-0.400128	0.081	0.242	1.3155e-101
Rbpms	8.01118e-106	-0.579525	0.006	0.123	1.65415e-101
Nrxn2	1.29353e-105	0.528095	0.455	0.312	2.67089e-101
Edem2	1.30835e-105	-0.376569	0.081	0.242	2.70147e-101
Ctcf	1.35945e-105	-0.380477	0.144	0.327	2.807e-101
Cavin2	2.06173e-105	-0.645217	0.008	0.126	4.25705e-101
Ccni	2.13024e-105	-0.399181	0.173	0.363	4.39853e-101
Lrrtm3	2.20348e-105	-0.600675	0.034	0.169	4.54975e-101
Ankrd11	2.52608e-105	-0.518406	0.217	0.411	5.21584e-101
Zfhx3	3.07895e-105	-0.706783	0.095	0.251	6.35743e-101
Fgfrl1	3.26156e-105	0.38708	0.128	0.045	6.73447e-101
G3bp1	3.74953e-105	-0.375759	0.197	0.395	7.74202e-101
Snrpb2	4.00979e-105	-0.344494	0.135	0.316	8.27942e-101
Eif4b	4.15098e-105	-0.353445	0.122	0.299	8.57094e-101
Tmem163	8.05085e-105	-0.484809	0.02	0.147	1.66234e-100
Hnrnpc	8.92749e-105	-0.393317	0.295	0.501	1.84335e-100
U2af1	8.93953e-105	-0.409071	0.26	0.463	1.84583e-100
Gm16286	1.47627e-104	-0.315696	0.15	0.34	3.0482e-100
Actn4	1.71414e-104	-0.473294	0.119	0.289	3.53936e-100
Adap2os	2.67977e-104	-0.513867	0.005	0.119	5.5332e-100
Acvrl1	3.7309e-104	-0.697073	0.015	0.137	7.70356e-100
Dpysl3	3.75711e-104	-0.785109	0.046	0.183	7.75768e-100
Stk17b	3.87341e-104	0.405099	0.147	0.057	7.99782e-100
Smim14	3.99214e-104	-0.365625	0.283	0.492	8.24297e-100
Mylip	4.386e-104	-0.484858	0.016	0.138	9.0562e-100
Rnf220	4.6108e-104	-0.32088	0.072	0.23	9.52038e-100
Ankrd44	5.39252e-104	-0.377948	0.018	0.143	1.11345e-99
Lrrc8b	5.4805e-104	-0.333881	0.035	0.172	1.13161e-99
Gm13889	5.71876e-104	-0.524298	0.062	0.21	1.18081e-99
Ssr4	6.61807e-104	-0.382722	0.359	0.574	1.3665e-99
Rpl38	7.22888e-104	-0.457235	0.665	0.82	1.49262e-99
Arsb	8.36488e-104	-0.508229	0.087	0.243	1.72718e-99
Ube3a	9.34019e-104	-0.600559	0.323	0.531	1.92856e-99
Smc3	1.43875e-103	-0.439914	0.203	0.395	2.97074e-99
Erp29	1.52625e-103	-0.421348	0.33	0.539	3.15139e-99
Vps4b	1.78324e-103	-0.303189	0.086	0.25	3.68204e-99
Eef1g	1.81108e-103	-0.41038	0.445	0.653	3.73951e-99
Il6ra	2.12118e-103	-0.447788	0.005	0.119	4.3798e-99
Ddx39b	2.22122e-103	-0.388343	0.296	0.507	4.58637e-99
Ctsc	2.72908e-103	-0.677712	0.045	0.182	5.635e-99
Ncf1	3.62074e-103	-0.520257	0.006	0.121	7.47611e-99
Lbr	3.62264e-103	-0.327371	0.036	0.173	7.48004e-99
Brk1	4.03004e-103	-0.368006	0.409	0.628	8.32123e-99
Ikbip	4.72174e-103	0.51719	0.225	0.113	9.74946e-99
Nampt	4.98304e-103	-0.365988	0.047	0.189	1.0289e-98
Ly6a	5.83416e-103	-1.91048	0.047	0.18	1.20464e-98
Snx30	5.92908e-103	-0.324697	0.02	0.146	1.22424e-98
Atp8a1	8.33491e-103	-0.486705	0.171	0.352	1.72099e-98
Tspan17	8.53973e-103	-0.327867	0.025	0.153	1.76328e-98
Prr18	9.58674e-103	-0.371691	0.029	0.161	1.97947e-98
E130114P18Rik	9.74275e-103	0.413613	0.176	0.074	2.01168e-98
Arid4b	1.52995e-102	-0.377437	0.166	0.353	3.15903e-98
M6pr	1.97513e-102	-0.356883	0.177	0.368	4.07825e-98
Hcls1	2.00014e-102	-0.461983	0.008	0.124	4.1299e-98
Bcas2	2.03324e-102	-0.363529	0.239	0.444	4.19823e-98
Lsm4	2.6002e-102	-0.334538	0.197	0.392	5.36889e-98
2010111I01Rik	2.72915e-102	-0.423765	0.036	0.171	5.63515e-98
Cav1	2.91891e-102	-0.531097	0.008	0.123	6.02696e-98
Mtmr6	3.14446e-102	-0.321781	0.079	0.238	6.49268e-98
Cldn5	3.15132e-102	-2.7137	0.071	0.21	6.50684e-98
Mprip	3.27091e-102	-0.501835	0.164	0.345	6.75378e-98
Atp6v1g1	4.19844e-102	-0.381861	0.461	0.663	8.66894e-98
Ccdc12	5.63639e-102	-0.343223	0.225	0.429	1.1638e-97
Kmt5a	5.90224e-102	-0.344382	0.064	0.212	1.21869e-97
Kitl	5.99463e-102	-0.71292	0.023	0.147	1.23777e-97
Jun	6.31936e-102	-0.979584	0.19	0.364	1.30482e-97
Rab6b	7.51088e-102	-0.384227	0.149	0.331	1.55085e-97
Gprc5b	7.58163e-102	0.47211	0.418	0.258	1.56545e-97
Pkig	7.94983e-102	-0.398521	0.186	0.373	1.64148e-97
Entpd1	8.08968e-102	-0.507577	0.027	0.153	1.67036e-97
Hhex	8.43751e-102	-0.423023	0.006	0.119	1.74218e-97
Ywhaz	8.45025e-102	-0.442435	0.312	0.511	1.74481e-97
Pgrmc1	1.13072e-101	-0.421209	0.265	0.467	2.33472e-97
Ppp1r12a	1.22555e-101	-0.383784	0.206	0.404	2.53052e-97
Tmem173	1.25838e-101	-0.516191	0.009	0.124	2.5983e-97
Aldh2	1.27704e-101	0.558525	0.432	0.293	2.63684e-97
Inpp5f	1.32231e-101	-0.443724	0.116	0.282	2.7303e-97
Rpl7a	1.59224e-101	-0.470634	0.445	0.641	3.28766e-97
Cpm	1.76391e-101	-0.319374	0.01	0.126	3.64213e-97
Cltb	2.29031e-101	-0.383477	0.22	0.414	4.72902e-97
Rpl10	2.34851e-101	-0.887685	0.26	0.424	4.84921e-97
Anln	2.48278e-101	-0.677548	0.034	0.164	5.12644e-97
Mcrip2	2.49206e-101	0.391791	0.142	0.055	5.14561e-97
Nceh1	2.55688e-101	-0.374659	0.049	0.191	5.27945e-97
Bcas1	2.71522e-101	-0.453485	0.072	0.225	5.60638e-97
Spock3	2.81532e-101	-0.651255	0.106	0.265	5.81307e-97
Tbc1d14	3.12105e-101	-0.308443	0.051	0.194	6.44434e-97
Eif3m	3.26879e-101	-0.348831	0.219	0.418	6.7494e-97
Ppp2r2c	3.81834e-101	-0.380245	0.066	0.216	7.8841e-97
Grn	4.13026e-101	-1.0231	0.219	0.385	8.52815e-97
Zfyve21	5.13002e-101	0.646448	0.29	0.173	1.05925e-96
Emcn	5.81339e-101	-0.845442	0.012	0.128	1.20035e-96
Enah	7.88101e-101	0.601324	0.348	0.215	1.62727e-96
Smco3	8.43329e-101	-0.333619	0.011	0.129	1.74131e-96
Eif5b	8.55957e-101	-0.380813	0.232	0.432	1.76738e-96
Serhl	1.01165e-100	0.354751	0.133	0.049	2.08886e-96
Rab2a	1.30537e-100	-0.371377	0.415	0.625	2.69532e-96
Ccr5	1.49914e-100	-0.573966	0.007	0.12	3.09543e-96
Ick	1.73159e-100	-0.335524	0.048	0.189	3.57539e-96
Nadk2	1.97776e-100	0.563142	0.213	0.106	4.08368e-96
Calm1	2.27961e-100	-0.395876	0.807	0.906	4.70694e-96
Ptprb	2.38891e-100	-1.22156	0.015	0.131	4.93262e-96
Zcrb1	2.76893e-100	-0.310878	0.221	0.423	5.71729e-96
Tmem30a	2.83266e-100	-0.378884	0.276	0.48	5.84887e-96
Ier2	3.2093e-100	-0.908957	0.027	0.152	6.62657e-96
Bag1	3.36045e-100	-0.389722	0.205	0.395	6.93865e-96
Capza2	3.7609e-100	-0.518904	0.417	0.609	7.7655e-96
Pecam1	4.9991e-100	-0.696242	0.039	0.17	1.03221e-95
Itgb2	5.25077e-100	-0.472545	0.006	0.117	1.08418e-95
Hnrnpm	5.86395e-100	-0.386464	0.226	0.423	1.21079e-95
Gab1	6.19147e-100	-0.394452	0.083	0.237	1.27841e-95
Psme1	7.77728e-100	-0.476759	0.158	0.329	1.60585e-95
Phlda3	8.2359e-100	-0.55657	0.088	0.237	1.70055e-95
Casp8	9.17812e-100	-0.404545	0.01	0.124	1.8951e-95
Kras	9.4908e-100	-0.325333	0.087	0.246	1.95966e-95
Cfdp1	1.15645e-99	-0.323661	0.195	0.389	2.38784e-95
Rgs7	1.16881e-99	0.377832	0.14	0.053	2.41337e-95
Mfng	1.42051e-99	-0.37114	0.007	0.118	2.93307e-95
Lyz2	1.79181e-99	-1.36554	0.027	0.15	3.69974e-95
Ctr9	2.03333e-99	-0.343859	0.078	0.232	4.19842e-95
Ncf2	2.492e-99	-0.403652	0.007	0.119	5.14548e-95
Psmd1	2.86186e-99	-0.322244	0.155	0.338	5.90916e-95
Arl1	3.39317e-99	-0.327941	0.206	0.402	7.00621e-95
Rdx	3.94837e-99	-0.472863	0.358	0.544	8.1526e-95
Sft2d1	4.28995e-99	-0.428136	0.157	0.333	8.85789e-95
Smarca4	4.29516e-99	-0.365457	0.121	0.289	8.86864e-95
Fam171b	5.53571e-99	0.615713	0.494	0.366	1.14301e-94
Ccng2	5.73709e-99	-0.353684	0.049	0.188	1.18459e-94
R3hdm4	5.97255e-99	-0.376413	0.17	0.357	1.23321e-94
Ift27	6.23749e-99	0.669853	0.322	0.203	1.28792e-94
Gpr19	7.74945e-99	0.441105	0.168	0.073	1.60011e-94
Nol7	8.74648e-99	-0.310834	0.242	0.444	1.80597e-94
Itgb4	9.13385e-99	-0.403359	0.011	0.125	1.88596e-94
St18	9.23187e-99	-0.304052	0.01	0.123	1.9062e-94
Fermt2	1.07705e-98	0.630355	0.529	0.406	2.22389e-94
Son	1.08964e-98	0.630849	0.796	0.82	2.2499e-94
Cab39	1.48246e-98	-0.305803	0.109	0.277	3.06098e-94
Fermt3	1.58222e-98	-0.449841	0.006	0.116	3.26697e-94
Zfp706	1.58559e-98	-0.349493	0.367	0.574	3.27392e-94
Rad21	1.79431e-98	-0.368234	0.123	0.292	3.70488e-94
Card19	2.36064e-98	-0.352932	0.111	0.275	4.87425e-94
Cdh10	2.71468e-98	0.575106	0.224	0.114	5.60527e-94
Zyx	3.24995e-98	-0.307978	0.026	0.15	6.71049e-94
BC005624	4.02476e-98	-0.30523	0.172	0.362	8.31032e-94
Ptprn	4.19349e-98	-0.610489	0.089	0.241	8.65871e-94
Sirt2	4.40296e-98	-0.945801	0.403	0.565	9.09123e-94
Txndc17	5.08679e-98	-0.312576	0.226	0.423	1.05032e-93
Cul1	5.50577e-98	-0.322283	0.163	0.347	1.13683e-93
Gstk1	5.91031e-98	0.476893	0.201	0.096	1.22036e-93
Cbx1	6.29828e-98	-0.395591	0.217	0.41	1.30047e-93
Caprin1	6.57666e-98	-0.392154	0.182	0.367	1.35795e-93
Pdcl3	8.50737e-98	-0.340539	0.119	0.286	1.7566e-93
Kif3a	1.09619e-97	-0.37132	0.143	0.318	2.2634e-93
Cdc5l	1.09784e-97	-0.317919	0.12	0.288	2.26681e-93
Prcp	1.30255e-97	-0.368536	0.029	0.155	2.6895e-93
Irf5	1.4353e-97	-0.450305	0.006	0.115	2.96361e-93
Rpl36	1.66762e-97	-0.401624	0.692	0.822	3.44329e-93
Cpt1a	1.71887e-97	0.391454	0.16	0.067	3.54912e-93
Trim35	1.75741e-97	-0.396503	0.263	0.464	3.62869e-93
Rybp	1.81301e-97	-0.293254	0.021	0.141	3.74349e-93
Eml1	2.51404e-97	-0.330711	0.024	0.148	5.19099e-93
Arrb2	2.5213e-97	-0.414724	0.046	0.18	5.20598e-93
Fam96b	3.2645e-97	-0.324366	0.147	0.323	6.74054e-93
Lag3	3.67671e-97	-0.558877	0.014	0.128	7.59167e-93
Cct2	4.01059e-97	-0.374607	0.257	0.451	8.28108e-93
Mpv17l2	4.16159e-97	0.62076	0.255	0.143	8.59285e-93
9530059O14Rik	4.2659e-97	-0.68872	0.029	0.153	8.80824e-93
Cobll1	4.31347e-97	-0.384364	0.017	0.134	8.90646e-93
Rpl41	5.85821e-97	-0.392506	0.802	0.901	1.2096e-92
Cntn1	6.10242e-97	-0.813997	0.086	0.231	1.26003e-92
Cct8	1.00232e-96	-0.378383	0.253	0.451	2.0696e-92
Car4	1.08937e-96	-1.25967	0.019	0.134	2.24932e-92
Erbin	1.15757e-96	-0.462008	0.116	0.278	2.39015e-92
Eif5a	1.20276e-96	-0.398527	0.421	0.62	2.48346e-92
Plek	1.27078e-96	-0.478737	0.012	0.124	2.6239e-92
Sypl	1.37807e-96	-0.509048	0.25	0.429	2.84544e-92
Podxl2	1.54005e-96	-0.531374	0.06	0.198	3.17989e-92
Zeb2os	1.64253e-96	-0.422141	0.039	0.169	3.39151e-92
Nars	2.04105e-96	-0.315627	0.192	0.38	4.21437e-92
Pak1	2.14833e-96	-0.460814	0.147	0.312	4.43587e-92
9930111J21Rik2	2.53075e-96	-0.415921	0.003	0.108	5.22549e-92
Tyro3	3.14193e-96	-0.354375	0.069	0.216	6.48746e-92
Matr3	3.45938e-96	-0.386292	0.279	0.48	7.14292e-92
Man1a	4.16158e-96	-0.377212	0.027	0.15	8.59283e-92
Crybb1	4.75771e-96	-0.903979	0.045	0.172	9.82371e-92
Leng8	4.99886e-96	0.777777	0.402	0.29	1.03217e-91
Adam10	5.77796e-96	-0.351138	0.095	0.252	1.19303e-91
Eif3k	6.79e-96	-0.350942	0.346	0.556	1.402e-91
Sash1	7.05211e-96	0.666625	0.323	0.202	1.45612e-91
Ier3	7.65166e-96	-0.572152	0.01	0.12	1.57992e-91
Pla2g4a	9.6271e-96	-0.308105	0.006	0.114	1.9878e-91
Hdac2	9.71831e-96	-0.396809	0.123	0.288	2.00664e-91
Kif13b	1.97276e-95	-0.381794	0.048	0.182	4.07335e-91
Ldlrad4	2.49403e-95	-0.292648	0.022	0.141	5.14967e-91
9530068E07Rik	2.83229e-95	-0.301537	0.102	0.263	5.84811e-91
Atrx	2.94223e-95	-0.414732	0.312	0.516	6.07511e-91
Hhip	3.02269e-95	-0.35772	0.011	0.122	6.24126e-91
Ano4	4.4573e-95	-0.322389	0.009	0.119	9.20343e-91
Pja1	4.57879e-95	-0.316947	0.101	0.261	9.45428e-91
Zdhhc9	4.87563e-95	-0.319742	0.039	0.169	1.00672e-90
Tspan3	5.85957e-95	0.439526	0.692	0.632	1.20988e-90
Nckap1l	6.22981e-95	-0.44519	0.009	0.117	1.28633e-90
Pten	6.39198e-95	-0.407445	0.155	0.329	1.31982e-90
Rps6ka1	7.80121e-95	-0.380489	0.016	0.129	1.61079e-90
Pglyrp1	9.6603e-95	-1.26167	0.02	0.135	1.99466e-90
Capn2	1.08869e-94	0.628493	0.303	0.184	2.24793e-90
Tmem108	1.21681e-94	-0.574574	0.007	0.115	2.51248e-90
Stard3	1.4662e-94	-0.308899	0.073	0.22	3.02742e-90
Llph	1.5255e-94	-0.292125	0.134	0.308	3.14985e-90
Mllt11	1.55386e-94	-0.507864	0.116	0.275	3.20841e-90
Denr	1.56759e-94	-0.310244	0.163	0.343	3.23675e-90
Lst1	1.94716e-94	-0.51504	0.016	0.128	4.0205e-90
Tbc1d10a	2.68799e-94	0.406052	0.158	0.067	5.55016e-90
Abcb1a	2.71544e-94	-1.03889	0.014	0.125	5.60684e-90
Ap2s1	2.73308e-94	-0.315881	0.282	0.485	5.64327e-90
Selenoh	3.57185e-94	-0.546595	0.13	0.293	7.37516e-90
Pacsin2	4.03669e-94	-0.355745	0.036	0.163	8.33496e-90
Sema4d	4.10849e-94	-0.550927	0.111	0.264	8.4832e-90
Ccdc136	5.73096e-94	0.358824	0.106	0.035	1.18333e-89
Lima1	6.29057e-94	-0.489301	0.079	0.222	1.29888e-89
Znrf1	1.01483e-93	-0.380098	0.089	0.241	2.09543e-89
Nbea	1.09954e-93	-0.484121	0.099	0.252	2.27033e-89
Akirin1	1.22787e-93	-0.31496	0.126	0.293	2.53531e-89
Ndfip2	1.28559e-93	-0.333055	0.224	0.418	2.6545e-89
Akap13	1.91129e-93	-0.480069	0.065	0.202	3.94644e-89
Cyb5r3	2.05919e-93	-0.450891	0.076	0.221	4.25181e-89
Pum2	2.32673e-93	-0.319881	0.158	0.335	4.80424e-89
Myt1l	2.35317e-93	-0.688861	0.074	0.212	4.85883e-89
Stx12	2.4338e-93	-0.283879	0.158	0.336	5.02531e-89
Tgfa	2.81559e-93	-0.331339	0.061	0.201	5.81363e-89
Zbtb20	3.23037e-93	0.391582	0.755	0.679	6.67007e-89
Ssrp1	3.35789e-93	-0.346115	0.127	0.292	6.93338e-89
H2-DMa	3.44187e-93	-0.473835	0.02	0.135	7.10677e-89
Gpsm3	3.50392e-93	-0.378952	0.012	0.122	7.2349e-89
Adgrf5	3.87076e-93	-0.92046	0.016	0.126	7.99235e-89
Psma7	4.19933e-93	-0.326939	0.406	0.61	8.67077e-89
Ybx3	5.56405e-93	-0.361731	0.063	0.201	1.14887e-88
Tspan12	5.91607e-93	0.436372	0.208	0.102	1.22155e-88
Tpi1	5.99668e-93	0.654068	0.514	0.421	1.23819e-88
Cdk19	7.95653e-93	-0.31218	0.083	0.233	1.64286e-88
Thrap3	8.79686e-93	-0.334244	0.175	0.355	1.81638e-88
Atp2c1	9.85953e-93	-0.329454	0.206	0.396	2.0358e-88
Tcf7l2	1.03464e-92	0.43436	0.246	0.132	2.13632e-88
Omg	1.04418e-92	0.589323	0.388	0.259	2.15603e-88
Rsu1	1.07566e-92	-0.384771	0.217	0.4	2.22102e-88
Fads1	1.14486e-92	0.619209	0.268	0.156	2.36392e-88
Hnrnpul2	1.27217e-92	-0.337995	0.121	0.286	2.62678e-88
Lsm8	1.35266e-92	-0.300933	0.132	0.299	2.79296e-88
Adipor1	1.44352e-92	-0.359792	0.168	0.342	2.98058e-88
Hdac11	1.65145e-92	-0.318764	0.077	0.224	3.4099e-88
Clip1	1.73422e-92	-0.37043	0.093	0.245	3.58082e-88
Snx1	1.89135e-92	-0.345639	0.128	0.292	3.90526e-88
H2-T23	1.89352e-92	-0.385203	0.009	0.115	3.90974e-88
Slc39a10	1.90094e-92	-0.669915	0.087	0.229	3.92506e-88
Cd84	2.72764e-92	-0.452575	0.004	0.107	5.63204e-88
Mageh1	2.87206e-92	0.630037	0.389	0.271	5.93023e-88
Cdk4	3.14032e-92	-0.576297	0.207	0.381	6.48413e-88
Ik	3.68021e-92	-0.31046	0.164	0.343	7.59889e-88
Snu13	3.90964e-92	-0.30843	0.321	0.524	8.07263e-88
Snx2	4.37785e-92	-0.332922	0.101	0.257	9.03938e-88
Rcsd1	4.83675e-92	-0.382089	0.004	0.106	9.98693e-88
Txnip	5.07626e-92	-0.49796	0.05	0.179	1.04815e-87
Cited2	5.3019e-92	-0.400685	0.052	0.186	1.09474e-87
Slc22a8	5.38739e-92	-0.721731	0.008	0.113	1.11239e-87
Gpr155	5.85712e-92	-0.398218	0.095	0.246	1.20938e-87
Ppfibp1	6.16375e-92	-0.471697	0.013	0.122	1.27269e-87
Nrd1	6.3013e-92	-0.316735	0.165	0.343	1.30109e-87
Metap2	6.6918e-92	-0.342958	0.287	0.484	1.38172e-87
Abat	7.30955e-92	0.544052	0.264	0.149	1.50928e-87
Mpped2	8.20454e-92	-0.872801	0.143	0.293	1.69407e-87
Cmtm8	9.91184e-92	-0.452071	0.005	0.107	2.0466e-87
Xaf1	1.05953e-91	-0.320163	0.019	0.132	2.18772e-87
Elavl4	1.13615e-91	-0.51415	0.024	0.138	2.34592e-87
Sdf4	1.14436e-91	-0.293298	0.249	0.449	2.36287e-87
Sqle	1.66125e-91	0.577924	0.272	0.158	3.43015e-87
Map1a	1.70205e-91	-0.516838	0.167	0.33	3.5144e-87
Ddx1	2.00432e-91	-0.325112	0.167	0.341	4.13852e-87
Dazap1	2.18656e-91	-0.310005	0.124	0.288	4.51481e-87
Plekhg3	2.40191e-91	-0.295291	0.012	0.121	4.95946e-87
Lsm2	2.42103e-91	-0.339939	0.07	0.212	4.99895e-87
Pak2	2.42998e-91	-0.333164	0.188	0.369	5.01743e-87
Rnf215	2.67372e-91	0.52406	0.234	0.125	5.5207e-87
Nucb1	2.82299e-91	-0.346617	0.113	0.271	5.82892e-87
Gpx8	3.18211e-91	0.297051	0.182	0.082	6.57042e-87
Erbb3	3.73902e-91	-0.3353	0.008	0.112	7.72033e-87
Ppm1g	4.22493e-91	-0.296252	0.116	0.279	8.72364e-87
Adap1	4.28473e-91	-0.299496	0.029	0.15	8.84712e-87
Fgd2	4.77492e-91	-0.47083	0.013	0.12	9.85924e-87
Vrk1	6.20132e-91	-0.29929	0.033	0.155	1.28045e-86
Klhl4	6.35407e-91	-0.284395	0.009	0.113	1.31199e-86
Hdgf	6.42153e-91	-0.440809	0.248	0.436	1.32592e-86
Nrep	7.3188e-91	-0.582757	0.031	0.15	1.51119e-86
Cpq	8.96638e-91	0.45253	0.244	0.128	1.85138e-86
Stmn2	1.12866e-90	-1.20147	0.096	0.236	2.33046e-86
Dctn1	1.19294e-90	-0.275601	0.18	0.363	2.46319e-86
Gtf3a	1.79544e-90	-0.275562	0.074	0.219	3.70723e-86
Arpc4	2.23561e-90	-0.378093	0.17	0.342	4.6161e-86
Ddx46	2.86934e-90	-0.334822	0.136	0.303	5.92461e-86
Chmp7	3.36659e-90	-0.285941	0.089	0.24	6.95133e-86
Ppp1r21	3.60981e-90	-0.288725	0.068	0.209	7.45354e-86
Fgfbp3	3.87023e-90	0.393957	0.141	0.057	7.99124e-86
Strn	4.54889e-90	-0.352274	0.076	0.219	9.39254e-86
Ywhae	4.70531e-90	-0.344087	0.641	0.785	9.71553e-86
Ralbp1	4.98574e-90	-0.33226	0.233	0.42	1.02946e-85
Klf2	6.13903e-90	-1.9459	0.054	0.177	1.26759e-85
Abca2	7.02387e-90	-0.66236	0.155	0.305	1.45029e-85
Gna15	8.03261e-90	-0.415383	0.005	0.106	1.65857e-85
Hnrnph2	1.07631e-89	-0.294269	0.163	0.339	2.22237e-85
Sumo3	1.07834e-89	-0.296838	0.174	0.353	2.22656e-85
Celf4	1.12888e-89	-0.757213	0.121	0.268	2.33091e-85
Hint1	1.30543e-89	-0.385517	0.565	0.727	2.69546e-85
Fam212a	2.63207e-89	-0.346377	0.011	0.116	5.43471e-85
Lrrc7	2.75115e-89	-0.639988	0.041	0.163	5.68057e-85
Wdr83os	3.07747e-89	-0.298963	0.201	0.384	6.35436e-85
Pde4dip	3.11941e-89	-0.352636	0.081	0.224	6.44096e-85
Enpp6	3.17517e-89	-0.678236	0.018	0.127	6.55609e-85
Bfsp2	4.08311e-89	-0.426063	0.017	0.127	8.4308e-85
Foxg1	4.51862e-89	0.474729	0.294	0.169	9.33004e-85
Pim3	5.01191e-89	-0.420238	0.121	0.277	1.03486e-84
Pls1	6.18371e-89	-0.350894	0.02	0.131	1.27681e-84
Apbb1	6.37269e-89	-0.408496	0.163	0.327	1.31583e-84
Cap1	7.87946e-89	-0.298351	0.082	0.227	1.62695e-84
Ablim2	8.51774e-89	-0.499744	0.074	0.212	1.75874e-84
Imp3	8.69176e-89	-0.324021	0.193	0.374	1.79467e-84
Hnrnpr	8.8729e-89	-0.330667	0.288	0.49	1.83208e-84
Afdn	9.48094e-89	-0.413363	0.096	0.244	1.95762e-84
Ppm1l	1.13335e-88	-0.320551	0.034	0.154	2.34014e-84
Snrpn	1.76122e-88	-0.404225	0.291	0.47	3.63657e-84
Adgrl4	1.7666e-88	-0.866859	0.013	0.117	3.64768e-84
Fkbp4	1.93665e-88	-0.350728	0.24	0.426	3.99879e-84
Nipal3	1.95798e-88	-0.303521	0.027	0.143	4.04283e-84
Cnn3	1.97673e-88	0.622989	0.449	0.337	4.08155e-84
Arhgap29	1.97944e-88	-0.55815	0.009	0.111	4.08715e-84
Wbp11	2.35995e-88	-0.278701	0.133	0.298	4.87282e-84
Gria4	2.86764e-88	-0.346287	0.011	0.114	5.9211e-84
Mobp	3.87253e-88	-1.30389	0.392	0.524	7.996e-84
Strap	4.09329e-88	-0.272086	0.165	0.341	8.45183e-84
Serp1	4.1822e-88	-0.285193	0.133	0.298	8.63541e-84
Bcap31	4.54075e-88	-0.367362	0.287	0.478	9.37575e-84
Plekha2	5.37054e-88	-0.281025	0.009	0.112	1.10891e-83
E130308A19Rik	6.3753e-88	-0.277004	0.028	0.145	1.31637e-83
Fry	7.7535e-88	-0.491577	0.104	0.251	1.60094e-83
Fgfr1op2	7.84589e-88	-0.270409	0.146	0.316	1.62002e-83
Kndc1	7.95166e-88	-0.347606	0.021	0.133	1.64186e-83
Abca1	8.12542e-88	0.599655	0.325	0.205	1.67774e-83
Lama2	8.91226e-88	0.397235	0.139	0.057	1.8402e-83
Brd7	9.18364e-88	-0.269266	0.14	0.308	1.89624e-83
Cs	9.79643e-88	0.650305	0.325	0.214	2.02277e-83
Lims1	1.07703e-87	-0.387398	0.154	0.318	2.22386e-83
CT025619.1	1.18501e-87	0.509098	0.197	0.096	2.44681e-83
Fam3c	1.29768e-87	-0.350055	0.078	0.218	2.67944e-83
Hdlbp	1.69132e-87	-0.299365	0.119	0.276	3.49223e-83
Rftn1	1.96863e-87	-0.268452	0.006	0.105	4.06482e-83
Nsa2	2.15152e-87	-0.368514	0.155	0.321	4.44246e-83
Cetn3	2.55164e-87	-0.312985	0.271	0.464	5.26863e-83
Dpp6	2.60894e-87	-0.567213	0.037	0.154	5.38694e-83
Vmp1	2.88875e-87	-0.58987	0.287	0.447	5.96469e-83
Tnrc6c	3.0379e-87	-0.387251	0.171	0.341	6.27265e-83
Bcl11a	3.15216e-87	-0.586171	0.042	0.162	6.50858e-83
St8sia4	4.73441e-87	-0.480023	0.009	0.109	9.77561e-83
Tsn	7.52833e-87	-0.37131	0.308	0.502	1.55445e-82
Rab11a	8.51579e-87	-0.372143	0.226	0.407	1.75834e-82
Ulk2	9.14632e-87	-0.332317	0.082	0.224	1.88853e-82
Prelid1	1.02864e-86	-0.277306	0.155	0.324	2.12394e-82
Jph4	1.203e-86	-0.426965	0.068	0.201	2.48396e-82
Kank3	1.35038e-86	-0.622658	0.022	0.131	2.78826e-82
Samsn1	1.67718e-86	-0.390829	0.006	0.104	3.46304e-82
Pdcd6ip	1.72328e-86	-0.281544	0.087	0.233	3.55824e-82
Ewsr1	1.74169e-86	-0.326496	0.263	0.454	3.59625e-82
Ly6c1	1.90252e-86	-2.32966	0.081	0.208	3.92832e-82
Cdk5r1	2.27585e-86	-0.431883	0.071	0.205	4.69918e-82
Itga1	2.31616e-86	-0.784323	0.021	0.128	4.7824e-82
Fn1	3.46267e-86	-0.656053	0.007	0.105	7.14972e-82
Ltbp4	3.4979e-86	-0.609789	0.015	0.118	7.22246e-82
Fryl	3.77493e-86	-0.364734	0.113	0.266	7.79448e-82
Psap	3.92004e-86	0.330422	0.857	0.831	8.09411e-82
2023-03-05	4.21665e-86	-0.297265	0.123	0.281	8.70654e-82
Nfia	4.45388e-86	0.610866	0.469	0.354	9.19636e-82
Atxn7l3b	5.42043e-86	-0.378424	0.45	0.623	1.11921e-81
Ppig	6.80686e-86	-0.330455	0.225	0.409	1.40548e-81
Gna13	7.29615e-86	0.613826	0.305	0.197	1.50651e-81
Frmd4a	9.01351e-86	0.542016	0.377	0.251	1.86111e-81
Cd24a	1.10735e-85	-0.932585	0.035	0.149	2.28645e-81
Nkx6-2	1.231e-85	-0.703064	0.105	0.241	2.54178e-81
Fbxl5	1.52912e-85	-0.304155	0.126	0.282	3.15733e-81
Tnr	1.53915e-85	-0.986175	0.037	0.151	3.17803e-81
Rbm8a	1.70409e-85	-0.323483	0.229	0.412	3.5186e-81
Pcnp	1.81806e-85	-0.260381	0.199	0.38	3.75392e-81
Fip1l1	1.89307e-85	-0.317883	0.143	0.306	3.90881e-81
Kdr	1.89419e-85	-0.568909	0.006	0.102	3.91112e-81
Mgat4a	2.17328e-85	-0.357179	0.011	0.112	4.48738e-81
Camk2n1	2.35041e-85	0.548194	0.552	0.441	4.85314e-81
Nes	2.91102e-85	-0.47816	0.012	0.112	6.01068e-81
Polr2a	3.05652e-85	-0.291022	0.069	0.204	6.31111e-81
Cd2ap	3.10643e-85	-0.427409	0.114	0.264	6.41415e-81
Itm2c	3.11686e-85	0.465694	0.708	0.661	6.4357e-81
Trmt112	3.29993e-85	-0.286316	0.195	0.373	6.81369e-81
Srp9	3.40403e-85	-0.287293	0.269	0.464	7.02865e-81
Ilf2	3.76385e-85	-0.355843	0.197	0.37	7.7716e-81
Appl1	3.95908e-85	-0.27597	0.109	0.261	8.1747e-81
Plxnb3	4.40489e-85	-0.270067	0.012	0.114	9.09521e-81
Cerk	5.75592e-85	-0.311373	0.046	0.17	1.18848e-80
Edem1	6.05685e-85	-0.325516	0.037	0.155	1.25062e-80
Capza1	7.92909e-85	-0.263273	0.078	0.218	1.6372e-80
Hsph1	8.06168e-85	-0.279486	0.08	0.222	1.66458e-80
Dlx6os1	8.4993e-85	-0.955142	0.028	0.137	1.75493e-80
Slc7a8	8.7314e-85	-0.37202	0.01	0.109	1.80286e-80
Dbnl	1.02085e-84	-0.277102	0.118	0.274	2.10785e-80
Arl4a	1.02621e-84	-0.623053	0.093	0.231	2.11892e-80
Zfp36	1.04425e-84	-0.530272	0.023	0.131	2.15617e-80
Polr1d	1.1215e-84	-0.290643	0.261	0.451	2.31568e-80
Slc25a4	1.25669e-84	0.448886	0.78	0.777	2.59482e-80
Elk3	1.32924e-84	-0.34055	0.012	0.113	2.74461e-80
Foxq1	1.34984e-84	-0.71241	0.006	0.101	2.78714e-80
Ubald2	1.39393e-84	-0.368543	0.159	0.322	2.87819e-80
Ubn1	1.4664e-84	-0.284805	0.12	0.276	3.02782e-80
Bcl2a1b	1.4677e-84	-0.396081	0.006	0.103	3.0305e-80
Lypd6	1.59149e-84	0.289229	0.104	0.037	3.2861e-80
Ppp4r2	2.14592e-84	-0.27103	0.098	0.246	4.43089e-80
Cdv3	2.75117e-84	-0.348626	0.15	0.311	5.68062e-80
Epb41	2.90685e-84	-0.402485	0.042	0.161	6.00206e-80
Nap1l4	3.29526e-84	-0.264439	0.216	0.399	6.80406e-80
Tinagl1	3.32268e-84	-0.642294	0.007	0.104	6.86068e-80
Fxyd5	3.91675e-84	-0.619436	0.015	0.117	8.08731e-80
Arhgap23	3.93729e-84	-0.380751	0.07	0.202	8.12971e-80
Mapre1	3.98228e-84	-0.345003	0.25	0.43	8.22261e-80
Nsg1	4.27917e-84	-0.547701	0.19	0.346	8.83563e-80
Arhgef10	4.45534e-84	-0.365814	0.056	0.182	9.19939e-80
Tgs1	4.7082e-84	-0.285548	0.096	0.242	9.7215e-80
Anp32e	4.85363e-84	-0.400866	0.16	0.321	1.00218e-79
Lmo7	4.95857e-84	-0.533206	0.036	0.151	1.02385e-79
Igfbpl1	6.47649e-84	-1.08687	0.037	0.15	1.33726e-79
Commd1	6.8238e-84	-0.270685	0.166	0.336	1.40898e-79
Nedd8	8.07906e-84	-0.281227	0.447	0.65	1.66816e-79
Eprs	8.09874e-84	-0.308525	0.217	0.396	1.67223e-79
Vkorc1	1.39835e-83	-0.285937	0.143	0.303	2.88732e-79
Epn1	1.40845e-83	-0.25844	0.176	0.351	2.90817e-79
Ninj2	2.14312e-83	-0.273401	0.017	0.121	4.42511e-79
Slc24a5	2.18325e-83	-0.382925	0.08	0.218	4.50797e-79
Pafah1b1	2.19461e-83	-0.40763	0.394	0.575	4.53144e-79
Cd52	2.24256e-83	-0.50824	0.009	0.106	4.63043e-79
C130071C03Rik	2.32368e-83	0.507443	0.216	0.113	4.79794e-79
Ube2s	3.35901e-83	-0.508856	0.29	0.468	6.93568e-79
Ten1	4.30633e-83	-0.252109	0.113	0.267	8.89172e-79
Pou2f1	4.6655e-83	0.574194	0.269	0.16	9.63332e-79
Nfasc	5.32813e-83	-0.838924	0.133	0.277	1.10015e-78
Psmc3	5.87483e-83	-0.278683	0.285	0.481	1.21304e-78
Ubash3b	7.12096e-83	-0.332661	0.028	0.138	1.47034e-78
Mtmr2	7.68327e-83	-0.256607	0.052	0.179	1.58644e-78
Vapb	7.76223e-83	-0.263876	0.126	0.284	1.60275e-78
Rps12	9.38432e-83	-0.912925	0.311	0.448	1.93768e-78
Gm9493	9.46452e-83	-0.344892	0.061	0.189	1.95423e-78
Dzip1l	1.16696e-82	0.381124	0.128	0.051	2.40953e-78
Prkcb	1.25478e-82	-0.39531	0.131	0.285	2.59087e-78
Cfl2	1.30913e-82	-0.411698	0.277	0.445	2.70309e-78
Fus	1.33242e-82	-0.35483	0.483	0.692	2.75118e-78
Trim28	1.36375e-82	-0.301814	0.119	0.273	2.81587e-78
Ifi35	1.52276e-82	-0.316005	0.006	0.101	3.1442e-78
Sh3bp4	2.26431e-82	-0.375668	0.012	0.11	4.67535e-78
Arl2bp	2.47604e-82	-0.457492	0.24	0.409	5.11252e-78
Ap1s2	2.78472e-82	-0.322053	0.072	0.204	5.74988e-78
Psmc2	4.02331e-82	-0.263959	0.243	0.427	8.30733e-78
Nsmce4a	4.04994e-82	-0.277546	0.155	0.319	8.36231e-78
Snn	4.13368e-82	-0.337633	0.087	0.224	8.53522e-78
Hsp90b1	4.66824e-82	-0.392553	0.51	0.693	9.63899e-78
Sh3kbp1	4.93605e-82	-0.285493	0.056	0.181	1.0192e-77
Hdgfl3	4.98647e-82	-0.345113	0.13	0.284	1.02961e-77
Hey1	5.07496e-82	0.391489	0.173	0.082	1.04788e-77
Sbds	7.15055e-82	-0.293723	0.194	0.365	1.47645e-77
Snx17	7.17443e-82	-0.293716	0.219	0.397	1.48138e-77
Fam76a	7.75725e-82	-0.285887	0.12	0.273	1.60172e-77
Txnrd1	8.02945e-82	-0.334558	0.093	0.232	1.65792e-77
Rell1	8.12005e-82	-0.290178	0.023	0.13	1.67663e-77
Hnrnpul1	8.43339e-82	-0.301939	0.129	0.282	1.74133e-77
Tbc1d15	1.39544e-81	-0.282614	0.084	0.222	2.8813e-77
Rps27l	1.65892e-81	-0.366966	0.315	0.5	3.42534e-77
Tsc22d1	1.77119e-81	-1.01584	0.333	0.47	3.65715e-77
Nras	1.84687e-81	-0.292579	0.127	0.281	3.81341e-77
Supt16	1.86748e-81	-0.36898	0.126	0.277	3.85597e-77
Mycbp2	1.8888e-81	-0.381696	0.272	0.455	3.89999e-77
Cspg4	2.05336e-81	-0.667149	0.015	0.114	4.23978e-77
Gmfg	2.26136e-81	-0.390151	0.008	0.103	4.66925e-77
Tsg101	2.75615e-81	-0.317851	0.197	0.371	5.69089e-77
Myef2	2.82827e-81	-0.359967	0.089	0.226	5.83982e-77
Fam102b	2.93917e-81	-0.441163	0.055	0.176	6.06879e-77
Slc35d1	4.89495e-81	0.374047	0.134	0.056	1.01071e-76
Apold1	5.35008e-81	-0.665219	0.009	0.104	1.10468e-76
Ctsf	5.97026e-81	0.600405	0.404	0.295	1.23274e-76
Eva1b	7.11601e-81	-0.558171	0.036	0.147	1.46931e-76
Ubqln1	1.18097e-80	-0.260563	0.095	0.239	2.43846e-76
Mfn1	1.18804e-80	0.574395	0.262	0.158	2.45307e-76
Polr2j	1.2664e-80	-0.260281	0.218	0.4	2.61486e-76
Peli1	1.26764e-80	-0.365223	0.148	0.304	2.61742e-76
Nkap	1.30148e-80	-0.25941	0.081	0.218	2.68729e-76
Tiparp	1.42044e-80	0.416488	0.165	0.077	2.93292e-76
Smc6	1.5664e-80	-0.296024	0.171	0.336	3.23431e-76
Dnm2	1.59476e-80	-0.274445	0.174	0.341	3.29287e-76
Thra	1.82739e-80	-0.430879	0.376	0.538	3.7732e-76
Pyurf	2.20924e-80	0.487554	0.22	0.122	4.56164e-76
Gpr85	2.36081e-80	-0.277003	0.02	0.123	4.8746e-76
Thsd7a	2.70259e-80	-0.388076	0.032	0.142	5.5803e-76
Mpzl1	2.88012e-80	-0.620013	0.114	0.253	5.94687e-76
Esd	3.76277e-80	-0.279077	0.234	0.417	7.76937e-76
Snw1	4.21542e-80	-0.26349	0.213	0.391	8.704e-76
Pcbp2	4.3513e-80	-0.332129	0.396	0.58	8.98456e-76
Slc7a1	4.41607e-80	-0.536744	0.012	0.107	9.1183e-76
Gabarapl2	5.26602e-80	-0.30972	0.481	0.667	1.08733e-75
AW112010	6.56094e-80	-0.452691	0.007	0.1	1.3547e-75
Tbc1d16	6.63398e-80	-0.258096	0.035	0.148	1.36979e-75
Pcsk2	8.03211e-80	-0.720477	0.071	0.195	1.65847e-75
Carhsp1	9.25937e-80	-0.42543	0.182	0.333	1.91187e-75
Selenot	9.77709e-80	-0.291668	0.257	0.438	2.01877e-75
Ptp4a3	9.81329e-80	-0.468679	0.101	0.236	2.02625e-75
Dnajc7	9.85041e-80	-0.271371	0.24	0.424	2.03391e-75
Arhgef4	1.16426e-79	0.385387	0.15	0.067	2.40396e-75
Htatsf1	1.20067e-79	-0.275593	0.081	0.216	2.47915e-75
Fbxo32	1.53129e-79	-0.25965	0.028	0.135	3.16182e-75
Tln2	1.74419e-79	-0.29989	0.056	0.18	3.60141e-75
Nek7	1.80096e-79	-0.307737	0.077	0.208	3.71861e-75
Ube2d3	1.88593e-79	-0.302304	0.397	0.589	3.89407e-75
Nsg2	1.91961e-79	-0.539215	0.139	0.282	3.96361e-75
Cnot8	1.93185e-79	-0.262539	0.065	0.192	3.98889e-75
Klf4	2.19187e-79	-0.806851	0.014	0.11	4.52577e-75
Sptan1	2.24066e-79	-0.469973	0.166	0.319	4.62652e-75
Igsf9b	2.54774e-79	-0.401768	0.016	0.115	5.26056e-75
Lhfpl3	2.64082e-79	-0.709391	0.012	0.106	5.45276e-75
Klf9	2.77252e-79	0.518804	0.442	0.325	5.7247e-75
Kpnb1	2.99798e-79	-0.279511	0.11	0.256	6.19024e-75
Rexo2	3.36394e-79	-0.302684	0.23	0.403	6.94587e-75
Plk2	4.10076e-79	-0.541513	0.068	0.193	8.46725e-75
Zfp652	5.23856e-79	-0.317028	0.068	0.195	1.08166e-74
Gria3	9.65387e-79	-0.604101	0.043	0.155	1.99333e-74
Gatad2a	1.30952e-78	-0.252065	0.041	0.155	2.70389e-74
Adam9	1.44788e-78	-0.265574	0.027	0.133	2.98959e-74
Ctc1	1.64094e-78	-0.312345	0.036	0.147	3.38821e-74
Tmf1	1.67664e-78	-0.257008	0.12	0.271	3.46192e-74
Slc12a4	1.79751e-78	0.450466	0.164	0.078	3.71151e-74
Ptprf	1.84321e-78	0.486232	0.205	0.109	3.80585e-74
Phax	2.07475e-78	-0.273794	0.147	0.305	4.28394e-74
Rcbtb1	2.27916e-78	-0.300502	0.08	0.211	4.706e-74
Tnni1	2.85197e-78	-0.258636	0.015	0.112	5.88874e-74
Eif3g	3.09389e-78	-0.262225	0.242	0.425	6.38826e-74
Reep3	3.15758e-78	-0.383091	0.24	0.403	6.51978e-74
Lpar6	3.15831e-78	-0.447818	0.047	0.162	6.52128e-74
Crybg3	3.23432e-78	-0.310517	0.014	0.11	6.67823e-74
Map4k4	3.9906e-78	-0.442563	0.259	0.425	8.23979e-74
Cbfa2t3	4.42386e-78	-0.329445	0.008	0.1	9.13439e-74
Gdi2	4.47499e-78	-0.350359	0.368	0.553	9.23996e-74
Lsm3	4.61196e-78	-0.308913	0.136	0.287	9.52277e-74
Sbf1	4.76364e-78	-0.313468	0.084	0.217	9.83596e-74
Rab11b	4.95602e-78	-0.315828	0.278	0.46	1.02332e-73
Herc2	5.28663e-78	-0.304521	0.151	0.309	1.09158e-73
Rpl36al	5.59904e-78	-0.279315	0.255	0.437	1.15609e-73
Rapgef6	6.14507e-78	-0.316314	0.072	0.201	1.26883e-73
H1f0	6.68478e-78	-0.439417	0.185	0.344	1.38027e-73
Rbfox2	7.22935e-78	-0.43061	0.081	0.21	1.49272e-73
Gng3	7.40475e-78	-0.448609	0.091	0.224	1.52893e-73
Snx15	7.47823e-78	-0.323459	0.111	0.251	1.5441e-73
Vat1	7.70807e-78	-0.328407	0.051	0.169	1.59156e-73
Acap2	8.09657e-78	-0.298662	0.133	0.284	1.67178e-73
Akr1b10	9.26339e-78	0.476621	0.217	0.116	1.91271e-73
Agfg1	9.94864e-78	-0.295967	0.078	0.209	2.0542e-73
Rac2	1.41011e-77	-0.371309	0.012	0.105	2.91159e-73
D16Ertd472e	1.4584e-77	-0.275363	0.028	0.133	3.0113e-73
Smarcc1	1.54473e-77	-0.373944	0.125	0.269	3.18955e-73
Apba2	1.91085e-77	0.449236	0.238	0.134	3.94553e-73
Syf2	2.23375e-77	-0.259384	0.275	0.463	4.61224e-73
Fam32a	2.30084e-77	-0.267987	0.136	0.288	4.75077e-73
Epdr1	2.32236e-77	0.468023	0.248	0.143	4.7952e-73
Polr2e	2.61684e-77	-0.272352	0.209	0.384	5.40326e-73
Cnp	2.63074e-77	-1.92581	0.575	0.668	5.43195e-73
Stk39	2.71938e-77	-0.274685	0.055	0.176	5.61497e-73
H2afy2	2.78494e-77	-0.377162	0.051	0.167	5.75034e-73
Rab3il1	3.75478e-77	-0.41718	0.031	0.136	7.75287e-73
Fkbp8	3.94873e-77	-0.269825	0.316	0.506	8.15335e-73
Sugt1	4.19597e-77	-0.26525	0.182	0.35	8.66385e-73
Yeats4	5.77988e-77	-0.290858	0.083	0.213	1.19343e-72
Phyh	7.35568e-77	0.574721	0.289	0.186	1.5188e-72
Exoc6b	7.93004e-77	-0.308738	0.09	0.224	1.63739e-72
Cavin1	1.17446e-76	-0.603822	0.016	0.111	2.42503e-72
Tacc2	1.26554e-76	-0.337444	0.018	0.114	2.6131e-72
Tax1bp3	1.57447e-76	-0.307988	0.061	0.182	3.25096e-72
Pik3c2b	1.78405e-76	-0.260922	0.015	0.111	3.6837e-72
Nsd2	2.23139e-76	-0.368207	0.096	0.229	4.60737e-72
Bach1	3.95025e-76	-0.286353	0.028	0.132	8.15647e-72
Spock1	3.95501e-76	-0.328075	0.031	0.136	8.16631e-72
Top1	3.96102e-76	-0.368702	0.33	0.509	8.17872e-72
Rora	3.9775e-76	0.507454	0.239	0.138	8.21273e-72
Eci2	4.35494e-76	0.632799	0.381	0.284	8.99208e-72
Apln	4.75962e-76	0.36601	0.119	0.048	9.82767e-72
Ogfrl1	5.94e-76	-0.343888	0.116	0.255	1.22649e-71
Ssr1	5.99408e-76	-0.29079	0.213	0.385	1.23766e-71
Bmyc	6.19081e-76	0.638086	0.5	0.433	1.27828e-71
Pbrm1	6.66958e-76	-0.340093	0.205	0.371	1.37713e-71
Mbd3	7.3131e-76	-0.271139	0.201	0.37	1.51001e-71
Igsf8	1.00372e-75	-0.463737	0.229	0.388	2.07249e-71
Rbm17	1.30248e-75	-0.252799	0.105	0.246	2.68936e-71
Pik3ip1	1.39041e-75	0.581932	0.34	0.233	2.87092e-71
Tanc2	1.55394e-75	-0.401991	0.094	0.225	3.20857e-71
Pts	2.50274e-75	0.572979	0.317	0.213	5.16765e-71
Hmgn1	2.77444e-75	-0.537215	0.36	0.522	5.72867e-71
Dgat2	2.77649e-75	-0.285399	0.034	0.141	5.73289e-71
Dab1	4.09445e-75	0.436864	0.182	0.093	8.45423e-71
Hivep3	4.5985e-75	0.47291	0.223	0.125	9.49497e-71
Psmd2	4.62591e-75	-0.271462	0.231	0.405	9.55158e-71
Vps36	5.07199e-75	-0.264588	0.101	0.239	1.04726e-70
Coro1b	5.41249e-75	-0.325656	0.144	0.295	1.11757e-70
Usp9x	6.34642e-75	-0.266046	0.147	0.301	1.31041e-70
Sfxn1	8.84327e-75	0.483615	0.279	0.17	1.82596e-70
Sar1a	9.9998e-75	-0.258786	0.129	0.278	2.06476e-70
Slc38a1	1.21989e-74	-0.322749	0.061	0.181	2.51884e-70
Srsf11	1.28695e-74	-0.297154	0.335	0.525	2.65728e-70
Rangap1	1.3704e-74	-0.250231	0.08	0.209	2.82961e-70
Megf10	1.72323e-74	0.404264	0.153	0.072	3.55813e-70
Sgms1	1.85142e-74	-0.719536	0.072	0.189	3.82282e-70
Npc2	1.87804e-74	-0.481668	0.45	0.603	3.87778e-70
Map1lc3a	2.80568e-74	-0.337909	0.401	0.584	5.79317e-70
Bdh1	2.95949e-74	0.409537	0.188	0.098	6.11076e-70
Ndufa12	3.35613e-74	0.644838	0.552	0.499	6.92973e-70
Enpp4	3.48585e-74	-0.273758	0.073	0.198	7.19757e-70
Atp8a2	3.58525e-74	-0.308874	0.012	0.102	7.40282e-70
Fam103a1	3.83584e-74	-0.263063	0.12	0.264	7.92025e-70
Aftph	4.12914e-74	-0.258301	0.061	0.182	8.52584e-70
Tmx4	5.06737e-74	-0.403287	0.141	0.286	1.04631e-69
Esyt2	5.43231e-74	-0.461243	0.061	0.178	1.12166e-69
Parp1	5.59146e-74	-0.283526	0.083	0.211	1.15452e-69
Actr1a	5.81074e-74	-0.266498	0.134	0.283	1.1998e-69
Mettl9	6.09644e-74	-0.299546	0.215	0.381	1.25879e-69
Vps72	6.23047e-74	-0.263353	0.103	0.24	1.28647e-69
Heg1	7.29259e-74	-0.408672	0.025	0.123	1.50577e-69
Tmem198b	7.98416e-74	0.308339	0.119	0.048	1.64857e-69
Crmp1	1.5067e-73	-0.439829	0.034	0.137	3.11103e-69
Ncor2	1.56961e-73	-0.26983	0.076	0.2	3.24092e-69
Ube2b	1.60116e-73	-0.272894	0.343	0.533	3.30607e-69
Tbxas1	1.86001e-73	-0.354988	0.011	0.1	3.84055e-69
Id1	2.1166e-73	-0.406563	0.321	0.174	4.37036e-69
Crtc3	2.24108e-73	0.525263	0.251	0.15	4.62739e-69
Pop5	2.51217e-73	-0.252926	0.175	0.338	5.18714e-69
Bmpr2	2.84302e-73	-0.41456	0.13	0.27	5.87027e-69
Prom1	3.04908e-73	-0.614893	0.03	0.129	6.29574e-69
Maged1	3.09195e-73	-0.380361	0.287	0.458	6.38426e-69
Dlx1	3.23148e-73	-0.696348	0.03	0.129	6.67237e-69
Ppp1cb	3.94116e-73	-0.281461	0.271	0.449	8.13771e-69
Dynll1	5.2231e-73	-0.480119	0.586	0.72	1.07847e-68
Zfp36l2	5.46771e-73	0.531225	0.328	0.219	1.12897e-68
Usp22	6.65102e-73	-0.276909	0.148	0.297	1.3733e-68
Pbx3	6.79535e-73	-0.669849	0.063	0.177	1.4031e-68
Matk	1.11692e-72	-0.485626	0.081	0.204	2.30622e-68
Ptms	1.43888e-72	-0.443742	0.456	0.616	2.97099e-68
Dnajb2	1.70522e-72	-0.448106	0.145	0.281	3.52094e-68
Synpr	2.29302e-72	-0.415626	0.057	0.171	4.73462e-68
Ddrgk1	2.60067e-72	-0.285006	0.315	0.494	5.36987e-68
Rap2a	2.92794e-72	-0.323378	0.06	0.176	6.04562e-68
Ifngr1	3.68188e-72	-0.771816	0.188	0.318	7.60235e-68
Rfc2	4.09648e-72	-0.253926	0.117	0.257	8.45841e-68
Tmem178b	4.79018e-72	-0.277121	0.036	0.141	9.89077e-68
Gpr17	5.00779e-72	-0.730627	0.015	0.105	1.03401e-67
Gna12	5.07385e-72	-0.367009	0.127	0.263	1.04765e-67
Fxn	5.19847e-72	0.392212	0.152	0.072	1.07338e-67
Fmnl3	6.27511e-72	-0.290133	0.018	0.11	1.29569e-67
Snrpg	6.27972e-72	-0.321846	0.202	0.362	1.29664e-67
Slk	6.38531e-72	-0.301766	0.088	0.215	1.31844e-67
Stard9	6.47098e-72	-0.294273	0.02	0.113	1.33613e-67
Grk2	6.88199e-72	-0.254668	0.053	0.166	1.42099e-67
Pa2g4	7.02213e-72	-0.268768	0.171	0.326	1.44993e-67
Sh2b3	8.46438e-72	-0.275897	0.017	0.109	1.74773e-67
Ski	1.44504e-71	-0.290638	0.117	0.255	2.98371e-67
Enoph1	1.52262e-71	-0.250499	0.069	0.189	3.1439e-67
Gpd1	1.59093e-71	-0.259566	0.021	0.116	3.28495e-67
Ptprj	1.59123e-71	-0.288989	0.021	0.116	3.28557e-67
Fis1	1.69769e-71	-0.282061	0.397	0.571	3.5054e-67
Tmem57	1.70823e-71	-0.303527	0.138	0.283	3.52716e-67
Brinp1	1.80659e-71	-0.383123	0.036	0.138	3.73025e-67
Ctla2a	1.98837e-71	-0.961396	0.019	0.109	4.10559e-67
Col4a1	2.12367e-71	-0.607561	0.028	0.124	4.38495e-67
Sdcbp	2.64494e-71	-0.332976	0.226	0.388	5.46128e-67
Tgoln1	2.89402e-71	-0.259017	0.151	0.302	5.97557e-67
Sgce	3.28504e-71	-0.292427	0.161	0.313	6.78295e-67
Tpcn1	3.446e-71	0.490575	0.213	0.119	7.1153e-67
Rbx1	4.15217e-71	-0.297371	0.472	0.654	8.57341e-67
Rgs19	4.19241e-71	-0.285046	0.019	0.111	8.6565e-67
Ran	4.2259e-71	-0.427856	0.383	0.554	8.72563e-67
Pkn1	4.54805e-71	-0.278555	0.09	0.217	9.39082e-67
Top2b	4.81634e-71	-0.369578	0.172	0.322	9.94477e-67
Sbf2	4.92519e-71	-0.268241	0.094	0.224	1.01695e-66
Rgs5	6.57901e-71	-1.72174	0.045	0.148	1.35843e-66
Spire1	7.8216e-71	0.57233	0.27	0.172	1.615e-66
Cyba	8.18206e-71	-0.838755	0.198	0.321	1.68943e-66
Psmc6	8.58199e-71	-0.266574	0.248	0.423	1.77201e-66
Actn1	9.15495e-71	-0.426051	0.066	0.18	1.89031e-66
Bptf	9.63311e-71	-0.283622	0.226	0.395	1.98904e-66
Pros1	1.15016e-70	-0.401401	0.06	0.171	2.37486e-66
Dctn2	1.70621e-70	-0.256115	0.301	0.476	3.52298e-66
Sez6	1.83146e-70	-0.578308	0.081	0.198	3.7816e-66
Rpl31	1.98421e-70	-0.365812	0.628	0.775	4.097e-66
Chd7	2.14165e-70	-0.295121	0.126	0.265	4.42208e-66
Zbtb7a	2.56952e-70	-0.252534	0.154	0.305	5.30555e-66
Ssr2	2.77782e-70	-0.289094	0.25	0.419	5.73564e-66
Lrrfip1	2.84909e-70	-0.298248	0.038	0.141	5.88281e-66
Mvd	3.07985e-70	0.439417	0.144	0.068	6.35927e-66
Zmynd8	3.16753e-70	-0.296281	0.135	0.277	6.54031e-66
Plxna2	3.60564e-70	-0.387723	0.04	0.142	7.44493e-66
Snrpe	3.72911e-70	-0.441122	0.303	0.468	7.69987e-66
Wdr1	4.04295e-70	-0.298155	0.154	0.3	8.34789e-66
Fgd4	4.2193e-70	0.409219	0.151	0.072	8.712e-66
Gtf2h2	5.70932e-70	-0.270712	0.06	0.174	1.17886e-65
Tomm20	6.78417e-70	-0.296666	0.442	0.619	1.4008e-65
Tspyl4	6.88759e-70	-0.27688	0.126	0.264	1.42215e-65
Bcam	7.74625e-70	-0.523548	0.022	0.114	1.59945e-65
Lamtor1	8.04023e-70	-0.255608	0.298	0.475	1.66015e-65
Rab8b	8.22531e-70	-0.26201	0.037	0.14	1.69836e-65
Hnrnpa0	8.25835e-70	-0.451709	0.205	0.353	1.70518e-65
Ssb	8.61911e-70	-0.298091	0.339	0.519	1.77967e-65
Serf2	9.19473e-70	-0.296439	0.627	0.77	1.89853e-65
Sri	1.04599e-69	-0.303795	0.235	0.397	2.15976e-65
Stxbp1	1.05946e-69	-0.299876	0.076	0.196	2.18758e-65
Ubtf	1.3742e-69	-0.261605	0.15	0.299	2.83745e-65
Pdxk	1.40088e-69	-0.281649	0.069	0.187	2.89253e-65
Sema7a	1.65763e-69	-0.331058	0.021	0.113	3.42267e-65
Pcbp1	2.06595e-69	-0.270051	0.299	0.472	4.26578e-65
Ppp2ca	2.14352e-69	-0.286937	0.358	0.528	4.42594e-65
Tiam1	2.67549e-69	-0.35379	0.019	0.11	5.52436e-65
Prkca	2.89799e-69	-0.294328	0.074	0.193	5.98377e-65
Rab3a	3.42277e-69	-0.34611	0.212	0.369	7.06733e-65
Tmem132b	3.43335e-69	-0.277769	0.036	0.138	7.08917e-65
Nme7	4.26715e-69	0.391397	0.211	0.115	8.81081e-65
Puf60	4.37871e-69	-0.263849	0.271	0.442	9.04117e-65
Sh3bgrl	4.40273e-69	-0.424774	0.146	0.28	9.09077e-65
Ssna1	4.64365e-69	-0.250056	0.172	0.324	9.58821e-65
Col4a2	4.68394e-69	-0.461459	0.021	0.111	9.67139e-65
Gcsh	4.96607e-69	0.558912	0.283	0.186	1.02539e-64
Abhd2	7.66519e-69	-0.579957	0.085	0.204	1.58271e-64
Hexb	7.69619e-69	-2.90534	0.36	0.475	1.58911e-64
Cstb	9.20019e-69	-0.286807	0.239	0.403	1.89966e-64
Scand1	9.26615e-69	-0.25599	0.276	0.452	1.91328e-64
Slc3a2	1.20458e-68	0.462613	0.565	0.491	2.48721e-64
Aatk	1.2151e-68	-0.435615	0.13	0.261	2.50893e-64
Fam13c	1.22204e-68	0.54275	0.297	0.193	2.52326e-64
Scn3a	1.3538e-68	-0.402105	0.023	0.114	2.79532e-64
Lzts2	1.35893e-68	-0.255285	0.102	0.232	2.80592e-64
Cask	1.51428e-68	-0.338472	0.087	0.209	3.12668e-64
Zc3h13	1.70371e-68	-0.292838	0.126	0.263	3.51781e-64
Gcnt2	1.70859e-68	-0.315654	0.018	0.107	3.52789e-64
Acin1	1.7453e-68	-0.283097	0.241	0.409	3.60369e-64
Atl1	2.13867e-68	-0.312179	0.079	0.2	4.41592e-64
Ctps	2.38692e-68	-0.251181	0.028	0.124	4.92851e-64
Acss2	2.56278e-68	0.50273	0.176	0.093	5.29164e-64
Dtx1	3.27739e-68	0.370322	0.124	0.054	6.76716e-64
Fos	3.46925e-68	-1.14327	0.037	0.133	7.16332e-64
Snx18	5.49435e-68	-0.290858	0.074	0.191	1.13447e-63
Mtdh	7.17108e-68	-0.336348	0.445	0.624	1.48068e-63
Sumo2	8.67771e-68	-0.391669	0.577	0.735	1.79177e-63
Grm5	9.78848e-68	-0.791518	0.087	0.2	2.02113e-63
Pcmtd1	1.10554e-67	-0.318378	0.232	0.395	2.28273e-63
Chd3	1.15654e-67	-0.43954	0.155	0.291	2.38803e-63
Dag1	1.21963e-67	0.535048	0.298	0.199	2.51828e-63
Pnpla7	1.34587e-67	0.400563	0.137	0.063	2.77895e-63
Micall1	1.6487e-67	-0.273683	0.049	0.155	3.40424e-63
Hnrnpu	1.8789e-67	-0.342076	0.447	0.628	3.87956e-63
Tacc1	1.99236e-67	-0.33268	0.225	0.382	4.11383e-63
Sarnp	2.47116e-67	-0.254304	0.164	0.313	5.10245e-63
Nbdy	2.91843e-67	-0.250594	0.098	0.225	6.02598e-63
Pdgfra	3.13627e-67	-1.01403	0.017	0.101	6.47577e-63
Ctsa	3.22297e-67	-0.472156	0.284	0.437	6.6548e-63
S100a16	3.91681e-67	0.285089	0.611	0.492	8.08743e-63
S100a11	3.96381e-67	-0.547034	0.039	0.136	8.18448e-63
Csnk1a1	5.03886e-67	-0.274713	0.425	0.603	1.04042e-62
Ccar1	5.64269e-67	-0.271109	0.165	0.313	1.1651e-62
Ctnnbip1	6.24564e-67	-0.271788	0.175	0.323	1.2896e-62
Rpl27	6.34151e-67	-0.301887	0.158	0.3	1.30939e-62
Tmem86a	6.73783e-67	-0.434487	0.083	0.196	1.39123e-62
Csgalnact1	7.27641e-67	0.297266	0.108	0.044	1.50243e-62
Shisa9	7.92516e-67	0.332186	0.166	0.082	1.63639e-62
Rab33a	1.04431e-66	-0.291969	0.034	0.131	2.15629e-62
Syngr1	1.111e-66	-0.449467	0.149	0.278	2.29399e-62
Rpl36a	1.17484e-66	-0.335299	0.394	0.564	2.42581e-62
Nlk	1.31367e-66	-0.256578	0.045	0.148	2.71247e-62
Ap2a2	1.44449e-66	-0.251369	0.11	0.241	2.98259e-62
Efhd1	1.50289e-66	-0.45483	0.075	0.186	3.10317e-62
Tsnax	1.52657e-66	-0.256008	0.14	0.281	3.15205e-62
Xbp1	1.59539e-66	-0.30091	0.169	0.315	3.29415e-62
Fbxo7	1.94974e-66	-0.280312	0.104	0.23	4.02582e-62
Adam22	2.04229e-66	-0.266411	0.045	0.148	4.21693e-62
Atp6ap2	2.23528e-66	-0.316679	0.337	0.513	4.61541e-62
Tmem44	2.26276e-66	0.371247	0.157	0.077	4.67216e-62
Cacng4	3.2385e-66	-0.512199	0.055	0.159	6.68686e-62
Pcbp4	3.90659e-66	-0.451137	0.238	0.373	8.06632e-62
Fubp1	4.32183e-66	-0.364977	0.314	0.478	8.92372e-62
Tmem167	5.23133e-66	-0.271667	0.227	0.389	1.08017e-61
Celf3	6.35909e-66	-0.391893	0.043	0.143	1.31303e-61
S100a13	6.74068e-66	0.572773	0.512	0.429	1.39182e-61
Cacybp	9.22905e-66	-0.257284	0.232	0.394	1.90561e-61
Dynll2	1.02406e-65	-0.37	0.281	0.45	2.11449e-61
Rcc2	1.13823e-65	-0.28413	0.046	0.148	2.35021e-61
Tshz2	1.27131e-65	-0.408073	0.037	0.133	2.62501e-61
Gad2	1.63041e-65	-0.473436	0.097	0.215	3.36647e-61
Lhfpl2	1.85393e-65	-0.274311	0.025	0.115	3.82799e-61
Eml4	1.85467e-65	-0.278931	0.045	0.146	3.82953e-61
Abhd17b	2.06988e-65	-0.272505	0.122	0.253	4.27388e-61
Zfp292	3.46772e-65	-0.296083	0.143	0.28	7.16015e-61
Sdf2	3.90014e-65	0.590485	0.368	0.279	8.05301e-61
H2afy	4.08746e-65	-0.320526	0.27	0.432	8.43979e-61
Arpp19	5.63693e-65	-0.292647	0.406	0.587	1.16391e-60
Banf1	6.35354e-65	-0.279249	0.187	0.335	1.31188e-60
Pja2	6.62235e-65	-0.304078	0.221	0.377	1.36738e-60
Srsf7	7.05397e-65	-0.290882	0.218	0.374	1.4565e-60
Col4a3bp	7.3739e-65	-0.368161	0.061	0.168	1.52256e-60
Nfix	8.17656e-65	-0.610666	0.303	0.436	1.6883e-60
Dnmt1	1.10173e-64	-0.266872	0.036	0.132	2.27486e-60
Mapk8ip1	1.58437e-64	-0.532266	0.24	0.371	3.27141e-60
Por	1.92013e-64	0.568522	0.322	0.229	3.96468e-60
Fam60a	1.98276e-64	-0.289407	0.017	0.1	4.09401e-60
Nasp	2.17349e-64	-0.405589	0.103	0.224	4.48782e-60
Ifitm3	2.70299e-64	-1.17481	0.111	0.218	5.58112e-60
Mcm7	2.74952e-64	-0.335711	0.036	0.13	5.6772e-60
Ppp1r2	2.88244e-64	-0.313287	0.28	0.442	5.95166e-60
Pla2g15	3.27395e-64	-0.339889	0.036	0.131	6.76005e-60
Lmnb1	4.285e-64	-0.466881	0.037	0.13	8.84768e-60
St6galnac5	4.41138e-64	0.308785	0.125	0.055	9.10862e-60
1700020I14Rik	6.19539e-64	-0.269805	0.191	0.339	1.27922e-59
Txn1	6.83158e-64	-0.321236	0.342	0.508	1.41059e-59
Hibadh	1.00872e-63	0.575779	0.336	0.246	2.0828e-59
Ptch1	1.05079e-63	0.565536	0.233	0.144	2.16968e-59
Gusb	2.40959e-63	-0.30545	0.078	0.191	4.97532e-59
Tmem141	2.81397e-63	-0.309721	0.07	0.18	5.81028e-59
Spcs2	3.08879e-63	-0.25871	0.425	0.612	6.37774e-59
Insig1	3.35783e-63	0.594535	0.247	0.157	6.93325e-59
Kdm1a	3.48378e-63	-0.275058	0.121	0.251	7.19332e-59
Pdk2	3.59862e-63	0.443379	0.186	0.104	7.43043e-59
Reep1	3.79319e-63	-0.285768	0.022	0.108	7.83218e-59
Tank	3.85097e-63	0.450522	0.207	0.121	7.95149e-59
Nxn	4.62949e-63	0.312913	0.146	0.071	9.55896e-59
Twf2	5.12397e-63	-0.282903	0.094	0.212	1.058e-58
Plppr3	5.43557e-63	-0.332989	0.022	0.107	1.12234e-58
Mcf2l	5.44674e-63	-0.379103	0.043	0.14	1.12464e-58
Tmem218	5.96738e-63	0.379225	0.161	0.083	1.23215e-58
Dip2a	5.9814e-63	-0.260423	0.06	0.165	1.23504e-58
Mgat5	6.07317e-63	0.487644	0.207	0.121	1.25399e-58
Pls3	8.03669e-63	-0.37246	0.086	0.199	1.65942e-58
Lair1	1.56095e-62	-0.666613	0.072	0.173	3.22305e-58
Klf6	1.73931e-62	-0.457243	0.081	0.192	3.59134e-58
AI480526	1.90883e-62	0.469432	0.191	0.107	3.94135e-58
Hspd1	2.2624e-62	-0.252134	0.263	0.425	4.67139e-58
Srpk1	2.43611e-62	-0.281947	0.129	0.26	5.03007e-58
Canx	3.00352e-62	-0.283823	0.419	0.598	6.20166e-58
Lrrc8a	3.65299e-62	0.499437	0.213	0.125	7.54269e-58
Mir124a-1hg	3.96719e-62	-0.401036	0.027	0.115	8.19146e-58
Suclg1	4.00775e-62	0.624859	0.467	0.413	8.27519e-58
Cnot6	4.47914e-62	-0.25968	0.101	0.222	9.24854e-58
C1ql1	4.835e-62	-1.07172	0.034	0.121	9.98331e-58
2900055J20Rik	5.69006e-62	-0.514971	0.027	0.114	1.17488e-57
Tjp1	5.69384e-62	-0.396053	0.176	0.314	1.17566e-57
Cenpb	6.01019e-62	-0.292014	0.083	0.196	1.24098e-57
Nr2f1	6.19815e-62	0.387494	0.156	0.08	1.27979e-57
Kctd5	7.13924e-62	0.45814	0.189	0.107	1.47411e-57
Snrpd2	7.58786e-62	-0.259425	0.361	0.538	1.56674e-57
Igsf21	7.69729e-62	0.299943	0.142	0.068	1.58934e-57
Tspan5	7.79134e-62	-0.284604	0.121	0.248	1.60876e-57
Tead1	8.09127e-62	0.393853	0.182	0.097	1.67069e-57
Actg1	8.40232e-62	-0.462055	0.765	0.859	1.73491e-57
Calr	9.79068e-62	-0.362529	0.565	0.718	2.02158e-57
Cttnbp2	1.58604e-61	-0.444711	0.156	0.286	3.27485e-57
Kctd10	1.66437e-61	-0.276034	0.027	0.113	3.43659e-57
Dhx9	1.66744e-61	-0.258615	0.083	0.197	3.44293e-57
Myh10	2.77945e-61	-0.345488	0.076	0.185	5.73901e-57
Trafd1	3.06093e-61	-0.252269	0.076	0.188	6.3202e-57
Chga	4.05462e-61	-0.327805	0.029	0.117	8.37198e-57
Ezh2	4.38239e-61	-0.391521	0.051	0.148	9.04877e-57
Smco4	4.70185e-61	-0.308108	0.027	0.112	9.70838e-57
Slc29a3	5.48365e-61	-0.30472	0.071	0.178	1.13226e-56
Cct3	6.47751e-61	-0.269431	0.311	0.477	1.33748e-56
Mkl2	7.86636e-61	-0.324901	0.076	0.185	1.62425e-56
Ntpcr	9.32768e-61	-0.274441	0.064	0.168	1.92598e-56
Lrrn1	9.54667e-61	-0.3358	0.123	0.245	1.9712e-56
Prrc2b	1.03824e-60	-0.264379	0.155	0.292	2.14376e-56
Sppl2a	1.06308e-60	-0.263191	0.127	0.254	2.19505e-56
AI413582	1.66433e-60	0.586737	0.289	0.2	3.43652e-56
Sox5	1.90954e-60	0.319269	0.164	0.084	3.94281e-56
Gdap1	2.03482e-60	-0.298504	0.05	0.148	4.2015e-56
Bex3	2.50223e-60	-0.341192	0.311	0.46	5.1666e-56
Rasgef1b	2.75788e-60	-0.269116	0.026	0.111	5.69446e-56
Chgb	3.44916e-60	-0.542212	0.06	0.16	7.12183e-56
Ifngr2	4.69236e-60	-0.274679	0.059	0.16	9.68878e-56
Vcan	4.87332e-60	-0.803218	0.059	0.155	1.00624e-55
Serf1	6.15201e-60	-0.422419	0.087	0.196	1.27027e-55
Celf5	9.50304e-60	-0.478265	0.058	0.157	1.96219e-55
2023-03-02	9.59846e-60	0.53217	0.44	0.362	1.98189e-55
Tcf12	9.67654e-60	-0.267722	0.153	0.287	1.99801e-55
Ppt1	1.066e-59	-0.256825	0.256	0.411	2.20109e-55
Hadhb	1.66204e-59	0.610299	0.393	0.318	3.43177e-55
Fbln1	1.68975e-59	0.308629	0.131	0.062	3.489e-55
[truncated: 520 more rows]
