# Supplementary material for: Crym-positive striatal astrocytes gate perseverative behaviour
Source: Nature. 2024 Feb 28;627(8003):358–66. doi: 10.1038/s41586-024-07138-0 (PMC10937394; doi:10.1038/s41586-024-07138-0)
Supplement: Supplementary file 6 — RiboTag RNA-seq data for astrocytes from Crym KO and controls. [file 41586_2024_7138_MOESM6_ESM.xlsx]

## Sheet: significant-IP-enriched
GeneID	GeneName	Description	Chromosome	Strand	IP.WT_vs_Input.WT	IP.CrymKO_vs_Input.CrymKO	Input.CrymKO_vs_Input.WT	IP.CrymKO_vs_IP.WT	p.value.IP.WT_vs_Input.WT	p.value.IP.CrymKO_vs_Input.CrymKO	p.value.Input.CrymKO_vs_Input.WT	p.value.IP.CrymKO_vs_IP.WT	p.value.adj.IP.WT_vs_Input.WT	p.value.adj.IP.CrymKO_vs_Input.CrymKO	p.value.adj.Input.CrymKO_vs_Input.WT	p.value.adj.IP.CrymKO_vs_IP.WT	F	F.p.value	t.IP.WT_vs_Input.WT	t.IP.CrymKO_vs_Input.CrymKO	t.Input.CrymKO_vs_Input.WT	t.IP.CrymKO_vs_IP.WT	AvgLogCPM	MO_2144_IP_vs_Input.WT	MO_2145_IP_vs_Input.WT	MO_2148_IP_vs_Input.WT	MO_2149_IP_vs_Input.WT	MO_2141_IP_vs_Input.CrymKO	MO_2142_IP_vs_Input.CrymKO	MO_2146_IP_vs_Input.CrymKO	MO_2147_IP_vs_Input.CrymKO	MO_2141_In_vs_Input.WT	MO_2142_In_vs_Input.WT	MO_2146_In_vs_Input.WT	MO_2147_In_vs_Input.WT	MO_2141_IP_vs_IP.WT	MO_2142_IP_vs_IP.WT	MO_2146_IP_vs_IP.WT	MO_2147_IP_vs_IP.WT	MO_2141_In	MO_2141_IP	MO_2142_In	MO_2142_IP	MO_2144_In	MO_2144_IP	MO_2145_In	MO_2145_IP	MO_2146_In	MO_2146_IP
ENSMUSG00000024621	Csf1r	colony stimulating factor 1 receptor [Source:MGI Symbol;Acc:MGI:1339758]	chr18	+	-4.87792	-5.2135	0.00631476	-0.329273	7.50721e-20	9.0356e-20	0.89432	0.0170209	1.54213e-15	1.85609e-15	0.988705	0.561515	1939.47	5.07361e-21	-54.2276	-53.6116	0.134929	-2.65699	4.13938	-4.79537	-4.86275	-4.79039	-5.03167	-5.04284	-5.06633	-5.40185	-5.26238	0.030126	0.0729672	-0.0523775	-0.0247739	-0.166311	-0.189797	-0.525321	-0.385851	5380	156	5610	164	4477	196	4950	202	4772	137
ENSMUSG00000064351	mt-Co1	mitochondrially encoded cytochrome c oxidase I [Source:MGI Symbol;Acc:MGI:102504]	chrM	+	-4.6205	-4.72962	0.135209	0.0260969	2.86938e-19	1.97052e-19	0.174611	0.77496	2.94714e-15	2.02392e-15	0.809208	0.960853	1701.5	1.47028e-20	-49.9239	-51.0948	1.41942	0.290681	11.6335	-4.55708	-4.77989	-4.36638	-4.77806	-4.76825	-4.48653	-4.79637	-4.86725	0.163227	-0.00175265	0.2621	0.11726	-0.0126857	0.269028	-0.040805	-0.11169	894942	31671	807998	41148	743974	35423	795856	32795	900165	35107
ENSMUSG00000024661	Fth1	ferritin heavy polypeptide 1 [Source:MGI Symbol;Acc:MGI:95588]	chr19	+	-1.95284	-2.00952	-0.00883462	-0.0655136	1.1162e-18	6.99535e-19	0.838171	0.142323	7.64298e-15	4.78995e-15	0.982962	0.744272	1447.27	5.47493e-20	-45.9079	-47.252	-0.207522	-1.54172	8.4183	-1.96693	-1.93182	-1.95227	-1.95927	-1.99758	-1.97578	-2.00553	-2.05857	0.0829653	-0.0942639	0.0541605	-0.0775689	-0.0536838	-0.0318871	-0.0616353	-0.114675	37666	8703	33719	9443	33674	9490	34791	10506	34677	9783
ENSMUSG00000052336	Cx3cr1	chemokine (C-X3-C motif) receptor 1 [Source:MGI Symbol;Acc:MGI:1333815]	chr9	-	-4.6606	-4.7244	0.074768	0.0109671	1.96535e-18	1.39715e-18	0.145252	0.938439	1.00931e-14	6.85198e-15	0.80337	0.990798	1338.89	1.03009e-19	-44.3309	-45.2756	1.52972	0.0784319	3.55819	-4.76377	-4.67797	-4.30796	-4.84614	-4.80555	-4.5205	-4.81081	-4.69204	0.154413	0.0355862	0.0521852	0.0605148	-0.0809211	0.204129	-0.0861781	0.0325885	3390	111	3160	145	2581	115	2892	132	2966	125
ENSMUSG00000064337	mt-Rnr1	mitochondrially encoded 12S rRNA [Source:MGI Symbol;Acc:MGI:102493]	chrM	+	-5.6675	-5.8188	0.12792	-0.023388	2.51506e-18	1.6678e-18	0.312052	0.866298	1.03329e-14	6.85198e-15	0.871384	0.97531	1304.05	1.27594e-19	-43.6602	-44.7829	1.04325	-0.171038	7.95642	-5.48256	-6.04028	-5.43714	-5.6982	-5.96237	-5.53644	-5.81604	-5.95705	0.129962	0.11678	0.154769	0.111518	-0.169565	0.256362	-0.0232336	-0.164246	99217	1561	99517	2242	91351	2114	96294	1551	94802	1953
ENSMUSG00000064339	mt-Rnr2	mitochondrially encoded 16S rRNA [Source:MGI Symbol;Acc:MGI:102492]	chrM	+	-6.05181	-6.15468	0.0924434	-0.0104254	5.63964e-18	4.29449e-18	0.546651	0.942004	1.66601e-14	1.47029e-14	0.935308	0.991592	1169.78	3.08205e-19	-41.5334	-42.2394	0.615606	-0.0738802	11.937	-5.82617	-6.43389	-5.74221	-6.20467	-6.23725	-5.72837	-6.31354	-6.3394	0.0846434	0.0423965	0.15067	0.0920627	-0.0930657	0.41581	-0.169364	-0.195218	1741519	22822	1711946	34708	1583651	30202	1681908	21413	1712253	24467
ENSMUSG00000088088	Rmrp	RNA component of mitochondrial RNAase P [Source:MGI Symbol;Acc:MGI:97937]	chr4	-	-5.60391	-6.36392	-0.266639	-1.02665	5.6772e-18	1.71566e-17	0.0247867	3.66982e-05	1.66601e-14	4.40538e-14	0.65857	0.0685321	1085.17	5.66684e-19	-41.5163	-38.7689	-2.47236	-5.60638	6.29551	-5.4684	-5.24327	-5.5367	-6.2215	-6.52197	-6.04608	-6.45285	-6.41356	-0.234808	-0.241636	-0.297176	-0.292919	-1.17114	-0.695242	-1.10202	-1.06272	30469	317	30696	472	32195	843	31375	1065	27406	376
ENSMUSG00000021665	Hexb	hexosaminidase B [Source:MGI Symbol;Acc:MGI:96074]	chr13	-	-2.13848	-2.08807	-0.0151685	0.0352352	9.69324e-18	1.34338e-17	0.760541	0.545299	2.48898e-14	3.94224e-14	0.973468	0.910288	1054.18	7.16791e-19	-40.1643	-39.3608	-0.309928	0.617707	5.92288	-1.96693	-2.21271	-2.1969	-2.16979	-2.09032	-2.02215	-2.18429	-2.04874	0.0225585	-0.0348008	0.0369843	-0.0854836	0.031083	0.0992476	-0.0628883	0.0726632	6719	1510	6536	1692	5722	1764	6326	1607	6374	1599
ENSMUSG00000048978	Nrsn1	neurensin 1 [Source:MGI Symbol;Acc:MGI:894662]	chr13	-	-2.13081	-1.98816	-0.110312	0.0323393	2.88935e-17	8.57252e-17	0.058857	0.591181	6.59478e-14	1.60088e-13	0.720486	0.920282	880.466	3.08496e-18	-37.5366	-35.0876	-2.03126	0.547901	6.48286	-2.22139	-2.05907	-2.11117	-2.13108	-2.08322	-1.91355	-1.9493	-2.00576	-0.163499	0.015789	-0.14791	-0.146353	-0.0630353	0.106634	0.0708866	0.0144248	8837	2126	10129	2556	9151	2213	10384	2676	8390	2637
ENSMUSG00000096780	Tmem181b-ps	transmembrane protein 181B, pseudogene [Source:MGI Symbol;Acc:MGI:3779544]	chr17	-	-2.65544	-2.84078	0.0961905	-0.0891486	4.71003e-17	2.06154e-17	0.064971	0.346229	9.67535e-14	4.70535e-14	0.725917	0.850387	932.328	1.94025e-18	-36.4162	-38.3303	1.97889	-0.969971	3.68299	-2.48509	-2.64275	-2.64661	-2.8285	-2.81217	-2.76572	-2.92038	-2.83599	0.0819959	0.0701463	0.076768	0.168261	-0.0621413	-0.0156867	-0.170348	-0.0859647	1776	250	1783	276	1506	311	1544	301	1662	262
ENSMUSG00000097736	9530059O14Rik	RIKEN cDNA 9530059O14 gene [Source:MGI Symbol;Acc:MGI:2442421]	chr9	+	-2.88612	-2.99225	0.180388	0.0742622	2.06198e-16	8.33835e-17	0.00808171	0.493014	3.85065e-13	1.60088e-13	0.618131	0.895984	782.202	8.04304e-18	-33.2254	-35.148	3.01511	0.701282	4.31461	-2.76493	-2.90049	-2.85588	-3.01207	-3.2826	-2.77457	-3.12712	-2.78644	0.196365	0.0993862	0.14909	0.282788	-0.217348	0.290685	-0.0618668	0.278808	3096	308	2930	469	2481	413	2503	406	2814	388
ENSMUSG00000097451	Rian	RNA imprinted and accumulated in nucleus [Source:MGI Symbol;Acc:MGI:1922995]	chr12	+	-2.12273	-2.3128	0.104298	-0.0857717	3.67529e-16	9.35864e-17	0.132747	0.215717	5.59469e-13	1.60204e-13	0.7945	0.796366	748.401	1.14994e-17	-32.052	-34.8969	1.58245	-1.28802	7.88491	-2.13054	-1.9942	-2.19681	-2.16881	-2.41061	-2.25312	-2.38412	-2.20202	0.0952029	-0.0522225	0.125461	0.248242	-0.18385	-0.0263645	-0.157357	0.0247451	27397	5097	25038	6076	22323	6110	25523	7256	26277	5868
ENSMUSG00000050953	Gja1	gap junction protein, alpha 1 [Source:MGI Symbol;Acc:MGI:95713]	chr10	+	2.16333	2.31762	-0.0385634	0.115733	3.81295e-16	1.29861e-16	0.578211	0.105146	5.59469e-13	2.052e-13	0.946348	0.710138	730.868	1.39308e-17	31.9787	34.194	-0.567339	1.71573	8.05772	2.2276	1.94386	2.13882	2.34173	2.28399	2.35428	2.2163	2.41508	-0.0121761	-0.0741659	-0.00752154	-0.0600865	0.0824976	0.152785	0.0148093	0.213593	6424	30217	6229	33907	5459	31668	6483	28106	6053	32589
ENSMUSG00000064367	mt-Nd5	mitochondrially encoded NADH dehydrogenase 5 [Source:MGI Symbol;Acc:MGI:102496]	chrM	+	-4.80661	-4.88919	0.236776	0.154203	3.41061e-16	1.95888e-16	0.0939633	0.353531	5.59469e-13	2.87423e-13	0.75207	0.852176	717.165	1.62358e-17	-32.2014	-33.3315	1.77853	0.95498	7.08538	-4.68922	-5.26115	-4.31438	-4.95625	-4.95178	-4.54218	-5.12822	-4.92317	0.198626	0.138528	0.433575	0.176682	0.0903188	0.499921	-0.0861204	0.118929	40177	1309	39009	1859	33243	1414	35983	1027	44409	1309
ENSMUSG00000017344	Vtn	vitronectin [Source:MGI Symbol;Acc:MGI:98940]	chr11	+	-2.3771	-2.03119	-0.0442091	0.301704	4.87849e-16	2.62066e-15	0.453118	0.00302401	6.68093e-13	1.25195e-12	0.918261	0.452961	600.463	6.82233e-17	-31.4918	-28.3564	-0.768602	3.47908	4.44375	-2.17887	-2.53189	-2.43148	-2.33251	-2.0859	-2.09587	-1.97585	-1.96185	-0.0789731	0.047043	-0.103284	-0.0391297	0.239201	0.229235	0.34925	0.363248	2340	554	2585	588	2301	568	2145	480	2161	676
ENSMUSG00000021577	Sdha	succinate dehydrogenase complex, subunit A, flavoprotein (Fp) [Source:MGI Symbol;Acc:MGI:1914195]	chr13	-	0.913465	0.922581	-0.0190289	-0.00991244	6.43866e-16	5.49119e-16	0.527087	0.741826	8.26644e-13	6.39168e-13	0.933311	0.954447	645.247	3.81539e-17	30.9521	31.2606	-0.646284	-0.335094	8.80263	0.916831	0.896759	0.87257	0.967263	0.886316	0.925157	0.944129	0.934622	-0.0168482	0.0112672	-0.0128716	-0.057694	-0.0460762	-0.00723494	0.0117364	0.00222987	16857	30596	17399	33592	15430	33600	16439	35801	15876	35997
ENSMUSG00000006205	Htra1	HtrA serine peptidase 1 [Source:MGI Symbol;Acc:MGI:1929076]	chr7	+	1.96501	2.12218	-0.0353345	0.121839	8.48022e-16	2.54213e-16	0.594173	0.07587	8.86564e-13	3.48136e-13	0.949427	0.679151	667.417	2.90369e-17	30.4254	32.7956	-0.543448	1.89566	7.86535	2.04915	1.76799	1.96896	2.07219	2.17471	2.15208	2.03434	2.12845	0.0817414	-0.0620577	0.0136784	-0.177091	0.174209	0.151572	0.0338378	0.127943	6418	26269	5880	27638	5376	26195	6216	23290	5750	26939
ENSMUSG00000025428	Atp5a1	ATP synthase, H+ transporting, mitochondrial F1 complex, alpha subunit 1 [Source:MGI Symbol;Acc:MGI:88115]	chr18	+	0.910411	0.930381	-0.0283656	-0.0083959	8.01269e-16	5.60073e-16	0.351943	0.783187	8.86564e-13	6.39168e-13	0.885141	0.961935	635.952	4.29007e-17	30.5331	31.2222	-0.958221	-0.27975	10.1654	0.974578	0.886633	0.877518	0.902779	0.910923	0.93948	0.9253	0.945823	-0.0560724	-0.0246146	0.00225383	-0.0349726	-0.0278052	0.00075155	-0.0134283	0.0070944	42292	79715	43753	86899	40434	90156	41761	91647	41360	91005
ENSMUSG00000029763	Exoc4	exocyst complex component 4 [Source:MGI Symbol;Acc:MGI:1096376]	chr6	+	1.1014	1.09372	-0.0130149	-0.0207011	8.47788e-16	9.64305e-16	0.725257	0.573503	8.86564e-13	8.12004e-13	0.969031	0.917687	612.384	5.82063e-17	30.4259	30.1826	-0.357561	-0.57445	7.57433	1.15553	1.04138	1.11918	1.08922	1.09753	1.12869	1.02821	1.12013	-0.00667633	0.00396037	-0.0118855	-0.0374493	-0.0168038	0.0143535	-0.0861331	0.00579593	6794	14236	6928	15547	5847	15868	6840	15840	6358	15336
ENSMUSG00000039470	Zdhhc2	zinc finger, DHHC domain containing 2 [Source:MGI Symbol;Acc:MGI:1923452]	chr8	+	-1.13179	-1.07397	-0.0395457	0.0182789	8.63172e-16	2.0289e-15	0.283286	0.643848	8.86564e-13	1.09016e-12	0.860615	0.936044	584.694	8.45797e-17	-30.3918	-28.8134	-1.10955	0.471045	5.75414	-1.16881	-1.09578	-1.16095	-1.09834	-1.09025	-1.13334	-1.03479	-1.03541	-0.050341	0.0197396	-0.0558544	-0.0731443	0.000821491	-0.0422676	0.0562836	0.0556632	4039	1878	4292	1948	3810	1940	4060	2205	3779	2206
ENSMUSG00000040584	Abcb1a	ATP-binding cassette, sub-family B (MDR/TAP), member 1A [Source:MGI Symbol;Acc:MGI:97570]	chr5	+	-3.45658	-4.14141	0.120205	-0.564628	1.04484e-15	5.94229e-16	0.0562193	0.00356576	1.02206e-12	6.42455e-13	0.718581	0.465552	625.08	4.93146e-17	-30.0319	-31.1072	2.0554	-3.40165	2.10225	-3.40454	-3.60719	-3.43352	-3.24311	-4.42511	-3.95636	-4.27218	-3.76851	0.154445	0.125593	0.0587285	0.145391	-0.881981	-0.413234	-0.729051	-0.225379	891	38	884	57	757	77	719	72	783	48
ENSMUSG00000064370	mt-Cytb	mitochondrially encoded cytochrome b [Source:MGI Symbol;Acc:MGI:102501]	chrM	+	-5.341	-5.44523	0.249459	0.145237	1.34221e-15	8.12296e-16	0.157052	0.456212	1.25326e-12	7.58463e-13	0.80337	0.88586	602.426	6.64479e-17	-29.5664	-30.5071	1.48335	0.763255	7.72471	-5.12245	-5.90429	-4.81359	-5.51765	-5.44396	-4.97935	-5.6996	-5.64412	0.222402	0.163445	0.397301	0.215206	0.14512	0.60973	-0.110522	-0.0550385	76495	1759	74330	2595	64705	1962	65576	1232	81105	1665
ENSMUSG00000064363	mt-Nd4	mitochondrially encoded NADH dehydrogenase 4 [Source:MGI Symbol;Acc:MGI:102498]	chrM	+	-4.95672	-5.05218	0.261921	0.166463	1.46888e-15	7.63548e-16	0.0921582	0.381223	1.3119e-12	7.58463e-13	0.747919	0.862311	601.901	6.6918e-17	-29.4004	-30.625	1.78928	0.899992	6.9482	-4.74841	-5.48197	-4.4408	-5.14879	-5.03515	-4.68847	-5.34255	-5.12409	0.253075	0.174554	0.439299	0.181341	0.181911	0.528591	-0.125495	0.0929717	39694	1196	38051	1626	33222	1291	33877	838	42418	1092
ENSMUSG00000021913	Ogdhl	oxoglutarate dehydrogenase-like [Source:MGI Symbol;Acc:MGI:3616088]	chr14	+	1.05119	1.13684	-0.0736884	0.0119568	1.73957e-15	5.24629e-16	0.0610615	0.742399	1.35588e-12	6.39168e-13	0.722357	0.954447	610.208	5.99043e-17	29.0916	31.3496	-2.01184	0.33432	6.97197	1.09384	1.03222	0.994904	1.08341	1.167	1.14372	1.1032	1.13522	-0.0479127	-0.0141571	-0.0774482	-0.157512	0.041655	0.0183674	-0.022152	0.00987473	4447	9644	4608	10142	4173	10241	4279	10602	4092	10429
ENSMUSG00000100252	Mir124-2hg	Mir124-2 host gene (non-protein coding) [Source:MGI Symbol;Acc:MGI:1917691]	chr3	+	-1.44773	-1.46557	0.117917	0.10008	1.76475e-15	1.15772e-15	0.0173313	0.0817473	1.35588e-12	8.80814e-13	0.650746	0.688455	581.8	8.80364e-17	-29.0655	-29.8404	2.64819	1.85513	5.09539	-1.49248	-1.47038	-1.39347	-1.42624	-1.62278	-1.38959	-1.47374	-1.38254	0.101617	0.0471269	0.159442	0.168974	-0.0578446	0.175347	0.0911942	0.182388	3042	982	2965	1234	2528	1050	2673	1152	2974	1231
ENSMUSG00000032525	Nktr	natural killer tumor recognition sequence [Source:MGI Symbol;Acc:MGI:97346]	chr9	+	-1.16914	-1.21921	0.0378386	-0.0122318	1.92593e-15	9.88224e-16	0.354915	0.770022	1.35588e-12	8.12004e-13	0.887159	0.96053	581.356	8.85809e-17	-28.9073	-30.1365	0.952163	-0.297259	6.56507	-1.23603	-1.13563	-1.12514	-1.17943	-1.27019	-1.20025	-1.22662	-1.17954	0.0385745	0.010336	0.0178127	0.0849251	-0.0632212	0.0067234	-0.0196457	0.0274333	7573	3085	7517	3461	6424	3265	7687	3782	7011	3594
ENSMUSG00000032294	Pkm	pyruvate kinase, muscle [Source:MGI Symbol;Acc:MGI:97591]	chr9	+	0.912353	0.917737	-0.0165185	-0.0111346	1.69822e-15	1.52948e-15	0.602154	0.728545	1.35588e-12	1.0135e-12	0.951869	0.953471	569.764	1.04222e-16	29.1354	29.3263	-0.531625	-0.353089	10.376	0.897035	0.93206	0.881691	0.938369	0.924961	0.873763	0.928622	0.943432	0.023579	-0.0400317	-0.00625973	-0.0432696	-0.00382346	-0.055021	-0.000162496	0.0146476	51603	93707	49981	96658	46393	98648	47217	109202	47474	106187
ENSMUSG00000040549	Ckap5	cytoskeleton associated protein 5 [Source:MGI Symbol;Acc:MGI:1923036]	chr2	+	1.02747	1.0306	0.0274738	0.0306069	2.0094e-15	1.92111e-15	0.450953	0.403848	1.35588e-12	1.09016e-12	0.918233	0.870191	556.147	1.26693e-16	28.8308	28.9119	0.772355	0.857028	8.67532	1.08728	0.966489	1.00779	1.04788	0.998403	1.10011	0.989628	1.034	-0.0108646	0.0521766	0.0428631	0.0257064	-0.00148587	0.100226	-0.0102607	0.0341134	14674	29606	15517	33953	13055	32781	14584	32573	14305	33261
ENSMUSG00000048163	Selplg	selectin, platelet (p-selectin) ligand [Source:MGI Symbol;Acc:MGI:106689]	chr5	-	-4.93398	-5.06011	-0.108081	-0.234213	1.87896e-15	3.19999e-15	0.103125	0.344079	1.35588e-12	1.3986e-12	0.756164	0.849936	542.01	1.5595e-16	-28.9519	-28.0045	-1.72663	-0.974426	2.0847	-4.9474	-4.65681	-4.63867	-5.36175	-4.89257	-4.87954	-5.33626	-4.87156	0.036296	-0.143334	-0.138151	-0.198202	-0.102264	-0.0892323	-0.545951	-0.0812486	1334	38	1192	41	1158	42	1326	56	1110	31
ENSMUSG00000020368	Canx	calnexin [Source:MGI Symbol;Acc:MGI:88261]	chr11	-	0.884101	0.859247	0.024501	-0.000353292	1.97443e-15	3.10928e-15	0.433206	0.990978	1.35588e-12	1.3885e-12	0.913961	0.998996	540.146	1.60345e-16	28.8625	28.0549	0.803565	-0.0114825	9.45653	0.922083	0.823348	0.899305	0.891398	0.843145	0.912607	0.83925	0.841755	0.0215247	0.0413827	0.0361753	-0.000978632	-0.0163622	0.0530991	-0.0202573	-0.017752	27265	48200	27981	54055	24133	53111	26339	53587	25869	54334
ENSMUSG00000046447	Camk2n1	calcium/calmodulin-dependent protein kinase II inhibitor 1 [Source:MGI Symbol;Acc:MGI:1913509]	chr4	+	-1.722	-1.55706	-0.108429	0.056514	2.04617e-15	1.00445e-14	0.0890642	0.356513	1.35588e-12	2.75113e-12	0.739813	0.85314	503.109	2.84347e-16	-28.7982	-26.0688	-1.80813	0.94892	8.81569	-1.7435	-1.67875	-1.63172	-1.83298	-1.58384	-1.51126	-1.52863	-1.60486	-0.0872675	-0.00429889	-0.09821	-0.242416	0.0298513	0.102428	0.0850628	0.00882714	40539	13107	43464	14731	43465	13419	41244	15164	37787	15393
ENSMUSG00000082100	Glns-ps1	glutamine synthetase pseudogene 1 [Source:MGI Symbol;Acc:MGI:95740]	chr11	+	1.69766	1.80879	-0.00747816	0.103659	2.44624e-15	9.24262e-16	0.903307	0.0964419	1.51338e-12	8.12004e-13	0.989294	0.701545	576.098	9.53232e-17	28.4787	30.2625	-0.123389	1.76407	7.18677	1.78048	1.47529	1.7412	1.79166	1.81402	1.80375	1.77894	1.84023	0.0915811	-0.0473355	0.0316045	-0.109687	0.1084	0.098136	0.0733208	0.134613	4422	14270	4065	15143	3782	14881	4042	13012	3984	15742
ENSMUSG00000104913	Gm6560	predicted gene 6560 [Source:MGI Symbol;Acc:MGI:3646204]	chr5	-	0.951176	1.00053	-0.0285915	0.0207588	2.42037e-15	1.09339e-15	0.406063	0.541227	1.51338e-12	8.63865e-13	0.90799	0.908323	569.661	1.04374e-16	28.4976	29.947	-0.85291	0.624051	7.65677	0.953831	0.937678	0.921596	0.991302	1.01045	0.939021	1.03237	1.02036	-0.021924	0.00954894	-0.0131495	-0.0892676	0.0306548	-0.0407788	0.0525699	0.0405593	7465	14721	7723	14973	6834	15321	7064	16369	7054	16894
ENSMUSG00000064341	mt-Nd1	mitochondrially encoded NADH dehydrogenase 1 [Source:MGI Symbol;Acc:MGI:101787]	chrM	+	-4.50024	-4.60384	0.247272	0.143668	2.50486e-15	1.72081e-15	0.139477	0.37417	1.51338e-12	1.09016e-12	0.801671	0.859848	553.047	1.32539e-16	-28.4366	-29.1113	1.55357	0.913733	8.88324	-4.24454	-5.03578	-4.0867	-4.6306	-4.5936	-4.39114	-4.86515	-4.56268	0.227748	0.108298	0.440876	0.212965	0.153282	0.355734	-0.118272	0.184195	128189	5291	119446	6507	108765	6024	110706	3760	139564	4954
ENSMUSG00000024359	Hspa9	heat shock protein 9 [Source:MGI Symbol;Acc:MGI:96245]	chr18	-	1.05089	1.07635	0.00839562	0.0338641	3.04088e-15	2.08676e-15	0.82524	0.378564	1.74249e-12	1.09016e-12	0.981113	0.861945	539.073	1.6294e-16	28.094	28.7629	0.224392	0.905151	8.27993	1.12982	1.01318	1.03483	1.02519	1.03434	1.10024	1.09012	1.08056	-0.0540969	0.0531401	0.0705148	-0.0362522	-0.00809459	0.0578107	0.0476855	0.0381277	10769	22651	11742	25340	10188	25532	11110	25443	11027	26612
ENSMUSG00000030737	Slco2b1	solute carrier organic anion transporter family, member 2b1 [Source:MGI Symbol;Acc:MGI:1351872]	chr7	-	-3.67089	-3.69554	-0.101011	-0.125664	3.05373e-15	4.53985e-15	0.149336	0.484236	1.74249e-12	1.79645e-12	0.80337	0.892062	514.02	2.3918e-16	-28.0866	-27.3985	-1.51333	-0.715805	2.67255	-3.61862	-3.45405	-3.63018	-3.92263	-3.75474	-3.5405	-3.79616	-3.58582	0.0619307	-0.128722	-0.113254	-0.228274	-0.200449	0.0137915	-0.241871	-0.0315241	1289	82	1143	102	1039	103	1223	125	1072	90
ENSMUSG00000059474	Mbtd1	mbt domain containing 1 [Source:MGI Symbol;Acc:MGI:2143977]	chr11	+	-1.18438	-1.25081	0.0859295	0.0194997	3.48079e-15	1.38504e-15	0.0397367	0.677897	1.9325e-12	9.48382e-13	0.679369	0.942659	550.155	1.38266e-16	-27.8576	-29.5085	2.23503	0.422893	4.83808	-1.1562	-1.20485	-1.20481	-1.16548	-1.32273	-1.31289	-1.18032	-1.18776	0.0825551	0.0495424	0.16058	0.0478566	-0.0547628	-0.0449198	0.0876508	0.080209	2339	920	2314	990	2027	1033	2160	1079	2319	1148
ENSMUSG00000063015	Ccni	cyclin I [Source:MGI Symbol;Acc:MGI:1341077]	chr5	-	-1.07878	-0.980467	-0.00798296	0.0903331	3.68468e-15	1.66201e-14	0.838387	0.0344995	1.99186e-12	3.75176e-12	0.982962	0.620924	470.241	4.90122e-16	-27.7586	-25.2579	-0.207242	2.30685	6.97516	-1.08766	-1.15068	-1.01057	-1.06509	-1.04008	-0.950364	-0.95461	-0.976191	-0.062082	0.0232897	0.0450958	-0.0386616	0.0303288	0.120049	0.115803	0.0942216	9006	4470	9672	5084	8698	4615	9356	4773	9111	5361
ENSMUSG00000035649	Zcchc7	zinc finger, CCHC domain containing 7 [Source:MGI Symbol;Acc:MGI:2442912]	chr4	+	-1.92176	-2.06414	0.110923	-0.0314601	3.9564e-15	1.29608e-15	0.0764534	0.695825	2.08391e-12	9.18074e-13	0.738062	0.946386	547.709	1.43329e-16	-27.6354	-29.6309	1.89152	-0.397955	4.90908	-1.79831	-1.92895	-1.85854	-2.10627	-2.05326	-1.91618	-2.17805	-2.09927	0.172704	-0.0052134	0.0792579	0.202516	-0.0179304	0.119148	-0.142723	-0.0639423	3391	769	3034	904	2578	901	3095	889	2985	797
ENSMUSG00000033065	Pfkm	phosphofructokinase, muscle [Source:MGI Symbol;Acc:MGI:97548]	chr15	+	1.08079	1.16814	-0.0719469	0.0154032	4.31369e-15	1.24856e-15	0.0849711	0.701057	2.16126e-12	9.15996e-13	0.7395	0.947878	546.215	1.46523e-16	27.4863	29.7001	-1.83398	0.390726	8.73968	1.15958	1.02427	1.04338	1.09544	1.08053	1.22452	1.18157	1.18585	-0.109924	-0.0098107	-0.0778422	-0.0902516	-0.0720893	0.0718991	0.0289436	0.0332281	14345	30630	15564	36172	14402	36088	14798	35500	13776	37133
ENSMUSG00000046952	Gm5815	predicted pseudogene 5815 [Source:MGI Symbol;Acc:MGI:3648184]	chr17	+	-1.5787	-1.70046	0.0103231	-0.111437	4.28737e-15	1.88664e-15	0.830185	0.115926	2.16126e-12	1.09016e-12	0.98186	0.724993	531.746	1.81958e-16	-27.4968	-28.9446	0.217933	-1.66046	4.02369	-1.48002	-1.62779	-1.53625	-1.66603	-1.62892	-1.79558	-1.58429	-1.77248	0.0412889	-0.0297366	0.0955574	-0.073971	-0.0431087	-0.20977	0.00152106	-0.186678	1536	476	1480	453	1366	557	1455	543	1498	555
ENSMUSG00000069806	Cacng7	calcium channel, voltage-dependent, gamma subunit 7 [Source:MGI Symbol;Acc:MGI:1932374]	chr7	+	-1.36613	-1.34471	0.0728302	0.0942474	4.70231e-15	4.94789e-15	0.120055	0.102142	2.29988e-12	1.79645e-12	0.779019	0.706818	498.568	3.05908e-16	-27.3383	-27.2513	1.64045	1.73201	4.85176	-1.38228	-1.43213	-1.29354	-1.35055	-1.44087	-1.29004	-1.35179	-1.29958	0.0458731	0.0501777	0.0687363	0.128299	-0.00297482	0.147861	0.0861103	0.13832	2425	894	2462	1061	2276	939	2149	980	2314	1075
ENSMUSG00000030237	Slco1a4	solute carrier organic anion transporter family, member 1a4 [Source:MGI Symbol;Acc:MGI:1351896]	chr6	-	-3.56706	-3.83326	0.0658582	-0.200343	5.18768e-15	3.68411e-15	0.346937	0.276636	2.47826e-12	1.57665e-12	0.884676	0.825863	503.181	2.84019e-16	-27.1707	-27.7589	0.968508	-1.12558	2.79258	-3.49424	-3.62844	-3.48834	-3.5745	-4.27619	-3.65	-3.61793	-3.7483	-0.0683406	0.0766744	0.145858	0.12717	-0.659464	-0.0332815	-0.00120757	-0.131583	1214	66	1359	110	1176	116	1073	114	1323	119
ENSMUSG00000074733	Zfp950	zinc finger protein 950 [Source:MGI Symbol;Acc:MGI:2652824]	chr19	-	-1.82273	-1.92514	0.0665984	-0.0358062	5.46573e-15	2.4076e-15	0.26821	0.642035	2.49505e-12	1.17755e-12	0.853741	0.935898	515.486	2.33748e-16	-27.0821	-28.507	1.14631	-0.473641	5.02071	-1.67827	-1.80367	-1.75048	-2.07206	-1.87707	-1.90309	-2.02446	-1.88359	0.142936	0.0154471	0.0424747	0.0639568	0.0152542	-0.0107722	-0.13214	0.00873515	3500	887	3243	931	2901	1032	3190	1022	3066	905
ENSMUSG00000024740	Ddb1	damage specific DNA binding protein 1 [Source:MGI Symbol;Acc:MGI:1202384]	chr19	+	0.810225	0.809539	-0.0171012	-0.0177878	5.35654e-15	5.44866e-15	0.574815	0.559978	2.49505e-12	1.89706e-12	0.944915	0.914078	489.9	3.52361e-16	27.1163	27.0874	-0.572465	-0.595049	8.35648	0.826684	0.784789	0.821495	0.807684	0.798163	0.795268	0.832579	0.811859	-0.0650283	0.0256292	-0.0331349	0.00422108	-0.029078	-0.0319732	0.0053382	-0.0153825	12415	21948	13382	23410	11718	24037	12128	25227	11921	25407
ENSMUSG00000031996	Aplp2	amyloid beta (A4) precursor-like protein 2 [Source:MGI Symbol;Acc:MGI:88047]	chr9	-	0.918745	0.961927	-0.00609753	0.0370837	5.946e-15	2.85613e-15	0.859681	0.294785	2.61503e-12	1.30379e-12	0.985983	0.830196	507.21	2.66333e-16	26.9396	28.2043	-0.179598	1.08248	9.35953	0.917601	0.875743	0.902189	0.979153	0.941317	0.949647	0.963695	0.992997	-0.00017444	-0.0345738	0.0257737	-0.0152304	0.0165941	0.0249246	0.0389719	0.0682745	24782	46608	24494	50101	23562	48854	24121	51274	23698	53505
ENSMUSG00000083327	Vcp-rs	valosin containing protein, related sequence [Source:MGI Symbol;Acc:MGI:894298]	chrX	-	0.83658	0.817221	0.0124552	-0.0069033	5.98317e-15	8.80322e-15	0.695129	0.826177	2.61503e-12	2.4772e-12	0.96411	0.967535	472.035	4.75316e-16	26.9291	26.2853	0.398918	-0.223167	7.44978	0.826165	0.860224	0.839068	0.820318	0.792078	0.847919	0.849576	0.778703	-0.0507019	0.0664172	0.0114206	0.0227691	-0.0318901	0.0239512	0.0256081	-0.0452642	6581	11709	7225	13008	6167	12612	6563	13952	6453	13773
ENSMUSG00000020154	Ptprb	protein tyrosine phosphatase, receptor type, B [Source:MGI Symbol;Acc:MGI:97809]	chr10	+	-2.89591	-3.21489	0.182526	-0.136454	6.50786e-15	1.81444e-15	0.014191	0.343276	2.62126e-12	1.09016e-12	0.650746	0.848973	520.99	2.14563e-16	-26.7877	-29.0152	2.74523	-0.976096	3.40463	-2.69032	-2.88684	-2.72702	-3.27421	-3.26856	-3.22896	-3.22102	-3.11799	0.146156	0.078137	0.222529	0.301327	-0.186929	-0.147323	-0.139387	-0.0363531	1655	172	1598	189	1402	240	1282	226	1639	201
ENSMUSG00000025968	Ndufs1	NADH dehydrogenase (ubiquinone) Fe-S protein 1 [Source:MGI Symbol;Acc:MGI:2443241]	chr1	-	0.937571	0.95261	-0.00632614	0.00871256	6.34014e-15	4.96714e-15	0.858953	0.805804	2.62126e-12	1.79645e-12	0.985866	0.967343	487.404	3.67168e-16	26.8315	27.2447	-0.180541	0.249875	7.84828	1.01106	0.934349	0.887255	0.917038	0.934666	0.994226	0.961582	0.919647	-0.0607635	0.0303252	0.0340192	-0.0291478	-0.00915003	0.0504096	0.0177656	-0.0241695	8323	16247	8974	18096	7894	18258	8558	18705	8348	18710
ENSMUSG00000028452	Vcp	valosin containing protein [Source:MGI Symbol;Acc:MGI:99919]	chr4	-	0.755798	0.751478	-0.00289098	-0.00721114	6.44136e-15	7.23807e-15	0.920265	0.799968	2.62126e-12	2.18654e-12	0.990728	0.966668	475.549	4.47743e-16	26.8049	26.6098	-0.101661	-0.257561	7.00089	0.784113	0.750052	0.776611	0.711718	0.736725	0.776996	0.767513	0.723678	-0.0172734	0.00737195	-0.0199043	0.0186841	-0.0216784	0.0185921	0.00910961	-0.0347262	5088	8423	5239	9257	4650	9254	4918	9765	4770	9726
ENSMUSG00000007892	Rplp1	ribosomal protein, large, P1 [Source:MGI Symbol;Acc:MGI:1927099]	chr9	-	-1.31583	-1.29124	-0.0222049	0.0023791	6.18082e-15	8.36986e-15	0.652242	0.962292	2.62126e-12	2.41911e-12	0.960007	0.993832	472.54	4.71235e-16	-26.8743	-26.3687	-0.459073	0.0480096	6.91545	-1.30874	-1.38567	-1.29009	-1.27628	-1.25634	-1.33272	-1.34872	-1.22529	0.081443	-0.13854	0.0456251	-0.0773718	0.0366438	-0.0397365	-0.0557411	0.0676935	10546	4039	9165	4094	8855	4197	9237	4299	9662	4282
ENSMUSG00000006386	Tek	endothelial-specific receptor tyrosine kinase [Source:MGI Symbol;Acc:MGI:98664]	chr4	+	-3.86704	-4.40427	0.227912	-0.309319	6.73851e-15	2.84462e-15	0.00237947	0.147039	2.66197e-12	1.30379e-12	0.54004	0.748624	505.607	2.73218e-16	-26.7293	-28.2114	3.5916	-1.5225	1.22111	-4.03319	-3.87562	-3.5451	-3.75777	-4.18428	-4.53613	-4.30186	-4.28283	0.273235	0.103754	0.343012	0.203818	-0.150403	-0.502258	-0.267984	-0.248953	568	28	511	23	421	28	423	34	560	29
ENSMUSG00000062296	Trank1	tetratricopeptide repeat and ankyrin repeat containing 1 [Source:MGI Symbol;Acc:MGI:1341834]	chr9	+	-1.65198	-1.9	0.160977	-0.0870434	7.27278e-15	7.8299e-16	0.0192966	0.180566	2.75803e-12	7.58463e-13	0.655056	0.776054	547.79	1.43157e-16	-26.6019	-30.5771	2.59571	-1.39893	8.10704	-1.7115	-1.65868	-1.63079	-1.60643	-1.98178	-1.89695	-1.99729	-1.72317	0.224921	0.04926	0.142251	0.226812	-0.169114	-0.0842896	-0.184625	0.0894973	29417	7004	26363	7939	21995	8018	22794	8986	26090	7832
ENSMUSG00000026473	Glul	glutamate-ammonia ligase (glutamine synthetase) [Source:MGI Symbol;Acc:MGI:95739]	chr1	+	1.61187	1.75885	-0.0240306	0.122951	7.51872e-15	1.88442e-15	0.692793	0.0633402	2.75803e-12	1.09016e-12	0.963738	0.661948	514.628	2.3691e-16	26.5465	28.9467	-0.402154	1.99241	11.1682	1.70581	1.37255	1.6439	1.7238	1.77179	1.7764	1.6845	1.80189	0.0192466	-0.0297006	0.0121671	-0.0968648	0.136482	0.141097	0.0491985	0.16659	68394	222918	66921	239008	62539	229722	65884	197006	63922	237174
ENSMUSG00000022477	Aco2	aconitase 2, mitochondrial [Source:MGI Symbol;Acc:MGI:87880]	chr15	+	0.928015	0.957228	-0.00305954	0.0261532	7.49979e-15	4.57415e-15	0.931037	0.466727	2.75803e-12	1.79645e-12	0.992772	0.888014	485.042	3.81828e-16	26.5507	27.3856	-0.0878862	0.745251	9.21937	1.01271	0.881804	0.849167	0.967871	0.93404	0.989623	0.937831	0.967274	-0.0113814	0.00171358	0.00152059	-0.00408179	0.00309595	0.0586788	0.00688612	0.0363294	22273	42091	22751	46752	20609	47266	21239	46638	21107	47701
ENSMUSG00000030579	Tyrobp	TYRO protein tyrosine kinase binding protein [Source:MGI Symbol;Acc:MGI:1277211]	chr7	+	-5.20916	-5.4095	-0.182089	-0.382427	7.4245e-15	1.81828e-14	0.0116076	0.19673	2.75803e-12	4.03586e-12	0.643204	0.782355	448.477	7.17858e-16	-26.5675	-25.1157	-2.84207	-1.34596	0.893889	-5.1608	-4.70591	-5.07692	-5.4735	-5.44713	-4.98332	-5.21387	-5.37477	-0.184425	-0.0294696	-0.174225	-0.358761	-0.529565	-0.0657591	-0.296308	-0.457205	573	11	646	17	572	17	616	26	542	15
ENSMUSG00000025026	Add3	adducin 3 (gamma) [Source:MGI Symbol;Acc:MGI:1351615]	chr19	+	1.45891	1.4791	0.0688097	0.0889972	7.69783e-15	6.22552e-15	0.230541	0.12388	2.77419e-12	2.04318e-12	0.831313	0.733051	476.111	4.43502e-16	26.5073	26.8622	1.24552	1.62244	7.88731	1.58116	1.25377	1.48972	1.51018	1.49887	1.52573	1.39051	1.50047	0.0959148	0.00484132	0.112437	0.0621735	0.109002	0.13586	0.000640578	0.110601	7745	21128	7360	23005	6482	22629	6936	19485	7358	22153
ENSMUSG00000049044	Rapgef4	Rap guanine nucleotide exchange factor (GEF) 4 [Source:MGI Symbol;Acc:MGI:1917723]	chr2	+	-1.5539	-1.58075	0.077821	0.0509661	8.52098e-15	6.46512e-15	0.206726	0.39863	3.0179e-12	2.04318e-12	0.823121	0.86855	471.433	4.80227e-16	-26.3391	-26.7988	1.31493	0.866793	8.81216	-1.64353	-1.44116	-1.44598	-1.68453	-1.67459	-1.55518	-1.43834	-1.65445	0.0344605	0.0899789	0.104168	0.0827016	-0.0429604	0.0764465	0.193292	-0.0228213	40235	12771	42325	14827	36838	13119	37283	16309	39660	17004
ENSMUSG00000110710	RP24-263E2.3		chr8	+	-2.76385	-2.97685	0.243216	0.0302105	8.75405e-15	2.05439e-15	0.00184823	0.821906	3.02242e-12	1.09016e-12	0.493807	0.967535	509.811	2.55572e-16	-26.2946	-28.791	3.71018	0.228752	3.40041	-2.8438	-2.73932	-2.50236	-2.95147	-3.07449	-2.7794	-3.21927	-2.81055	0.236905	0.141336	0.238798	0.377383	-0.0666498	0.228447	-0.211422	0.197297	1612	188	1527	247	1220	197	1254	229	1516	192
ENSMUSG00000052397	Ezr	ezrin [Source:MGI Symbol;Acc:MGI:98931]	chr17	-	2.12468	2.21588	0.0601397	0.151342	8.83678e-15	4.6843e-15	0.484999	0.0685	3.02242e-12	1.79645e-12	0.923318	0.670421	480.659	4.108e-16	26.2791	27.3449	0.714537	1.95065	6.70841	2.2367	1.91358	2.15404	2.18944	2.3249	2.16356	2.07423	2.30744	0.264723	-0.0424696	0.0925707	-0.0860998	0.258639	0.0972988	0.00797412	0.241186	3027	12922	2476	12349	2268	12397	2566	10706	2523	12276
ENSMUSG00000005360	Slc1a3	solute carrier family 1 (glial high affinity glutamate transporter), member 3 [Source:MGI Symbol;Acc:MGI:99917]	chr15	-	2.12541	2.20724	0.026385	0.108208	8.97515e-15	4.9848e-15	0.745484	0.205507	3.02242e-12	1.79645e-12	0.971136	0.789009	477.517	4.33092e-16	26.2535	27.2387	0.330157	1.31865	9.91094	2.2528	1.78488	2.27061	2.1917	2.2138	2.25303	2.06051	2.3011	0.0810057	-0.0193483	0.0137441	0.0300442	0.115165	0.154393	-0.0381273	0.202466	24842	109118	23456	119835	20544	116804	23179	91242	22269	110904
ENSMUSG00000031508	Ankrd10	ankyrin repeat domain 10 [Source:MGI Symbol;Acc:MGI:1921840]	chr8	-	-1.28864	-1.42146	0.0791704	-0.0536525	1.01209e-14	2.30294e-15	0.0969186	0.333499	3.2878e-12	1.15383e-12	0.752617	0.846222	498.901	3.04268e-16	-26.0565	-28.5863	1.76133	-0.996641	5.0601	-1.26924	-1.3263	-1.26972	-1.28119	-1.29972	-1.488	-1.56459	-1.322	0.129146	0.0396944	0.0534628	0.0967145	0.0666444	-0.121633	-0.198227	0.0443608	2959	1141	2815	1070	2390	1170	2580	1215	2637	1073
ENSMUSG00000109125	Gm45159	predicted gene 45159 [Source:MGI Symbol;Acc:MGI:5753735]	chr7	+	-2.47511	-2.57363	0.167436	0.0689205	1.02434e-14	3.966e-15	0.0245986	0.555941	3.2878e-12	1.66264e-12	0.65857	0.912662	482.122	4.00865e-16	-26.0368	-27.6312	2.47614	0.601248	4.10308	-2.63723	-2.23132	-2.34917	-2.69545	-2.83569	-2.43915	-2.5625	-2.45747	0.208676	0.0708583	0.240182	0.156584	-0.18832	0.208219	0.0848698	0.189892	2348	313	2160	441	1763	339	1952	486	2254	428
ENSMUSG00000053536	Cstf2t	cleavage stimulation factor, 3' pre-RNA subunit 2, tau [Source:MGI Symbol;Acc:MGI:1932622]	chr19	+	0.76121	0.706975	0.0452485	-0.00898643	9.96566e-15	3.27294e-14	0.142985	0.760509	3.2878e-12	5.37861e-12	0.80337	0.958975	422.28	1.1652e-15	26.0817	24.2044	1.53899	-0.309971	7.0636	0.794334	0.774218	0.740256	0.735146	0.742781	0.667457	0.688799	0.727738	0.0297156	0.0413357	0.0267308	0.0836006	0.0271386	-0.0481858	-0.0268437	0.0120955	5436	9044	5547	9174	4834	9638	5173	10269	5095	9847
ENSMUSG00000029309	Sparcl1	SPARC-like 1 [Source:MGI Symbol;Acc:MGI:108110]	chr5	-	1.83196	2.02549	-0.0956064	0.0979272	1.05796e-14	2.12278e-15	0.185221	0.191469	3.34349e-12	1.09016e-12	0.815673	0.779759	500.236	2.97783e-16	25.9841	28.7321	-1.3833	1.3628	11.4729	1.93106	1.6257	1.78473	1.98482	1.88557	2.12024	1.96976	2.12691	-0.137111	-0.0883647	-0.0351079	-0.121095	-0.0414301	0.193248	0.0427622	0.199917	71420	267118	74778	335913	72656	312521	77383	273246	71993	320070
ENSMUSG00000041571	Sepw1	selenoprotein W, muscle 1 [Source:MGI Symbol;Acc:MGI:1100878]	chr7	-	-1.23779	-1.19866	-0.0323318	0.00679448	1.08313e-14	1.82716e-14	0.490598	0.892573	3.37115e-12	4.03586e-12	0.925276	0.981354	434.588	9.24721e-16	-25.9458	-25.108	-0.705264	0.137173	5.95984	-1.1923	-1.25302	-1.20942	-1.29854	-1.20905	-1.22151	-1.20069	-1.1633	-0.0202787	-0.0732802	-0.0772767	0.0408507	-0.00323103	-0.0156876	0.00513345	0.042525	4939	2082	4819	2206	5009	2286	4821	2368	4459	2367
ENSMUSG00000029648	Flt1	FMS-like tyrosine kinase 1 [Source:MGI Symbol;Acc:MGI:95558]	chr5	-	-3.33919	-3.60249	0.174531	-0.0887702	1.19852e-14	4.72982e-15	0.0282964	0.60852	3.67462e-12	1.79645e-12	0.65857	0.924266	471.537	4.79375e-16	-25.7816	-27.3283	2.40646	-0.522248	3.27948	-3.5439	-3.21172	-3.22063	-3.32954	-3.91989	-3.4925	-3.49706	-3.48502	0.148455	0.0491496	0.239654	0.286103	-0.412605	0.0147882	0.0102304	0.0222724	1758	115	1661	166	1410	140	1320	191	1759	175
ENSMUSG00000024853	Sf3b2	splicing factor 3b, subunit 2 [Source:MGI Symbol;Acc:MGI:2441856]	chr19	-	0.781023	0.75815	0.0292093	0.00633585	1.25265e-14	2.01922e-14	0.350659	0.837296	3.7841e-12	4.16954e-12	0.885061	0.969309	428.08	1.04407e-15	25.7102	24.9508	0.960851	0.208662	8.14421	0.808373	0.771436	0.74021	0.803765	0.775714	0.703538	0.776732	0.776271	0.0293372	-0.0126615	0.0649477	0.0352922	0.0239973	-0.048179	0.0250148	0.0245535	11417	19221	11225	19540	10009	20444	10742	21530	10991	21741
ENSMUSG00000052337	Immt	inner membrane protein, mitochondrial [Source:MGI Symbol;Acc:MGI:1923864]	chr6	+	0.779346	0.737274	0.0196911	-0.0223807	1.29444e-14	3.16659e-14	0.52771	0.470005	3.85369e-12	5.2855e-12	0.933311	0.888128	415.528	1.32648e-15	25.6573	24.2548	0.645298	-0.739687	7.45962	0.839248	0.781726	0.733294	0.762345	0.736758	0.75303	0.747814	0.71127	0.00329593	0.0318168	0.0472355	-0.00410721	-0.0228347	-0.00656302	-0.0117789	-0.0483228	7027	11647	7255	12589	6439	13090	6861	13590	6804	13266
ENSMUSG00000023992	Trem2	triggering receptor expressed on myeloid cells 2 [Source:MGI Symbol;Acc:MGI:1913150]	chr17	+	-3.43339	-3.95223	-0.0485239	-0.567366	1.36677e-14	1.46024e-14	0.493286	0.00952654	4.01088e-12	3.52898e-12	0.925363	0.514629	436.471	8.93099e-16	-25.5699	-25.464	-0.700835	-2.93671	1.89559	-3.4491	-3.00232	-3.37274	-3.84065	-4.0537	-4.11023	-3.90799	-3.58441	-0.0649848	-0.145255	0.0649472	-0.0271247	-0.680601	-0.737135	-0.534887	-0.21131	679	39	650	40	610	66	675	98	698	49
ENSMUSG00000064345	mt-Nd2	mitochondrially encoded NADH dehydrogenase 2 [Source:MGI Symbol;Acc:MGI:102500]	chrM	+	-4.76605	-4.92964	0.348801	0.185212	1.44064e-14	5.91525e-15	0.0488924	0.376932	4.05392e-12	2.02519e-12	0.700657	0.861053	460.056	5.84649e-16	-25.4856	-26.9484	2.1283	0.908331	6.95332	-4.48177	-5.37153	-4.33992	-4.8523	-4.92626	-4.5646	-5.29254	-4.91858	0.334597	0.232398	0.629894	0.19919	0.184139	0.545798	-0.182138	0.191817	38721	1263	36514	1735	31712	1432	31325	834	44628	1107
ENSMUSG00000015852	Fcrls	Fc receptor-like S, scavenger receptor [Source:MGI Symbol;Acc:MGI:1933397]	chr3	-	-4.67804	-5.20205	0.27601	-0.248002	1.43009e-14	6.71788e-15	0.00079738	0.352011	4.05392e-12	2.09089e-12	0.417137	0.850951	457.999	6.06138e-16	-25.4973	-26.7345	4.10571	-0.958082	1.86725	-4.40846	-4.8583	-4.53476	-4.69449	-4.47957	-4.92166	-5.79143	-5.25511	0.334893	0.312599	0.203602	0.232967	0.415448	-0.0266422	-0.89641	-0.36009	1206	49	1202	38	931	45	876	35	1034	21
ENSMUSG00000100826	Snhg14	small nucleolar RNA host gene 14 [Source:MGI Symbol;Acc:MGI:1289201]	chr7	-	-1.87002	-1.88029	0.0208352	0.0105592	1.40235e-14	1.27472e-14	0.777026	0.888422	4.05392e-12	3.19333e-12	0.975827	0.980466	437.125	8.82396e-16	-25.5287	-25.6821	0.287932	0.142511	7.29131	-1.9562	-1.67307	-1.80217	-2.05124	-2.09075	-1.77527	-1.80709	-1.84874	-0.0378261	0.0114882	0.0091058	0.100637	-0.199229	0.116253	0.0844294	0.0427803	15137	3638	15855	4839	14063	4177	15461	5492	14687	5006
ENSMUSG00000073147	5031425E22Rik	RIKEN cDNA 5031425E22 gene [Source:MGI Symbol;Acc:MGI:1923227]	chr5	-	-1.80514	-1.72029	0.0788662	0.163718	1.47977e-14	1.86407e-14	0.167333	0.0635176	4.07145e-12	4.06792e-12	0.807308	0.661953	427.368	1.05816e-15	-25.4427	-25.0765	1.44524	1.99092	3.68681	-2.01598	-1.81534	-1.65588	-1.72026	-1.62581	-1.83584	-1.65005	-1.76013	0.0884867	0.0437115	0.0119753	0.173751	0.255532	0.0455069	0.231292	0.121219	1280	404	1256	373	1140	309	1168	384	1140	449
ENSMUSG00000036896	C1qc	complement component 1, q subcomponent, C chain [Source:MGI Symbol;Acc:MGI:88225]	chr4	-	-5.32081	-5.17459	-0.17892	-0.0326997	1.49041e-14	2.51947e-14	0.0344639	0.910472	4.07145e-12	4.92905e-12	0.668126	0.985481	418.647	1.24906e-15	-25.4313	-24.6061	-2.30737	-0.114202	2.77347	-5.18997	-5.21464	-5.15103	-5.6231	-5.31765	-4.59127	-5.09485	-5.52516	-0.0673359	-0.102361	-0.174851	-0.389001	-0.206348	0.520028	0.0164446	-0.413865	2237	49	2210	88	2101	65	2445	69	1950	65
ENSMUSG00000034152	Exoc3	exocyst complex component 3 [Source:MGI Symbol;Acc:MGI:2443972]	chr13	-	0.732583	0.674959	0.0494023	-0.00822159	1.50633e-14	5.57442e-14	0.106761	0.778305	4.07145e-12	7.23672e-12	0.759357	0.961205	398.242	1.8667e-15	25.4143	23.406	1.70715	-0.286231	7.49805	0.762574	0.73932	0.729427	0.698652	0.680297	0.668365	0.705691	0.645479	0.0642599	0.0669097	0.0521888	0.0139512	-0.00286927	-0.0148006	0.022525	-0.0376871	7593	11843	7700	12553	6528	12857	6997	13669	7072	13624
ENSMUSG00000028581	Laptm5	lysosomal-associated protein transmembrane 5 [Source:MGI Symbol;Acc:MGI:108046]	chr4	+	-4.84603	-5.10141	-0.143879	-0.399262	1.54134e-14	3.81517e-14	0.0597697	0.168313	4.11197e-12	5.8486e-12	0.721546	0.765027	408.064	1.53465e-15	-25.3777	-23.972	-2.02314	-1.44171	1.91041	-5.06811	-4.51343	-4.54808	-5.09985	-5.20946	-4.89734	-5.05323	-4.99358	-0.170618	-0.185323	-0.107173	-0.101284	-0.543191	-0.231066	-0.386958	-0.327306	1028	26	1030	35	990	34	1256	55	1009	33
ENSMUSG00000052613	Pcdh15	protocadherin 15 [Source:MGI Symbol;Acc:MGI:1891428]	chr10	+	-1.19669	-1.29596	0.0287543	-0.0705194	1.56397e-14	5.38789e-15	0.503508	0.19687	4.11884e-12	1.89706e-12	0.92953	0.782355	459.359	5.91831e-16	-25.3545	-27.1064	0.684118	-1.34552	4.47961	-1.20922	-1.23151	-1.19867	-1.13093	-1.33716	-1.2944	-1.33464	-1.21135	0.0767136	0.0114003	0.0169658	0.0113165	-0.115483	-0.0727209	-0.112963	0.0103272	1870	703	1809	774	1490	799	1819	850	1685	796
ENSMUSG00000106037	Gm4332	predicted gene 4332 [Source:MGI Symbol;Acc:MGI:3782515]	chr3	+	-1.16014	-1.14222	-0.0901939	-0.0722748	1.5886e-14	2.86126e-14	0.043269	0.174667	4.13077e-12	5.13939e-12	0.686332	0.769466	414.63	1.34976e-15	-25.3296	-24.41	-2.1914	-1.41922	4.34563	-1.13188	-1.20472	-1.14739	-1.14629	-1.14958	-1.09984	-1.25934	-1.04558	-0.0285736	-0.0937563	-0.102296	-0.141277	-0.0834843	-0.0337454	-0.193245	0.0205168	1598	677	1546	749	1475	775	1537	796	1426	709
ENSMUSG00000026365	Cfh	complement component factor h [Source:MGI Symbol;Acc:MGI:88385]	chr1	-	-3.64603	-3.7328	0.0686688	-0.0180954	1.64634e-14	1.13618e-14	0.351478	0.925705	4.22739e-12	2.99224e-12	0.885141	0.987938	436.138	8.98587e-16	-25.2729	-25.8681	0.959172	-0.0947025	2.51262	-3.23581	-3.6481	-3.68301	-3.9508	-3.78587	-3.22272	-3.95792	-3.83133	0.14423	0.168472	0.0200055	-0.0878522	-0.0952295	0.467925	-0.267276	-0.140684	1156	76	1190	121	977	114	998	92	996	76
ENSMUSG00000031604	Msmo1	methylsterol monoxygenase 1 [Source:MGI Symbol;Acc:MGI:1913484]	chr8	-	1.16796	1.23637	0.0455961	0.114003	1.81401e-14	7.41258e-15	0.3464	0.0244842	4.49371e-12	2.2068e-12	0.884676	0.587082	447.648	7.28628e-16	25.1194	26.5701	0.969617	2.47845	7.09646	1.1866	1.12234	1.18646	1.17511	1.2229	1.34776	1.16742	1.20661	0.0336519	0.125338	-0.0417371	0.0645229	0.100715	0.225576	0.0452371	0.0844233	4741	10974	5114	12789	4064	11003	4697	11370	4226	11936
ENSMUSG00000037852	Cpe	carboxypeptidase E [Source:MGI Symbol;Acc:MGI:101932]	chr8	-	1.58285	1.66454	-0.00932413	0.0723611	1.7794e-14	8.0074e-15	0.882314	0.273602	4.49371e-12	2.34983e-12	0.987347	0.824636	444.055	7.77458e-16	25.1498	26.4419	-0.150374	1.13299	10.9742	1.71752	1.33483	1.56574	1.71157	1.66057	1.67731	1.59764	1.7224	0.0352378	-0.0167725	-0.0494489	-0.00597113	0.0689126	0.0856528	0.00599047	0.130749	61451	185243	60000	200290	56198	205790	57014	170538	54425	200446
ENSMUSG00000050334	C130071C03Rik	RIKEN cDNA C130071C03 gene [Source:MGI Symbol;Acc:MGI:2443574]	chr13	+	-1.00053	-0.941666	0.0652641	0.12413	1.81568e-14	4.07401e-14	0.102505	0.00845632	4.49371e-12	6.10864e-12	0.755491	0.508354	404.001	1.66321e-15	-25.118	-23.8731	1.73002	2.99354	5.4621	-1.01323	-1.04283	-0.924544	-1.01685	-0.917049	-0.937526	-0.919543	-0.989825	0.0180485	0.0857726	0.082895	0.0777614	0.148434	0.127957	0.14594	0.0756582	3185	1714	3379	1806	2691	1625	3103	1720	3129	1934
ENSMUSG00000085396	Firre	functional intergenic repeating RNA element [Source:MGI Symbol;Acc:MGI:2147989]	chrX	-	-2.3986	-2.68488	0.14992	-0.136368	1.86542e-14	4.60378e-15	0.038926	0.270805	4.53466e-12	1.79645e-12	0.673051	0.824214	460.049	5.84723e-16	-25.0754	-27.3746	2.24555	-1.13988	3.74492	-2.4344	-2.3615	-2.35017	-2.42041	-2.73724	-2.66195	-2.82227	-2.50515	0.223251	-0.0811195	0.248096	0.230816	-0.190361	-0.115071	-0.275393	0.0417353	1867	261	1530	294	1339	307	1507	349	1784	278
ENSMUSG00000032458	Copb2	coatomer protein complex, subunit beta 2 (beta prime) [Source:MGI Symbol;Acc:MGI:1354962]	chr9	+	0.825261	0.849763	0.00502979	0.0295319	1.89846e-14	1.21644e-14	0.881572	0.379592	4.53466e-12	3.12352e-12	0.987311	0.862141	430.471	9.9833e-16	25.0477	25.7576	0.151329	0.903154	7.04205	0.840549	0.872547	0.795446	0.791709	0.854034	0.881697	0.852625	0.810352	-0.0314099	0.0819166	-0.0353049	0.00463839	0.0339319	0.0615945	0.0325221	-0.00975099	5022	9156	5499	9975	4639	9592	4926	10596	4704	10339
ENSMUSG00000079018	Ly6c1	lymphocyte antigen 6 complex, locus C1 [Source:MGI Symbol;Acc:MGI:96882]	chr15	-	-4.44028	-4.66614	-0.196957	-0.422812	1.88125e-14	4.88242e-14	0.0130785	0.11757	4.53466e-12	6.68631e-12	0.645812	0.72611	398.266	1.8658e-15	-25.062	-23.6024	-2.78466	-1.65242	0.977463	-4.80017	-3.9815	-4.23162	-4.46471	-4.67883	-4.18106	-4.83537	-4.53018	-0.191568	-0.327589	-0.0861556	-0.181935	-0.506144	-0.00836947	-0.662678	-0.357495	467	16	430	25	513	18	522	36	472	16
ENSMUSG00000030738	Eif3c	eukaryotic translation initiation factor 3, subunit C [Source:MGI Symbol;Acc:MGI:1926966]	chr7	-	0.811514	0.792673	0.0286103	0.00976865	1.93018e-14	2.82159e-14	0.391489	0.766678	4.55744e-12	5.13939e-12	0.900354	0.96004	407.891	1.53988e-15	25.0216	24.4315	0.880295	0.301722	7.88111	0.809062	0.85713	0.809441	0.769962	0.795184	0.764462	0.872866	0.737852	0.0219303	0.0242893	0.0458535	0.0222281	0.0123609	-0.0183615	0.0900433	-0.0449713	9361	16049	9491	16791	8407	16857	8960	18830	8939	19144
ENSMUSG00000052812	Atad2b	ATPase family, AAA domain containing 2B [Source:MGI Symbol;Acc:MGI:2444798]	chr12	+	-1.21583	-1.26271	-0.0217935	-0.0686729	1.9596e-14	1.40456e-14	0.618552	0.22529	4.57434e-12	3.43482e-12	0.954127	0.802746	426.036	1.08507e-15	-24.9979	-25.5262	-0.507568	-1.26032	4.27425	-1.24	-1.16207	-1.21569	-1.24974	-1.3949	-1.24894	-1.20769	-1.19705	0.0213869	-0.0422257	-0.00343039	-0.0737857	-0.20254	-0.0565788	-0.0153266	-0.00469253	1588	574	1538	679	1500	690	1481	787	1466	739
ENSMUSG00000022488	Nckap1l	NCK associated protein 1 like [Source:MGI Symbol;Acc:MGI:1926063]	chr15	+	-2.21312	-2.24525	-0.00446696	-0.0365929	1.98771e-14	1.90108e-14	0.943252	0.743322	4.58781e-12	4.06792e-12	0.9938	0.954674	417.049	1.28806e-15	-24.9755	-25.0455	-0.0722884	-0.333074	3.0011	-2.24327	-2.33223	-2.05249	-2.18714	-2.18592	-2.31075	-2.09797	-2.33316	0.041049	-0.00295257	0.076231	-0.151024	0.00868888	-0.116146	0.0966383	-0.138554	932	193	915	189	796	198	954	201	897	232
ENSMUSG00000020361	Hspa4	heat shock protein 4 [Source:MGI Symbol;Acc:MGI:1342292]	chr11	-	0.760682	0.762635	0.0430848	0.0450379	2.01461e-14	1.94105e-14	0.175899	0.15911	4.59825e-12	4.11063e-12	0.809429	0.757122	417.514	1.27659e-15	24.9544	25.0128	1.41494	1.47556	8.57754	0.738995	0.806312	0.761714	0.735569	0.777898	0.744333	0.793266	0.734801	0.00719008	0.0749595	0.0213128	0.0688559	0.0603297	0.0267655	0.0756984	0.017233	15151	26191	16074	27348	13991	26256	14428	29723	14370	29921
ENSMUSG00000034024	Cct2	chaperonin containing Tcp1, subunit 2 (beta) [Source:MGI Symbol;Acc:MGI:107186]	chr10	-	0.710754	0.694789	0.0128525	-0.00311234	2.05199e-14	2.97754e-14	0.659451	0.914116	4.6321e-12	5.13989e-12	0.960007	0.985874	404.736	1.63909e-15	24.9256	24.3489	0.448845	-0.109533	7.47773	0.7352	0.738308	0.668796	0.700175	0.713366	0.723003	0.67946	0.663141	0.00407609	0.0431112	0.00349206	0.000433005	0.0155245	0.0251619	-0.0183816	-0.0347004	7275	11802	7566	12698	6560	12602	7079	13645	6830	13030
ENSMUSG00000032181	Scg3	secretogranin III [Source:MGI Symbol;Acc:MGI:103032]	chr9	-	1.67823	1.81192	-0.00286316	0.130827	2.11205e-14	6.33682e-15	0.966668	0.0701315	4.63254e-12	2.04318e-12	0.995744	0.670935	446.947	7.3788e-16	24.8805	26.8324	-0.0424335	1.93804	8.34673	1.78115	1.44317	1.7134	1.77344	1.71613	1.90784	1.74683	1.87598	-0.068012	0.00763473	-0.000703676	0.0494473	0.0354289	0.227143	0.0661271	0.195276	8856	29938	9447	36544	8788	33299	9330	28463	8715	34567
ENSMUSG00000024735	Prpf19	pre-mRNA processing factor 19 [Source:MGI Symbol;Acc:MGI:106247]	chr19	+	0.813662	0.85023	-0.0867981	-0.0502301	2.11985e-14	1.08781e-14	0.0177849	0.142024	4.63254e-12	2.94024e-12	0.650746	0.744192	433.439	9.44617e-16	24.8747	25.9388	-2.63559	-1.54295	7.30706	0.845031	0.853611	0.767388	0.787921	0.796992	0.868347	0.852901	0.8823	-0.110249	-0.0484943	-0.0854528	-0.103309	-0.103372	-0.0320174	-0.0474631	-0.0180644	5910	10264	6244	11526	5682	11959	6282	12998	5647	12060
ENSMUSG00000002455	Prpf6	pre-mRNA splicing factor 6 [Source:MGI Symbol;Acc:MGI:1922946]	chr2	+	0.794149	0.777825	-0.0206701	-0.0369945	2.09894e-14	3.13106e-14	0.533652	0.256208	4.63254e-12	5.2855e-12	0.934283	0.816618	403.424	1.68243e-15	24.8902	24.272	-0.635921	-1.1767	6.47187	0.751851	0.827098	0.752616	0.844533	0.780253	0.75667	0.811976	0.761905	-0.015714	-0.0485132	0.0250095	-0.0437457	-0.0345119	-0.0580948	-0.00278902	-0.0528606	3512	5912	3475	6216	3214	6240	3406	7103	3393	6831
ENSMUSG00000051504	Siglech	sialic acid binding Ig-like lectin H [Source:MGI Symbol;Acc:MGI:2443256]	chr7	+	-4.25637	-4.11479	0.043471	0.18505	2.22048e-14	1.62627e-14	0.553565	0.423266	4.79376e-12	3.75176e-12	0.937496	0.875058	418.588	1.25047e-15	-24.8023	-25.2924	0.604909	0.821398	2.03132	-3.82447	-4.72535	-3.744	-4.55898	-4.02121	-3.73168	-4.19143	-4.33476	0.00816149	0.0745456	0.126958	-0.0398974	0.234428	0.523965	0.0642147	-0.0791195	900	54	954	71	766	64	909	36	918	54
ENSMUSG00000060657	Marf1	meiosis arrest female 1 [Source:MGI Symbol;Acc:MGI:2444505]	chr16	-	-1.15808	-1.08605	0.00422991	0.0762581	2.24029e-14	6.14326e-14	0.928563	0.123458	4.79376e-12	7.69481e-12	0.992772	0.73276	385.705	2.41384e-15	-24.7884	-23.2631	0.0910483	1.62441	7.39737	-1.31011	-1.05557	-1.07582	-1.19079	-1.13903	-1.0726	-1.03687	-1.09518	0.00909301	0.0427561	-0.0292986	-0.00566154	0.0232592	0.0896944	0.125416	0.0671062	13036	5800	13507	6491	11424	5450	12720	7025	11922	7037
ENSMUSG00000030671	Pde3b	phosphodiesterase 3B, cGMP-inhibited [Source:MGI Symbol;Acc:MGI:1333863]	chr7	+	-1.55527	-1.73915	0.035032	-0.148844	2.31942e-14	6.32449e-15	0.500002	0.06321	4.83451e-12	2.04318e-12	0.92744	0.661804	444.483	7.71454e-16	-24.7344	-26.8357	0.689829	-1.9935	3.63828	-1.59637	-1.58069	-1.44467	-1.58519	-1.69971	-1.71174	-1.82719	-1.70027	0.0643452	-0.0485418	0.0734898	0.0597397	-0.110723	-0.122756	-0.238206	-0.11128	1186	351	1110	372	951	390	1192	426	1121	363
ENSMUSG00000036353	P2ry12	purinergic receptor P2Y, G-protein coupled 12 [Source:MGI Symbol;Acc:MGI:1918089]	chr3	-	-2.8851	-3.13363	0.180417	-0.0681126	2.32783e-14	7.0965e-15	0.0270835	0.651592	4.83451e-12	2.17577e-12	0.65857	0.937698	441.446	8.15225e-16	-24.7288	-26.6428	2.42832	-0.459997	3.70553	-2.92587	-3.0956	-2.37873	-3.12565	-2.98311	-3.01761	-3.33172	-3.14943	0.185653	0.116157	0.291352	0.13535	0.0804774	0.045977	-0.268129	-0.0858382	2061	254	1988	265	1571	247	1642	237	2083	225
ENSMUSG00000023960	Enpp5	ectonucleotide pyrophosphatase/phosphodiesterase 5 [Source:MGI Symbol;Acc:MGI:1933830]	chr17	+	0.773205	0.767085	0.0465883	0.040468	2.32994e-14	2.65163e-14	0.154591	0.214546	4.83451e-12	5.09064e-12	0.80337	0.795803	405.633	1.61017e-15	24.7274	24.5271	1.49277	1.29147	8.79824	0.8106	0.72228	0.75993	0.799671	0.819989	0.743159	0.741364	0.76354	0.0591213	0.014342	0.0726235	0.0402495	0.0934524	0.0166231	0.0148278	0.0370038	18227	31370	17886	31788	16022	32020	17150	32541	17280	33577
ENSMUSG00000042286	Stab1	stabilin 1 [Source:MGI Symbol;Acc:MGI:2178742]	chr14	-	-3.46563	-4.06046	-0.0793448	-0.674171	2.48237e-14	3.08399e-14	0.290258	0.00470031	5.09929e-12	5.27927e-12	0.863629	0.480636	402.247	1.72243e-15	-24.6291	-24.2952	-1.09305	-3.27162	1.97907	-3.37	-3.29102	-3.2156	-3.94724	-4.04902	-3.76766	-4.42797	-3.80073	-0.00251496	-0.0938151	-0.17019	-0.0647403	-0.675865	-0.39451	-1.05482	-0.42758	780	42	741	55	762	77	725	88	652	36
ENSMUSG00000036887	C1qa	complement component 1, q subcomponent, alpha polypeptide [Source:MGI Symbol;Acc:MGI:88223]	chr4	-	-5.07338	-5.61523	-0.206305	-0.74816	2.65985e-14	1.10033e-13	0.0423072	0.0283597	5.40976e-12	1.15321e-11	0.68539	0.59614	370.994	3.29874e-15	-24.5223	-22.4226	-2.20295	-2.40535	3.45781	-4.99275	-4.98465	-4.64381	-5.6707	-5.62404	-5.23519	-5.45745	-6.00449	-0.0480815	-0.212195	-0.158932	-0.416147	-0.759903	-0.371051	-0.593313	-1.14035	3807	66	3439	93	3471	127	4337	138	3311	84
ENSMUSG00000097245	Gm5421	predicted gene 5421 [Source:MGI Symbol;Acc:MGI:3645718]	chr10	+	0.947437	1.03106	-0.0542459	0.0293801	2.69028e-14	8.479e-15	0.205141	0.433219	5.40977e-12	2.41911e-12	0.822904	0.877482	431.688	9.75898e-16	24.5048	26.3473	-1.31977	0.803542	5.54381	1.03296	0.895092	0.915096	0.944016	0.971445	1.07854	1.03264	1.03956	-0.0709643	-0.00735796	-0.0867871	-0.0540677	-0.0301405	0.0769591	0.0310551	0.0379715	1675	3268	1772	3762	1619	3759	1654	3691	1556	3854
ENSMUSG00000041124	Msantd4	Myb/SANT-like DNA-binding domain containing 4 with coiled-coils [Source:MGI Symbol;Acc:MGI:1925350]	chr9	+	0.815536	0.774974	0.0244755	-0.0160863	2.71252e-14	6.33607e-14	0.479582	0.630805	5.40977e-12	7.74814e-12	0.92269	0.931425	379.639	2.74165e-15	24.4921	23.2178	0.72357	-0.489792	6.56602	0.866176	0.761917	0.819074	0.813549	0.77159	0.805451	0.749787	0.771667	-0.0314998	0.0220969	0.0825115	0.0246813	-0.0191413	0.0147196	-0.0409446	-0.0190643	3639	6352	3823	6950	3370	7076	3612	7112	3699	7072
ENSMUSG00000038776	Ephx1	epoxide hydrolase 1, microsomal [Source:MGI Symbol;Acc:MGI:95405]	chr1	-	2.32813	2.30702	-0.058336	-0.0794428	3.01515e-14	4.58297e-14	0.586404	0.375067	5.95549e-12	6.49265e-12	0.948572	0.859848	384.822	2.45869e-15	24.3297	23.6967	-0.555035	-0.911975	5.97127	2.568	2.0776	2.31904	2.34007	2.30385	2.41897	2.15404	2.35633	0.119693	-0.225747	0.0380165	-0.178636	-0.0839977	0.0311212	-0.233804	-0.0315158	1626	6969	1295	8067	1323	9269	1557	7128	1443	7100
ENSMUSG00000039167	Adgrl4	adhesion G protein-coupled receptor L4 [Source:MGI Symbol;Acc:MGI:2655562]	chr3	+	-3.58781	-4.06036	0.141455	-0.33109	3.05665e-14	1.65559e-14	0.0638909	0.127666	5.97997e-12	3.75176e-12	0.725483	0.734663	410.463	1.46399e-15	-24.3088	-25.264	1.98781	-1.60508	1.67634	-3.22023	-3.80751	-3.62218	-3.53013	-4.13749	-4.11597	-4.2661	-3.5429	0.0979024	0.100534	0.128358	0.24354	-0.449898	-0.428368	-0.5785	0.144698	639	35	648	38	604	65	527	46	613	36
ENSMUSG00000030088	Aldh1l1	aldehyde dehydrogenase 1 family, member L1 [Source:MGI Symbol;Acc:MGI:1340024]	chr6	+	2.12403	2.31538	-0.100801	0.0905446	3.19482e-14	8.98427e-15	0.277308	0.308304	6.13347e-12	2.49399e-12	0.856248	0.835452	425.656	1.09289e-15	24.2412	26.2518	-1.12395	1.05163	7.24117	2.35333	1.86579	2.08822	2.18369	2.34703	2.449	2.12021	2.34823	-0.121098	0.00769489	-0.0928473	-0.205044	0.121451	0.223415	-0.105372	0.122645	3483	17656	3855	20252	3615	20207	3770	15571	3336	17053
ENSMUSG00000001924	Uba1	ubiquitin-like modifier activating enzyme 1 [Source:MGI Symbol;Acc:MGI:98890]	chrX	+	0.734696	0.750766	-0.0361696	-0.0200998	3.17012e-14	2.25122e-14	0.249186	0.516657	6.13347e-12	4.53377e-12	0.843563	0.903762	401.344	1.75384e-15	24.2531	24.7809	-1.19498	-0.662899	8.50233	0.722065	0.745875	0.76236	0.708338	0.750863	0.771178	0.756162	0.724659	-0.0555322	0.0307414	-0.079997	-0.0399163	-0.0199731	0.000342359	-0.0146738	-0.0461763	14246	23894	15309	25899	13442	25484	14070	27992	13155	27107
ENSMUSG00000034248	Slc25a37	solute carrier family 25, member 37 [Source:MGI Symbol;Acc:MGI:1914962]	chr14	-	-1.41128	-1.33402	-0.0244123	0.0528477	3.268e-14	7.67114e-14	0.626925	0.434632	6.21586e-12	8.95344e-12	0.955081	0.877885	370.748	3.3164e-15	-24.2067	-22.9393	-0.495403	0.801028	3.97897	-1.3876	-1.45349	-1.4568	-1.33348	-1.33107	-1.22001	-1.45192	-1.31714	-0.0692757	0.0533917	-0.0761375	-0.0138625	0.0503022	0.161357	-0.070548	0.0642307	1272	511	1402	590	1294	531	1277	548	1189	531
ENSMUSG00000027067	Ssrp1	structure specific recognition protein 1 [Source:MGI Symbol;Acc:MGI:107912]	chr2	+	0.733832	0.712684	0.040312	0.0191641	3.34714e-14	5.46001e-14	0.208729	0.531343	6.30797e-12	7.2361e-12	0.824803	0.905196	378.451	2.81151e-15	24.1703	23.4366	1.30886	0.639557	6.54935	0.715402	0.722303	0.743792	0.752912	0.709911	0.673685	0.74041	0.725588	0.0410386	0.0111195	0.0707671	0.0382983	0.0166143	-0.0196115	0.0471136	0.0322915	3857	6202	3824	6464	3408	6424	3668	6974	3698	7160
ENSMUSG00000017119	Nbr1	neighbor of Brca1 gene 1 [Source:MGI Symbol;Acc:MGI:108498]	chr11	+	0.803943	0.801208	0.047216	0.0444808	3.39527e-14	3.59818e-14	0.174962	0.199949	6.34052e-12	5.68568e-12	0.809208	0.784739	388.618	2.27223e-15	24.1486	24.0605	1.41819	1.33583	8.29351	0.805313	0.753957	0.80706	0.84904	0.812132	0.79482	0.746953	0.850729	0.0760799	0.021823	0.0766926	0.0141213	0.0554689	0.0381564	-0.00971012	0.0940653	12850	21748	12527	22966	11294	22229	11372	23177	12074	23496
ENSMUSG00000071337	Tia1	cytotoxic granule-associated RNA binding protein 1 [Source:MGI Symbol;Acc:MGI:107914]	chr6	+	-1.13225	-1.22388	0.0374844	-0.0541471	3.57899e-14	1.10535e-14	0.41672	0.287036	6.50749e-12	2.94884e-12	0.911319	0.82697	416.964	1.2902e-15	-24.0686	-25.9128	0.83329	-1.10064	5.78059	-1.11525	-1.06774	-1.12945	-1.21825	-1.14057	-1.23862	-1.28998	-1.221	0.0930537	-0.0505275	0.0504884	0.0587579	0.0300475	-0.0680059	-0.119368	-0.0503877	4540	1948	4160	1945	3638	2049	4321	2288	4140	1985
ENSMUSG00000018415	Gid4	GID complex subunit 4, VID24 homolog [Source:MGI Symbol;Acc:MGI:1914021]	chr11	+	-1.17644	-1.15719	0.0253491	0.0445989	3.6114e-14	4.50427e-14	0.591764	0.396587	6.50749e-12	6.42546e-12	0.948849	0.868053	380.802	2.67512e-15	-24.055	-23.7226	0.547033	0.87064	5.64437	-1.26777	-1.21852	-1.07358	-1.1418	-1.29643	-1.15377	-1.05087	-1.13205	-0.0240063	0.0379602	0.0500632	0.0383331	-0.0954269	0.0472311	0.150139	0.0689551	3811	1578	4027	1862	3537	1678	3641	1876	3768	2115
ENSMUSG00000030754	Copb1	coatomer protein complex, subunit beta 1 [Source:MGI Symbol;Acc:MGI:1917599]	chr7	-	0.810377	0.794361	-0.0150586	-0.0310745	3.52595e-14	5.12455e-14	0.665308	0.363081	6.50749e-12	6.8803e-12	0.961879	0.854734	378.334	2.81854e-15	24.0912	23.5305	-0.440571	-0.935695	6.5922	0.868541	0.757358	0.824154	0.79069	0.804572	0.803412	0.775005	0.795459	-0.0347969	0.056104	-0.0313983	-0.0518498	-0.0210989	-0.0222589	-0.0506658	-0.0302121	3739	6510	4031	6952	3434	7299	3766	7301	3520	7209
ENSMUSG00000050711	Scg2	secretogranin II [Source:MGI Symbol;Acc:MGI:103033]	chr1	-	1.1763	1.10317	-0.023586	-0.0967128	3.58297e-14	9.85179e-14	0.634651	0.0657296	6.50749e-12	1.06952e-11	0.956687	0.664472	364.028	3.841e-15	24.0669	22.5798	-0.484246	-1.97271	8.89689	1.12971	1.17023	1.0699	1.3345	1.10819	1.09952	1.10182	1.1029	-0.0477596	-0.0313502	0.0426189	-0.0578595	-0.0914773	-0.100147	-0.0978507	-0.0967764	16337	35220	16726	37416	15134	38559	16349	42847	16336	39634
ENSMUSG00000099250	Rn7s2	7S RNA 2 [Source:MGI Symbol;Acc:MGI:97953]	chr12	-	-5.50984	-5.37951	-0.26823	-0.137902	3.69102e-14	9.85572e-14	0.00533619	0.672147	6.59313e-12	1.06952e-11	0.588095	0.94184	364.9	3.76794e-15	-24.022	-22.5792	-3.21177	-0.43095	2.78915	-5.16433	-5.73776	-5.38936	-5.59804	-5.41679	-5.24619	-4.77304	-5.9238	-0.114812	-0.511565	-0.0992291	-0.349968	-0.213313	-0.042712	0.43044	-0.72032	2412	48	1854	58	2507	74	2446	53	2290	86
ENSMUSG00000026678	Rgs5	regulator of G-protein signaling 5 [Source:MGI Symbol;Acc:MGI:1098434]	chr1	+	-1.69469	-1.74746	0.183486	0.130715	3.76536e-14	1.66156e-14	0.00860359	0.110484	6.66793e-12	3.75176e-12	0.633459	0.720371	408.176	1.53127e-15	-23.9918	-25.2583	2.98531	1.68778	5.08877	-1.7526	-1.82	-1.53255	-1.66255	-1.92722	-1.69747	-1.63639	-1.73583	0.0936157	0.186988	0.249124	0.206799	-0.051168	0.178587	0.239668	0.140222	3227	887	3485	1112	2865	935	2634	964	3376	1227
ENSMUSG00000103697	Gm38020	predicted gene, 38020 [Source:MGI Symbol;Acc:MGI:5611248]	chrX	-	-2.91194	-3.22212	0.0903535	-0.21983	3.81206e-14	1.64288e-14	0.23415	0.18851	6.69294e-12	3.75176e-12	0.831313	0.778618	404.892	1.63403e-15	-23.9732	-25.2762	1.2355	-1.37244	3.06486	-2.72407	-2.87207	-2.84308	-3.20186	-3.32949	-3.06655	-3.52605	-2.92159	0.108689	0.0835356	-0.0370597	0.20469	-0.329261	-0.0663168	-0.525816	0.0786374	1323	126	1316	162	1143	192	1302	187	1123	124
ENSMUSG00000108993	Gm44846	predicted gene 44846 [Source:MGI Symbol;Acc:MGI:5753422]	chr7	+	-3.2017	-3.53052	0.205115	-0.123702	3.86368e-14	1.1942e-14	0.0116924	0.494883	6.72607e-12	3.10522e-12	0.643204	0.896543	414.316	1.35803e-15	-23.9529	-25.7874	2.83858	-0.69821	2.55713	-3.0828	-3.39733	-2.95751	-3.28338	-3.67095	-3.19177	-3.79151	-3.38718	0.311153	0.091378	0.171222	0.263388	-0.28141	0.19777	-0.401965	0.00235638	1137	80	988	120	778	111	924	96	969	83
ENSMUSG00000013593	Ndufs2	NADH dehydrogenase (ubiquinone) Fe-S protein 2 [Source:MGI Symbol;Acc:MGI:2385112]	chr1	-	0.695055	0.731889	-0.0399392	-0.00310482	4.2332e-14	1.88513e-14	0.190776	0.916428	7.25605e-12	4.06792e-12	0.817992	0.985874	398.738	1.8481e-15	23.8155	25.0588	-1.36505	-0.106573	7.79889	0.743975	0.688616	0.659436	0.687741	0.726241	0.767871	0.718028	0.715281	-0.0521679	-0.0255049	-0.00965617	-0.0727394	-0.00871822	0.032912	-0.0169311	-0.0196783	8870	14553	9146	16009	8447	16073	8826	16712	8580	16356
ENSMUSG00000045136	Tubb2b	tubulin, beta 2B class IIB [Source:MGI Symbol;Acc:MGI:1920960]	chr13	-	2.10389	2.18562	0.0710798	0.152814	4.34473e-14	2.42089e-14	0.445213	0.0948496	7.25605e-12	4.82815e-12	0.91722	0.700284	392.381	2.10294e-15	23.7765	24.6679	0.782365	1.77332	7.02101	2.29771	1.76535	2.19658	2.15309	2.24231	2.26246	2.02176	2.21714	0.148408	0.0777686	0.0332348	0.0207229	0.209165	0.229315	-0.0113883	0.183996	3484	15360	3358	16647	2932	16134	2885	12052	3021	14900
ENSMUSG00000054387	Mdm4	transformed mouse 3T3 cell double minute 4 [Source:MGI Symbol;Acc:MGI:107934]	chr1	-	-0.884589	-0.908137	0.0111346	-0.0124134	4.23986e-14	2.83676e-14	0.764299	0.746795	7.25605e-12	5.13939e-12	0.974401	0.955319	387.856	2.30836e-15	-23.8132	-24.4232	0.304901	-0.328392	6.30635	-0.953906	-0.809438	-0.854896	-0.92128	-0.955699	-0.905764	-0.883001	-0.889033	-0.00959612	-0.0364741	0.0170946	0.0744264	-0.0594562	-0.00952112	0.0132417	0.0072097	5573	2866	5537	3171	5061	3021	5558	3608	5332	3407
ENSMUSG00000032216	Nedd4	neural precursor cell expressed, developmentally down-regulated 4 [Source:MGI Symbol;Acc:MGI:97297]	chr9	+	0.739375	0.738337	0.0664779	0.0654408	4.28668e-14	4.40966e-14	0.0470409	0.0519299	7.25605e-12	6.37911e-12	0.69569	0.647047	379.854	2.72921e-15	23.7967	23.7543	2.1483	2.09694	9.56876	0.683127	0.707787	0.770387	0.795787	0.747477	0.701555	0.752887	0.751407	0.0847785	0.0545655	0.041686	0.0847494	0.0746497	0.028728	0.0800599	0.0785796	31777	51800	31499	53627	26666	50201	28959	55174	28967	58770
ENSMUSG00000001416	Cct3	chaperonin containing Tcp1, subunit 3 (gamma) [Source:MGI Symbol;Acc:MGI:104708]	chr3	+	0.885207	0.885799	-0.013253	-0.012661	4.34338e-14	4.3959e-14	0.728378	0.736579	7.25605e-12	6.37911e-12	0.969562	0.953781	376.693	2.91869e-15	23.777	23.759	-0.353316	-0.342189	7.22063	0.966155	0.831995	0.876839	0.864846	0.947517	0.877012	0.853465	0.865576	0.0053002	-3.80849e-05	0.00923504	-0.0687718	0.0489896	-0.0215151	-0.0450627	-0.0329518	5771	10804	5820	10996	5283	11723	5482	11541	5435	11441
ENSMUSG00000026288	Inpp5d	inositol polyphosphate-5-phosphatase D [Source:MGI Symbol;Acc:MGI:107357]	chr1	+	-2.57586	-2.3652	-0.115716	0.0949432	4.62345e-14	1.44726e-13	0.125892	0.491535	7.65926e-12	1.40234e-11	0.787237	0.895367	349.194	5.36331e-15	-23.6836	-22.0374	-1.61316	0.703718	3.09614	-2.64209	-2.70591	-2.26411	-2.65505	-2.49072	-2.55334	-2.17924	-2.21829	-0.122521	-0.120085	-0.0597274	-0.157078	-0.0387835	-0.1014	0.272701	0.233642	1004	175	1018	179	932	181	1142	187	985	246
ENSMUSG00000035575	Utp6	UTP6 small subunit processome component [Source:MGI Symbol;Acc:MGI:2445193]	chr11	-	0.877692	0.908505	0.0202744	0.0510874	4.6619e-14	2.85993e-14	0.604098	0.173714	7.66118e-12	5.13939e-12	0.952037	0.769088	386.058	2.39615e-15	23.6712	24.4107	0.528756	1.42255	6.04614	0.958962	0.824297	0.842728	0.880567	0.931074	0.932682	0.877667	0.892005	0.0579844	-0.0284145	0.0449899	0.00267404	0.0737435	0.0753521	0.0203365	0.0346748	2615	4775	2493	5109	2355	5097	2453	5016	2434	5201
ENSMUSG00000029250	Polr2b	polymerase (RNA) II (DNA directed) polypeptide B [Source:MGI Symbol;Acc:MGI:2388280]	chr5	+	0.837951	0.83007	-0.00903849	-0.0169197	4.77567e-14	5.73564e-14	0.804026	0.636576	7.78586e-12	7.27293e-12	0.978982	0.933184	368.256	3.50095e-15	23.6353	23.364	-0.252215	-0.481476	6.9014	0.906239	0.811868	0.840126	0.792578	0.844592	0.814354	0.809655	0.850478	-0.0736249	0.0263893	0.00346848	0.00798316	-0.00205652	-0.0322944	-0.0369933	0.00382902	4451	8222	4829	8605	4156	9162	4731	9272	4410	9071
ENSMUSG00000032281	Acsbg1	acyl-CoA synthetase bubblegum family member 1 [Source:MGI Symbol;Acc:MGI:2385656]	chr9	-	2.21582	2.41929	-0.0569063	0.146565	4.88602e-14	1.2486e-14	0.553747	0.137542	7.90304e-12	3.16651e-12	0.937496	0.740136	406.273	1.58989e-15	23.6013	25.7154	-0.604627	1.56175	8.25142	2.47822	1.86891	2.17982	2.33401	2.40247	2.51867	2.25028	2.50514	-0.0625483	-0.0442296	-0.0146185	-0.107078	0.130113	0.246311	-0.0220802	0.232778	6953	36294	7128	42043	6869	42227	6733	29906	6751	36916
ENSMUSG00000031299	Pdha1	pyruvate dehydrogenase E1 alpha 1 [Source:MGI Symbol;Acc:MGI:97532]	chrX	-	0.781723	0.811094	0.0194975	0.0488683	5.06043e-14	2.83101e-14	0.564924	0.160229	8.1212e-12	5.13939e-12	0.941594	0.758337	384.444	2.47818e-15	23.5492	24.4263	0.587486	1.47136	8.36572	0.823024	0.749895	0.782251	0.771358	0.765142	0.868776	0.813447	0.796741	-0.0389965	0.0614841	0.0188714	0.0365817	0.00299484	0.106629	0.0512997	0.0345938	12621	21967	13697	25226	11948	23938	12724	24585	12339	25675
ENSMUSG00000024892	Pcx	pyruvate carboxylase [Source:MGI Symbol;Acc:MGI:97520]	chr19	+	1.15864	1.19984	-0.0799477	-0.0387493	5.23001e-14	3.19055e-14	0.128966	0.438537	8.32828e-12	5.2855e-12	0.791593	0.879558	380.963	2.66604e-15	23.5003	24.2433	-1.59922	-0.794107	7.02201	1.23956	1.11413	1.07397	1.20543	1.18778	1.21412	1.07914	1.31897	-0.038637	-0.0703083	-0.0790053	-0.13414	-0.0510138	-0.0246813	-0.159659	0.0801777	4509	9814	4465	10682	4335	11414	4344	11305	4118	10288
ENSMUSG00000025931	Paqr8	progestin and adipoQ receptor family member VIII [Source:MGI Symbol;Acc:MGI:1921479]	chr1	+	1.46641	1.6789	-0.124674	0.0878155	5.36983e-14	6.39457e-15	0.0635627	0.178611	8.35659e-12	2.04318e-12	0.724544	0.77275	423.277	1.1433e-15	23.4613	26.8172	-1.99055	1.4056	8.16865	1.56845	1.35947	1.39953	1.53669	1.65841	1.80652	1.60499	1.64599	-0.0550184	-0.0722226	-0.130763	-0.242299	0.0673031	0.215412	0.0138835	0.0548786	8747	25869	8749	30637	8403	28126	9383	26290	7795	28177
ENSMUSG00000005683	Cs	citrate synthase [Source:MGI Symbol;Acc:MGI:88529]	chr10	+	0.928124	0.986672	-0.00281324	0.055735	5.35621e-14	2.04238e-14	0.944205	0.177483	8.35659e-12	4.16954e-12	0.993958	0.771438	391.055	2.16092e-15	23.465	24.933	-0.0710719	1.40946	8.18676	0.935552	0.847266	0.925281	1.00393	0.936575	1.04036	0.939536	1.02988	-0.0487048	0.0710653	-0.0452808	0.0116944	0.00576229	0.109546	0.00872276	0.0990667	10554	20508	11608	23553	9858	21788	10386	22143	9936	23228
ENSMUSG00000002985	Apoe	apolipoprotein E [Source:MGI Symbol;Acc:MGI:88057]	chr7	-	2.21001	2.31053	-0.053903	0.0466232	5.32912e-14	2.62266e-14	0.566797	0.633852	8.35659e-12	5.08252e-12	0.941901	0.9323	384.458	2.47745e-15	23.4725	24.5441	-0.584631	0.485396	11.0392	2.3395	1.86663	2.22782	2.40258	2.32239	2.32466	2.1258	2.46872	0.0202386	-0.143542	0.00684759	-0.0994985	0.0592646	0.0615403	-0.137323	0.205596	51824	242114	46828	259169	43336	269887	48331	210102	48224	238802
ENSMUSG00000025651	Uqcrc1	ubiquinol-cytochrome c reductase core protein 1 [Source:MGI Symbol;Acc:MGI:107876]	chr9	+	0.837711	0.858694	-0.072849	-0.0518661	5.43511e-14	3.72228e-14	0.058593	0.164977	8.39458e-12	5.8158e-12	0.720486	0.761484	377.373	2.87668e-15	23.4434	24.0092	-2.03363	-1.4538	7.8831	0.914582	0.800176	0.780929	0.854617	0.846571	0.852446	0.81691	0.918286	-0.117998	-0.0458986	-0.0784941	-0.0489381	-0.0638379	-0.0579624	-0.0934984	0.00787811	8672	15824	9228	16981	8711	18513	8923	18477	8371	17522
ENSMUSG00000057359	Gm17494	predicted gene, 17494 [Source:MGI Symbol;Acc:MGI:4937128]	chr3	-	-2.41198	-2.45701	0.27847	0.233442	5.7282e-14	1.47833e-14	0.000517336	0.0815054	8.78124e-12	3.53114e-12	0.410918	0.688455	404.268	1.65441e-15	-23.3659	-25.4443	4.31061	1.85675	2.00809	-2.15531	-2.64221	-2.20693	-2.56278	-2.49859	-2.43293	-2.55382	-2.28772	0.229866	0.223429	0.320011	0.35173	0.17448	0.240135	0.119244	0.385348	519	92	523	103	401	102	415	78	519	100
ENSMUSG00000021268	Meg3	maternally expressed 3 [Source:MGI Symbol;Acc:MGI:1202886]	chr12	+	-2.82161	-2.96076	0.0576035	-0.0815469	5.83631e-14	2.7423e-14	0.63873	0.51135	8.88071e-12	5.13939e-12	0.957335	0.900987	381.249	2.65004e-15	-23.3384	-24.4753	0.47838	-0.671424	8.10606	-2.85451	-2.65531	-2.82793	-2.94904	-3.30509	-2.81276	-3.11244	-2.61197	-0.00984147	-0.118252	0.0504952	0.306517	-0.426164	0.0661712	-0.233513	0.26696	38117	3971	35790	5971	32256	5535	40197	6866	37329	5130
ENSMUSG00000045983	Eif4g1	eukaryotic translation initiation factor 4, gamma 1 [Source:MGI Symbol;Acc:MGI:2384784]	chr16	+	0.767126	0.804531	0.010169	0.0475741	6.19129e-14	2.9204e-14	0.76161	0.168707	9.21605e-12	5.13939e-12	0.973843	0.765027	378.829	2.78909e-15	23.2516	24.3786	0.308497	1.4403	8.52744	0.69905	0.78275	0.799161	0.787326	0.756304	0.822023	0.830976	0.808645	-0.0136154	0.0490329	-0.0317238	0.0370009	-0.000594049	0.0651244	0.0740775	0.0517468	14468	24433	15295	27330	13334	24742	13791	28329	13419	29084
ENSMUSG00000028127	Abcd3	ATP-binding cassette, sub-family D (ALD), member 3 [Source:MGI Symbol;Acc:MGI:1349216]	chr3	-	1.0924	1.11233	0.0533024	0.0732314	6.12316e-14	4.66971e-14	0.28007	0.132342	9.21605e-12	6.52552e-12	0.857471	0.736981	368.422	3.48829e-15	23.2679	23.6687	1.11727	1.58422	6.76502	1.23413	0.943032	1.08354	1.10781	1.12877	1.12987	1.05339	1.13713	0.0874845	0.0570418	0.0306639	0.0367185	0.0896135	0.0907206	0.0142404	0.0979764	4038	8480	4002	9070	3484	9331	3607	8239	3646	9097
ENSMUSG00000021767	Kat6b	K(lysine) acetyltransferase 6B [Source:MGI Symbol;Acc:MGI:1858746]	chr14	+	-1.15047	-1.15075	0.0838486	0.0835662	6.15693e-14	5.67185e-14	0.0984191	0.119095	9.21605e-12	7.23672e-12	0.752617	0.728324	364.479	3.80301e-15	-23.2598	-23.3805	1.75277	1.64505	6.12448	-1.24559	-1.09814	-1.07269	-1.18734	-1.21745	-1.21931	-0.999457	-1.16893	0.0837712	0.0443761	0.0890917	0.118172	0.0173444	0.0154792	0.235338	0.0658674	5583	2360	5499	2519	4978	2317	4936	2773	5263	3103
ENSMUSG00000020717	Pecam1	platelet/endothelial cell adhesion molecule 1 [Source:MGI Symbol;Acc:MGI:97537]	chr11	-	-3.85143	-3.89561	0.0550001	0.0108238	6.37058e-14	4.99407e-14	0.477792	0.961644	9.28117e-12	6.74923e-12	0.922572	0.993816	364.851	3.77197e-15	-23.2098	-23.5688	0.726566	0.0488345	1.70037	-4.24698	-4.12487	-3.15714	-3.68152	-3.99415	-3.74304	-3.90593	-3.77352	0.0511411	0.00944516	0.0857207	0.0795955	-0.135043	0.116064	-0.0468233	0.0855839	659	39	648	50	591	33	560	39	634	47
ENSMUSG00000006005	Tpr	translocated promoter region, nuclear basket protein [Source:MGI Symbol;Acc:MGI:1922066]	chr1	+	0.850213	0.799093	0.0703595	0.0192392	6.33204e-14	1.69403e-13	0.072646	0.605991	9.28117e-12	1.52626e-11	0.734195	0.923963	339.386	6.74002e-15	23.2187	21.8189	1.9191	0.525966	8.03626	0.799439	0.845858	0.888293	0.866796	0.770638	0.741105	0.86282	0.821457	0.0689701	0.00664756	0.138045	0.0676959	-0.00911876	-0.0386517	0.083063	0.0416997	10532	17687	10210	18520	9131	18235	9929	20346	10377	21311
ENSMUSG00000059498	Fcgr3	Fc receptor, IgG, low affinity III [Source:MGI Symbol;Acc:MGI:95500]	chr1	-	-4.38829	-4.67218	-0.197995	-0.481882	6.28454e-14	1.879e-13	0.022943	0.0991177	9.28117e-12	1.65166e-11	0.655788	0.703137	339.338	6.74768e-15	-23.2297	-21.6762	-2.51061	-1.74882	1.77994	-4.74145	-4.16178	-4.1691	-4.31201	-4.53886	-4.13253	-4.83735	-4.86538	-0.105876	-0.138569	-0.205643	-0.367444	-0.397155	0.00917094	-0.69565	-0.723675	857	32	848	46	771	34	1037	56	751	29
ENSMUSG00000003814	Calr	calreticulin [Source:MGI Symbol;Acc:MGI:88252]	chr8	-	0.773298	0.751473	0.0580577	0.0362327	6.45817e-14	1.01953e-13	0.100197	0.293586	9.34251e-12	1.09651e-11	0.754743	0.830196	349.803	5.28878e-15	23.1898	22.5309	1.74277	1.08527	8.54871	0.82449	0.773781	0.745576	0.74912	0.799487	0.772349	0.755315	0.678448	0.0987761	0.01379	0.0760308	0.0435712	0.0842874	0.0571494	0.0401155	-0.0367521	15739	26189	15020	27468	13289	27160	14423	28331	14551	28709
ENSMUSG00000079037	Prnp	prion protein [Source:MGI Symbol;Acc:MGI:97769]	chr2	+	1.02245	1.08327	-0.0612727	-0.000453007	6.76746e-14	2.6835e-14	0.181773	0.992	9.72147e-12	5.10411e-12	0.811605	0.99928	378.755	2.79348e-15	23.1215	24.5087	-1.39484	-0.0101821	9.74324	1.13199	0.931471	1.0053	1.02047	1.04606	1.1755	1.04848	1.06265	-0.0364297	0.0103363	-0.120734	-0.0981473	-0.0374936	0.0919506	-0.0350687	-0.0209016	30911	61697	32320	72129	28274	72498	30065	68165	27384	69854
ENSMUSG00000034853	Acot11	acyl-CoA thioesterase 11 [Source:MGI Symbol;Acc:MGI:1913736]	chr4	-	1.98756	2.23148	-0.0850934	0.158827	6.85654e-14	1.33127e-14	0.364098	0.0695649	9.78104e-12	3.2948e-12	0.89018	0.670421	396.897	1.91814e-15	23.1024	25.6122	-0.933662	1.94239	6.42707	2.17654	1.74375	1.93555	2.08347	2.25109	2.29436	2.08511	2.30597	0.0392795	-0.0203967	-0.153147	-0.228473	0.175579	0.218841	0.00960006	0.230454	2290	9803	2224	10796	2139	10519	2254	8419	1882	9876
ENSMUSG00000103924	Gm37895	predicted gene, 37895 [Source:MGI Symbol;Acc:MGI:5611123]	chr1	-	-3.59762	-3.3547	0.179013	0.421925	6.91387e-14	3.46889e-14	0.030552	0.0453737	9.7948e-12	5.59027e-12	0.65857	0.640235	374.896	3.03294e-15	-23.0903	-24.116	2.36806	2.16695	2.32296	-3.45933	-3.23942	-3.58076	-4.04866	-3.77256	-3.16413	-3.48749	-2.92577	0.179692	0.273854	0.143869	0.110992	-0.0134123	0.595019	0.271658	0.833369	930	65	1005	107	736	76	788	96	852	90
ENSMUSG00000092341	Malat1	metastasis associated lung adenocarcinoma transcript 1 (non-coding RNA) [Source:MGI Symbol;Acc:MGI:1919539]	chr19	-	-2.5066	-2.70815	-0.0453956	-0.246951	7.11232e-14	1.98579e-14	0.687663	0.0332713	9.94073e-12	4.16246e-12	0.963738	0.61684	386.28	2.38512e-15	-23.0491	-24.977	-0.409275	-2.32516	11.1142	-2.44208	-2.25947	-2.46682	-2.85494	-2.95794	-2.46365	-2.77085	-2.64007	-0.0501982	-0.0796274	0.0698984	-0.120138	-0.497126	-0.00283823	-0.310039	-0.179262	279948	35555	277650	53528	278142	55655	280220	68246	285755	45753
ENSMUSG00000025393	Atp5b	ATP synthase, H+ transporting mitochondrial F1 complex, beta subunit [Source:MGI Symbol;Acc:MGI:107801]	chr10	+	0.808738	0.828238	-0.0353651	-0.0158651	7.11366e-14	4.81074e-14	0.324799	0.659143	9.94073e-12	6.63237e-12	0.876398	0.939176	363.477	3.88799e-15	23.0488	23.6244	-1.01528	-0.44928	10.4295	0.90125	0.791611	0.758047	0.783943	0.817617	0.861737	0.821047	0.812255	-0.0664992	-0.000774026	-0.000896662	-0.0730533	-0.0264015	0.0177178	-0.0229714	-0.031764	52362	92737	55473	102191	50516	106860	51535	107006	51467	105071
ENSMUSG00000044349	Snhg11	small nucleolar RNA host gene 11 [Source:MGI Symbol;Acc:MGI:2441845]	chr2	+	-2.62033	-2.84516	0.0686376	-0.156187	7.204e-14	2.05006e-14	0.549577	0.195	9.94566e-12	4.16954e-12	0.937097	0.781266	384.033	2.49956e-15	-23.0305	-24.9271	0.61107	-1.35146	7.56802	-2.44497	-2.5296	-2.74673	-2.76027	-3.07683	-2.54973	-3.12266	-2.63016	0.0446495	-0.0931472	0.0649156	0.257524	-0.387948	0.139151	-0.433783	0.0587222	25705	3044	23649	4689	21659	4774	24888	4864	24484	3333
ENSMUSG00000022037	Clu	clusterin [Source:MGI Symbol;Acc:MGI:88423]	chr14	+	2.1566	2.23246	0.050977	0.126844	7.21402e-14	4.24713e-14	0.588698	0.200042	9.94566e-12	6.32207e-12	0.948593	0.784739	366.345	3.65024e-15	23.0285	23.8106	0.551606	1.33554	9.95236	2.34534	1.78384	2.19178	2.30306	2.28441	2.2863	2.0353	2.32294	0.138416	0.0184173	0.0270276	0.0201428	0.179399	0.181294	-0.0697105	0.217928	26122	117789	24331	126053	22334	125850	21535	92134	22711	112024
ENSMUSG00000041168	Lonp1	lon peptidase 1, mitochondrial [Source:MGI Symbol;Acc:MGI:1921392]	chr17	-	0.718631	0.728383	0.0058026	0.0155539	7.35555e-14	6.25886e-14	0.857662	0.619608	1.00099e-11	7.74515e-12	0.985833	0.928701	356.386	4.554e-15	23.0002	23.2357	0.182212	0.50603	6.37051	0.731179	0.730029	0.701715	0.709861	0.691764	0.749488	0.703939	0.764986	0.0161763	-0.0171795	-0.034059	0.0597656	-0.020256	0.0374675	-0.00808121	0.0529662	3389	5347	3352	5948	3087	5806	3235	6268	3074	6095
ENSMUSG00000062825	Actg1	actin, gamma, cytoplasmic 1 [Source:MGI Symbol;Acc:MGI:87906]	chr11	-	0.618364	0.535077	0.0650101	-0.0182764	7.3581e-14	7.3616e-13	0.0297539	0.500119	1.00099e-11	4.22408e-11	0.65857	0.897714	308.456	1.44925e-14	22.9997	19.8754	2.38134	-0.689638	6.34649	0.644423	0.621646	0.624029	0.581602	0.531446	0.546762	0.534644	0.527107	0.073314	0.0777999	0.0435139	0.0643633	-0.0217317	-0.00641511	-0.0185334	-0.0260702	3575	5052	3630	5457	3101	5543	3286	5895	3289	5723
ENSMUSG00000078234	Klhdc7a	kelch domain containing 7A [Source:MGI Symbol;Acc:MGI:2444612]	chr4	-	2.01247	2.25294	-0.236357	0.00411267	8.14439e-14	2.92722e-14	0.034081	0.957793	1.06562e-11	5.13939e-12	0.668126	0.993125	373.226	3.14365e-15	22.8528	24.375	-2.31302	0.0537433	5.29783	2.19693	1.83531	1.98624	2.03107	2.33584	2.38779	2.05046	2.25409	-0.0998157	-0.228931	-0.247264	-0.386122	0.0829181	0.134867	-0.202464	0.00116507	992	4474	918	4957	900	5094	1049	4283	841	4149
ENSMUSG00000091476	Gm16432	predicted gene 16432 [Source:MGI Symbol;Acc:MGI:3645414]	chr1	+	-2.15107	-2.31753	0.107589	-0.0588707	8.09298e-14	2.96064e-14	0.117252	0.621386	1.06562e-11	5.13989e-12	0.774533	0.928753	372.392	3.20066e-15	-22.862	-24.3576	1.65397	-0.503441	2.84833	-2.21642	-2.00024	-2.26619	-2.09584	-2.56225	-2.15996	-2.17612	-2.34046	0.206533	0.0175211	0.164042	0.0208747	-0.315331	0.0869583	0.0707917	-0.0935495	908	139	806	197	744	175	798	220	828	206
ENSMUSG00000020777	Acox1	acyl-Coenzyme A oxidase 1, palmitoyl [Source:MGI Symbol;Acc:MGI:1330812]	chr11	-	1.0904	1.13302	0.0441724	0.08679	7.96938e-14	4.37058e-14	0.368154	0.0866119	1.06562e-11	6.37911e-12	0.891831	0.689123	364.124	3.83285e-15	22.8842	23.7677	0.925593	1.82349	8.07152	1.14158	0.912828	1.13342	1.17318	1.11673	1.15494	1.07212	1.18782	0.0677298	0.0374001	0.0217671	0.0498391	0.0706593	0.108868	0.0260523	0.141755	9851	20669	9764	22683	8413	21640	8904	19952	8962	22651
ENSMUSG00000005514	Por	P450 (cytochrome) oxidoreductase [Source:MGI Symbol;Acc:MGI:97744]	chr5	+	0.885364	0.910265	-0.0122661	0.0126351	8.1002e-14	5.61527e-14	0.761171	0.743303	1.06562e-11	7.23672e-12	0.973779	0.954674	356.66	4.52605e-15	22.8607	23.3953	-0.309085	0.3331	6.34532	0.856724	0.866128	0.878213	0.938536	0.926555	0.865156	0.88774	0.96006	0.0844132	-0.108553	-0.015949	-0.00971026	0.0292055	-0.0321944	-0.0096097	0.0627101	3308	5783	2929	5923	2860	5897	3024	6413	2898	6363
ENSMUSG00000026927	Sdccag3	serologically defined colon cancer antigen 3 [Source:MGI Symbol;Acc:MGI:1915362]	chr2	-	-0.838686	-0.822503	0.0299121	0.0460944	7.90702e-14	1.04465e-13	0.407623	0.241818	1.06562e-11	1.11568e-11	0.908397	0.80758	344.138	6.02882e-15	-22.8955	-22.4963	0.850017	1.21459	5.51839	-0.871088	-0.776887	-0.829032	-0.879846	-0.844477	-0.773106	-0.835733	-0.83774	0.0136083	0.0194308	-0.00941553	0.0985562	0.0252808	0.0966516	0.0340249	0.0320179	3185	1764	3237	1981	2925	1799	3001	2075	2944	2006
ENSMUSG00000007613	Tgfbr1	transforming growth factor, beta receptor I [Source:MGI Symbol;Acc:MGI:98728]	chr4	+	-1.6108	-1.45575	-0.0994675	0.0555758	8.00952e-14	3.87224e-13	0.12981	0.483749	1.06562e-11	2.73223e-11	0.792912	0.891997	317.524	1.14918e-14	-22.8769	-20.7045	-1.59543	0.716616	4.9661	-1.58785	-1.57336	-1.62443	-1.65934	-1.63519	-1.29313	-1.53413	-1.36089	-0.169255	-0.0302693	-0.0867663	-0.115945	-0.124504	0.217557	-0.0234421	0.149796	2555	847	2848	1148	2561	996	3125	1087	2541	1027
ENSMUSG00000020120	Plek	pleckstrin [Source:MGI Symbol;Acc:MGI:1860485]	chr11	-	-1.34763	-1.42464	0.0458048	-0.0312084	8.24971e-14	3.78877e-14	0.371659	0.648853	1.07257e-11	5.8486e-12	0.892896	0.937083	365.603	3.71018e-15	-22.8343	-23.9825	0.918667	-0.463897	3.92577	-1.36415	-1.22273	-1.39722	-1.40409	-1.43163	-1.34482	-1.55102	-1.34979	0.0828714	0.0447259	0.068116	-0.0178061	-0.040101	0.0467046	-0.15949	0.0417401	1336	473	1317	537	1132	510	1246	608	1242	492
ENSMUSG00000045092	S1pr1	sphingosine-1-phosphate receptor 1 [Source:MGI Symbol;Acc:MGI:1096355]	chr3	-	2.03383	2.16591	0.112957	0.245043	8.44107e-14	3.15993e-14	0.224113	0.014043	1.09054e-11	5.2855e-12	0.82922	0.545992	372.142	3.21795e-15	22.8013	24.258	1.26368	2.7503	8.20136	2.13882	1.66274	2.07611	2.25568	2.18116	2.20128	2.02494	2.25523	0.159501	0.0424445	0.138155	0.111691	0.260769	0.280882	0.104552	0.334836	7964	34396	7433	37277	6509	32773	6704	25456	7370	34888
ENSMUSG00000017390	Aldoc	aldolase C, fructose-bisphosphate [Source:MGI Symbol;Acc:MGI:101863]	chr11	+	2.0642	2.23813	-0.0491824	0.124749	8.91698e-14	2.50247e-14	0.589927	0.194887	1.13452e-11	4.92905e-12	0.948593	0.781266	374.204	3.07825e-15	22.7224	24.6166	-0.549772	1.35182	10.2986	2.27603	1.76457	2.00232	2.21183	2.30682	2.28099	2.08087	2.2826	0.0553017	-0.0279468	-0.0858079	-0.137509	0.194138	0.168309	-0.031808	0.169918	32945	149124	31478	156549	30272	160245	29383	121455	28059	144121
ENSMUSG00000024507	Hsd17b4	hydroxysteroid (17-beta) dehydrogenase 4 [Source:MGI Symbol;Acc:MGI:105089]	chr18	+	1.2108	1.22046	0.0349423	0.0446068	9.00237e-14	8.21273e-14	0.530232	0.405566	1.13452e-11	9.42491e-12	0.933311	0.871171	346.171	5.75071e-15	22.7088	22.8408	0.641311	0.853834	6.63888	1.34667	1.08411	1.17476	1.23613	1.25349	1.25541	1.11463	1.25814	0.0877685	-0.0563527	0.115236	-0.00854792	0.0776033	0.0795192	-0.0612572	0.0822501	3581	8094	3280	8662	3070	8945	3261	8056	3428	8309
ENSMUSG00000081344	Gm14303	predicted gene 14303 [Source:MGI Symbol;Acc:MGI:3651379]	chr2	-	-1.38076	-1.35731	-0.0204222	0.00302272	8.95457e-14	1.17943e-13	0.732814	0.962144	1.13452e-11	1.22363e-11	0.969948	0.993816	338.154	6.93946e-15	-22.7164	-22.3245	-0.347292	0.0481979	6.23904	-1.34586	-1.53437	-1.3804	-1.25243	-1.25806	-1.36738	-1.48925	-1.30768	0.078149	-0.0570242	0.0089518	-0.112512	0.0995938	-0.00972456	-0.131598	0.04997	6728	2582	6201	2558	5675	2615	5868	2479	6023	2486
ENSMUSG00000054675	Tmem119	transmembrane protein 119 [Source:MGI Symbol;Acc:MGI:2385228]	chr5	-	-4.8674	-4.89331	-0.138321	-0.164238	8.86089e-14	1.52294e-13	0.102506	0.589588	1.13452e-11	1.44834e-11	0.755491	0.920282	334.008	7.66074e-15	-22.7315	-21.9664	-1.73001	-0.550277	2.03419	-4.69241	-4.82878	-4.72725	-5.03849	-4.32814	-4.39407	-5.00292	-5.5283	0.0192747	-0.0801464	-0.236869	-0.269698	0.351736	0.285804	-0.323043	-0.848424	1230	52	1162	53	1055	47	1222	46	967	36
ENSMUSG00000036499	Eea1	early endosome antigen 1 [Source:MGI Symbol;Acc:MGI:2442192]	chr10	+	0.704653	0.692864	0.0444897	0.0327011	9.1937e-14	1.21477e-13	0.17448	0.304285	1.15157e-11	1.24769e-11	0.809208	0.833267	337.971	6.96957e-15	22.6786	22.2828	1.41987	1.0607	6.91298	0.708901	0.686079	0.713468	0.708753	0.653439	0.661627	0.725866	0.729309	0.0447135	0.00951956	0.0664908	0.0567763	-0.00648592	0.0017013	0.0659405	0.0693838	5011	7750	4950	8330	4475	8287	4748	8813	4778	9211
ENSMUSG00000021508	Cxcl14	chemokine (C-X-C motif) ligand 14 [Source:MGI Symbol;Acc:MGI:1888514]	chr13	-	1.55613	1.67441	-0.0164468	0.101835	9.44344e-14	3.3868e-14	0.825171	0.133674	1.17568e-11	5.52156e-12	0.981113	0.738852	365.688	3.70319e-15	22.6403	24.1524	-0.224482	1.5784	5.96274	1.63517	1.33276	1.55817	1.68771	1.68196	1.69645	1.57881	1.73398	-0.0158895	-0.0506491	-0.0254945	0.0200995	0.110524	0.125015	0.00737267	0.162546	1850	5833	1828	6297	1809	6067	1912	5315	1726	6138
ENSMUSG00000085334	Gm12940	predicted gene 12940 [Source:MGI Symbol;Acc:MGI:3702626]	chr4	+	-2.51664	-2.62924	0.0858611	-0.0267361	9.68079e-14	4.96712e-14	0.277144	0.848597	1.19797e-11	6.74923e-12	0.856129	0.972316	355.82	4.61249e-15	-22.6048	-23.5768	1.12435	-0.193967	3.74127	-2.23672	-2.55036	-2.43936	-2.83851	-2.69326	-2.24938	-2.96346	-2.57378	0.167441	0.0659505	0.00822422	0.104571	-0.0904794	0.353404	-0.360672	0.029005	1855	265	1750	386	1406	364	1672	316	1560	248
ENSMUSG00000021048	Mthfd1	methylenetetrahydrofolate dehydrogenase (NADP+ dependent), methenyltetrahydrofolate cyclohydrolase, formyltetrahydrofolate synthase [Source:MGI Symbol;Acc:MGI:1342005]	chr12	+	1.20492	1.24746	-0.0334648	0.0090822	1.00631e-13	6.66067e-14	0.558721	0.861296	1.23317e-11	8.09606e-12	0.939162	0.974914	348.101	5.49979e-15	22.5495	23.1447	-0.596977	0.177508	6.0191	1.31313	1.1247	1.13799	1.24736	1.27838	1.271	1.15922	1.28474	0.0263006	-0.0712659	0.025906	-0.115342	0.038982	0.031607	-0.0801799	0.0453409	2277	5213	2154	5543	1902	5800	2121	5499	2138	5425
ENSMUSG00000035268	Pkig	protein kinase inhibitor, gamma [Source:MGI Symbol;Acc:MGI:1343086]	chr2	+	-1.32784	-1.2207	-0.000317279	0.106825	1.00853e-13	3.14908e-13	0.995167	0.118139	1.23317e-11	2.34378e-11	0.998803	0.726375	316.614	1.17592e-14	-22.5464	-20.9781	-0.00615046	1.64966	4.47174	-1.36828	-1.2595	-1.34275	-1.33514	-1.21946	-1.25936	-1.24981	-1.14943	0.109213	-0.0234134	-0.128307	0.0443865	0.107428	0.0675261	0.0770786	0.177456	1941	759	1792	789	1686	726	1620	846	1546	840
ENSMUSG00000055254	Ntrk2	neurotrophic tyrosine kinase, receptor, type 2 [Source:MGI Symbol;Acc:MGI:97384]	chr13	+	1.05142	1.13871	0.0108572	0.0981471	1.02322e-13	2.91012e-14	0.817555	0.0530854	1.24373e-11	5.13939e-12	0.981102	0.649129	368.226	3.50324e-15	22.5258	24.384	0.234449	2.08545	10.1799	1.02735	0.890674	1.12552	1.16119	1.12961	1.12596	1.0964	1.20289	-0.0140671	0.028281	0.00185112	0.027357	0.0892781	0.0856355	0.0560759	0.162563	40840	89404	42571	95310	37315	87713	40386	86202	38783	98755
ENSMUSG00000021957	Tkt	transketolase [Source:MGI Symbol;Acc:MGI:105992]	chr14	+	1.12563	1.18636	-0.076936	-0.0162044	1.0427e-13	4.6269e-14	0.144843	0.749433	1.25995e-11	6.50998e-12	0.80337	0.956417	356.267	4.56624e-15	22.499	23.6825	-1.53138	-0.324839	7.78444	1.2019	1.00157	1.12539	1.17298	1.20194	1.26514	1.04517	1.23265	-0.0614604	-0.0925654	-0.0645356	-0.089271	-0.000479355	0.0627267	-0.157251	0.0302291	7581	16969	7510	18948	7113	18992	7529	17859	7105	17205
ENSMUSG00000022186	Oxct1	3-oxoacid CoA transferase 1 [Source:MGI Symbol;Acc:MGI:1914291]	chr15	+	0.834047	0.840844	0.046002	0.0527982	1.05428e-13	9.30949e-14	0.231519	0.174498	1.2665e-11	1.02815e-11	0.831313	0.769224	340.85	6.51135e-15	22.4833	22.6607	1.24279	1.41981	8.84101	0.942089	0.753744	0.853141	0.786999	0.846828	0.854205	0.844878	0.817247	0.0569038	0.0462812	0.0651406	0.015669	0.0588333	0.0662105	0.0568835	0.0292521	18318	32155	18406	34542	16279	35305	17146	33476	17303	36296
ENSMUSG00000024665	Fads2	fatty acid desaturase 2 [Source:MGI Symbol;Acc:MGI:1930079]	chr19	-	1.88953	2.00989	-0.0328226	0.0875331	1.08379e-13	4.40018e-14	0.708836	0.303412	1.29437e-11	6.37911e-12	0.966329	0.832358	356.16	4.57728e-15	22.4441	23.7576	-0.380018	1.06268	6.99885	2.03308	1.57594	1.88334	2.06344	1.92866	2.08569	1.89186	2.1293	-0.07079	-0.0664247	0.00900643	-0.00179984	0.00721187	0.164233	-0.0295878	0.207847	3268	12569	3318	14978	3157	14665	3243	11541	3244	13849
ENSMUSG00000095123	Gm21781	predicted gene, 21781 [Source:MGI Symbol;Acc:MGI:5433945]	chr10	+	-3.15337	-3.4515	0.204433	-0.0936987	1.12871e-13	3.48337e-14	0.0149963	0.621593	1.34022e-11	5.59027e-12	0.650746	0.928753	362.154	4.00349e-15	-22.3866	-24.1097	2.71851	-0.503141	2.02675	-3.21216	-3.16472	-3.01441	-3.11128	-3.56506	-3.1558	-3.64288	-3.35694	0.222487	-0.0134278	0.226735	0.417886	-0.225996	0.183265	-0.303821	-0.017882	724	58	622	83	528	68	631	76	682	62
ENSMUSG00000030609	Aen	apoptosis enhancing nuclease [Source:MGI Symbol;Acc:MGI:1915298]	chr7	+	1.6147	1.72586	-0.165798	-0.0546344	1.14874e-13	7.03795e-14	0.0590302	0.40815	1.35618e-11	8.30883e-12	0.720486	0.871171	345.45	5.84758e-15	22.3617	23.0644	-2.02971	-0.849042	5.23026	1.79297	1.49878	1.51455	1.63936	1.71927	1.74642	1.64382	1.78592	-0.161223	-0.283515	-0.0313029	-0.194339	-0.0597402	-0.0325931	-0.135188	0.00690946	1040	3357	967	3656	1040	4211	1234	3710	1069	3601
ENSMUSG00000017677	Wsb1	WD repeat and SOCS box-containing 1 [Source:MGI Symbol;Acc:MGI:1926139]	chr11	-	-1.79337	-1.92787	0.111415	-0.0230847	1.16735e-13	3.73715e-14	0.105076	0.807406	1.36249e-11	5.8158e-12	0.756375	0.967343	358.84	4.30996e-15	-22.339	-24.0032	1.7161	-0.247768	4.31464	-1.63343	-1.79511	-1.80028	-1.94175	-1.87898	-1.86132	-2.15248	-1.80971	0.109366	-0.00478271	0.113607	0.241048	0.0284711	0.046135	-0.245029	0.0977418	2051	549	1918	594	1613	638	1880	616	1932	513
ENSMUSG00000032883	Acsl3	acyl-CoA synthetase long-chain family member 3 [Source:MGI Symbol;Acc:MGI:1921455]	chr1	+	1.60058	1.71254	-0.0238593	0.0880987	1.1665e-13	4.04833e-14	0.742799	0.237679	1.36249e-11	6.10864e-12	0.971136	0.80592	356.622	4.52989e-15	22.34	23.8826	-0.33378	1.22581	8.65224	1.74661	1.42587	1.5449	1.68364	1.83778	1.79846	1.57498	1.63821	0.0360654	-0.0753585	0.0618233	-0.118435	0.213548	0.174229	-0.0492494	0.0139761	12219	41205	11449	42854	10746	41733	12357	36101	11683	38818
ENSMUSG00000074657	Kif5a	kinesin family member 5A [Source:MGI Symbol;Acc:MGI:109564]	chr10	-	-1.06357	-1.09953	0.0662033	0.0302463	1.17441e-13	6.93398e-14	0.186513	0.530939	1.36298e-11	8.2334e-12	0.81605	0.905129	344.549	5.97136e-15	-22.3305	-23.0861	1.37901	0.640195	10.892	-1.17252	-0.989489	-0.995673	-1.09583	-1.23054	-1.0645	-1.01727	-1.08491	0.0440001	0.0448749	0.100036	0.0758723	-0.100969	0.0650675	0.112299	0.0446627	145276	61823	147142	74133	131065	65230	133028	80010	141849	81012
ENSMUSG00000046096	BC030336	cDNA sequence BC030336 [Source:MGI Symbol;Acc:MGI:2446240]	chr7	+	-1.13119	-1.11171	-0.0327305	-0.0132444	1.20731e-13	1.6493e-13	0.511995	0.804755	1.39329e-11	1.50885e-11	0.931607	0.967343	325.004	9.53636e-15	-22.2915	-21.8559	-0.670385	-0.251256	5.87899	-1.18359	-1.04009	-1.11434	-1.18999	-1.15035	-1.19198	-0.998746	-1.10846	-0.127088	-0.00324376	-0.0366522	0.0372254	-0.0507852	-0.0924156	0.100818	-0.00890124	4194	1983	4626	2059	4134	2103	4695	2510	4194	2490
ENSMUSG00000047866	Lonp2	lon peptidase 2, peroxisomal [Source:MGI Symbol;Acc:MGI:1914137]	chr8	+	0.869901	0.819008	0.0380289	-0.0128636	1.23112e-13	3.2583e-13	0.349996	0.74364	1.41283e-11	2.40763e-11	0.884775	0.954674	311.347	1.34497e-14	22.264	20.9328	0.96221	-0.332645	6.82981	0.957917	0.807389	0.848378	0.865156	0.833952	0.824375	0.785161	0.833875	0.113929	0.0324898	0.0343249	-0.0308022	0.00172794	-0.00784987	-0.0470631	0.00165075	4729	7863	4524	8348	3853	8859	4359	8623	4203	8592
ENSMUSG00000037916	Ndufv1	NADH dehydrogenase (ubiquinone) flavoprotein 1 [Source:MGI Symbol;Acc:MGI:107851]	chr19	-	0.716714	0.710668	-0.0437599	-0.0498058	1.26785e-13	1.48415e-13	0.195687	0.140161	1.44265e-11	1.42465e-11	0.818339	0.743017	327.384	8.99493e-15	22.2226	22.0023	-1.34927	-1.5507	7.32838	0.778946	0.713639	0.69009	0.683932	0.70508	0.707343	0.689454	0.740413	-0.048354	-0.0256062	-0.0539508	-0.0469318	-0.0552828	-0.0530191	-0.0709083	-0.0199491	6426	10336	6608	11064	5980	11899	6152	12287	6012	11557
ENSMUSG00000020850	Prpf8	pre-mRNA processing factor 8 [Source:MGI Symbol;Acc:MGI:2179381]	chr11	+	0.780641	0.759906	0.019498	-0.00123627	1.27115e-13	1.9468e-13	0.585876	0.972402	1.44265e-11	1.69182e-11	0.948572	0.995023	320.524	1.0658e-14	22.219	21.6276	0.555826	-0.0351307	8.68116	0.726847	0.777613	0.86363	0.754369	0.762909	0.725244	0.803582	0.747766	0.0411748	0.0334211	0.0216493	-0.0183156	0.00177674	-0.0358886	0.0424489	-0.0133663	16754	27541	16868	28676	14698	28120	15502	31470	15524	32020
ENSMUSG00000029919	Hpgds	hematopoietic prostaglandin D synthase [Source:MGI Symbol;Acc:MGI:1859384]	chr6	-	-2.65014	-3.12572	0.110258	-0.365324	1.31764e-13	3.54038e-14	0.149757	0.0368229	1.47203e-11	5.63771e-12	0.80337	0.627732	358.018	4.39006e-15	-22.1686	-24.0851	1.51166	-2.27382	2.16248	-2.52731	-2.40924	-2.78701	-2.82052	-2.98463	-3.1138	-3.22888	-3.0353	0.139694	0.13707	0.257402	-0.117376	-0.244406	-0.373582	-0.488657	-0.295076	674	80	681	78	518	109	631	128	687	76
ENSMUSG00000097589	Dleu2	deleted in lymphocytic leukemia, 2 [Source:MGI Symbol;Acc:MGI:1934030]	chr14	-	-1.93812	-2.05363	0.0544771	-0.0610339	1.31854e-13	6.33671e-14	0.411084	0.573658	1.47203e-11	7.74814e-12	0.910123	0.917687	343.569	6.10937e-15	-22.1676	-23.2176	0.843624	-0.574216	3.29962	-1.66723	-1.91509	-2.04339	-2.11742	-1.98893	-2.00322	-2.24404	-1.96186	0.0469004	-0.062144	0.0574256	0.191249	0.00520953	-0.00908352	-0.249898	0.03228	1039	258	975	273	904	329	1019	299	983	244
ENSMUSG00000039450	Dcxr	dicarbonyl L-xylulose reductase [Source:MGI Symbol;Acc:MGI:1915130]	chr11	-	2.61307	2.6698	-0.234494	-0.17776	1.30743e-13	3.36212e-13	0.146993	0.0420957	1.47203e-11	2.46659e-11	0.80337	0.635045	311.658	1.33425e-14	22.1795	20.8911	-1.52268	-2.20552	3.82212	2.869	2.48518	2.49629	2.56166	2.71297	2.76775	2.50083	2.67544	-0.294769	-0.23735	-0.172388	-0.249592	-0.128591	-0.0738072	-0.340721	-0.166119	261	1761	275	1955	272	2457	387	2034	267	1718
ENSMUSG00000029405	G3bp2	GTPase activating protein (SH3 domain) binding protein 2 [Source:MGI Symbol;Acc:MGI:2442040]	chr5	-	0.67888	0.629198	0.0410407	-0.00864149	1.32607e-13	4.39658e-13	0.198032	0.781786	1.47244e-11	2.98722e-11	0.818754	0.961824	304.476	1.60799e-14	22.1596	20.5381	1.34185	-0.281609	8.76357	0.678199	0.724812	0.693225	0.619324	0.660942	0.618285	0.654448	0.582919	0.067632	0.0197223	0.0377849	0.0390022	0.0230871	-0.0195691	0.0165933	-0.054936	18670	28499	18281	29571	15956	29746	17412	33194	17176	32068
ENSMUSG00000032932	Hspa13	heat shock protein 70 family, member 13 [Source:MGI Symbol;Acc:MGI:1309463]	chr16	-	0.733332	0.658007	0.0400834	-0.0352412	1.38968e-13	7.98657e-13	0.253018	0.295884	1.53478e-11	4.44607e-11	0.844762	0.830243	293.013	2.18582e-14	22.0941	19.7725	1.18495	-1.07994	6.33269	0.809083	0.676533	0.723334	0.725028	0.663205	0.661214	0.644789	0.661272	0.0442867	0.0284756	0.0324095	0.0572234	-0.0296906	-0.031682	-0.0481067	-0.0316233	3358	5217	3362	5568	2880	5955	3073	5869	3128	5822
ENSMUSG00000038538	Ubn2	ubinuclein 2 [Source:MGI Symbol;Acc:MGI:2444236]	chr6	+	-1.16168	-1.24495	0.0526395	-0.0306352	1.40774e-13	4.7971e-14	0.319053	0.578611	1.5464e-11	6.63237e-12	0.873994	0.917687	348.601	5.43691e-15	-22.076	-23.6286	1.02779	-0.566737	6.25058	-1.24813	-1.2096	-1.04444	-1.14244	-1.34846	-1.12959	-1.32217	-1.17964	0.0294609	0.0186002	0.082409	0.0807792	-0.1345	0.0843715	-0.108202	0.0343247	6039	2369	6067	2947	5325	2598	5765	2883	5884	2727
ENSMUSG00000004207	Psap	prosaposin [Source:MGI Symbol;Acc:MGI:97783]	chr10	+	0.815052	0.875895	-0.0710918	-0.0102486	1.43187e-13	4.50333e-14	0.070074	0.786425	1.56455e-11	6.42546e-12	0.731704	0.962863	350.508	5.20406e-15	22.0523	23.7229	-1.93848	-0.275457	10.5042	0.840121	0.767747	0.784627	0.867009	0.852196	0.869085	0.846953	0.935107	-0.0761933	0.0152425	-0.137562	-0.0856873	-0.0337304	-0.016841	-0.0389727	0.0491807	54943	97885	59254	105847	52202	108200	54830	111183	49454	110239
ENSMUSG00000027184	Caprin1	cell cycle associated protein 1 [Source:MGI Symbol;Acc:MGI:1858234]	chr2	-	0.676508	0.652636	0.0827489	0.0588766	1.54654e-13	2.73708e-13	0.0159935	0.0742544	1.6809e-11	2.13784e-11	0.650746	0.676423	313.374	1.27686e-14	21.9451	21.1656	2.68728	1.90729	8.62852	0.656395	0.689161	0.686308	0.674002	0.694941	0.624094	0.68109	0.610204	0.113996	0.0265229	0.109903	0.080526	0.101211	0.0303642	0.0873601	0.016474	17242	26860	16426	27331	14331	26203	15638	28961	16148	30070
ENSMUSG00000047909	Ankrd16	ankyrin repeat domain 16 [Source:MGI Symbol;Acc:MGI:2444796]	chr2	+	-1.65205	-1.7651	0.0990007	-0.0140511	1.55914e-13	5.5084e-14	0.11066	0.876385	1.68568e-11	7.23672e-12	0.765978	0.97724	343.736	6.08569e-15	-21.9338	-23.4236	1.68688	-0.158015	3.45644	-1.51056	-1.66945	-1.62082	-1.80214	-1.93985	-1.79493	-1.65799	-1.68404	0.0138823	0.0105647	0.173773	0.214546	-0.185911	-0.0409992	0.0959495	0.0698941	1010	274	1020	324	930	365	928	353	1060	377
ENSMUSG00000029310	Nudt9	nudix (nucleoside diphosphate linked moiety X)-type motif 9 [Source:MGI Symbol;Acc:MGI:1921417]	chr5	+	0.787021	0.826618	-0.018573	0.0210239	1.59422e-13	8.19659e-14	0.626153	0.552485	1.71458e-11	9.42491e-12	0.955081	0.911286	333.885	7.68343e-15	21.9029	22.8436	-0.496521	0.606574	5.82246	0.869785	0.744019	0.732689	0.801319	0.85864	0.848073	0.771789	0.827443	-0.00662849	-0.0371074	-0.00192455	-0.0286836	0.0531012	0.0425334	-0.0337504	0.0219034	2235	3954	2215	4195	1987	4283	2216	4241	2106	4208
ENSMUSG00000104118	Gm37298	predicted gene, 37298 [Source:MGI Symbol;Acc:MGI:5610526]	chr1	+	-3.27497	-3.33725	0.282494	0.220214	1.61362e-13	3.95645e-14	0.00170993	0.263619	1.71746e-11	6.02025e-12	0.493807	0.819267	354.556	4.74608e-15	-21.8862	-23.9171	3.74669	1.15781	1.32309	-3.32382	-3.25624	-2.7675	-3.61354	-3.45328	-3.04485	-3.5197	-3.17938	0.231253	0.249419	0.247312	0.403624	0.0698917	0.478331	0.00347386	0.343798	438	39	449	56	363	37	353	42	416	42
ENSMUSG00000027248	Pdia3	protein disulfide isomerase associated 3 [Source:MGI Symbol;Acc:MGI:95834]	chr2	+	0.778834	0.74179	0.00779198	-0.0292518	1.61153e-13	3.51455e-13	0.830023	0.421453	1.71746e-11	2.55109e-11	0.98186	0.874836	304.416	1.61052e-14	21.888	20.8324	0.218144	-0.82468	7.58005	0.852002	0.771512	0.781142	0.710032	0.743684	0.775367	0.768582	0.679257	0.007818	0.0122512	0.017254	-0.00645107	-0.0272696	0.00441308	-0.00237178	-0.0916973	7689	12661	7807	13832	6798	14405	7674	14719	7269	14560
ENSMUSG00000026249	Serpine2	serine (or cysteine) peptidase inhibitor, clade E, member 2 [Source:MGI Symbol;Acc:MGI:101780]	chr1	-	1.8137	1.86814	-0.0218561	0.0325759	1.68079e-13	1.06738e-13	0.795791	0.700325	1.77974e-11	1.13021e-11	0.976812	0.947844	327.087	9.06045e-15	21.8298	22.4657	-0.26307	0.391736	8.37844	2.0264	1.51143	1.76747	1.94775	1.83387	1.96775	1.7395	1.93125	0.0295679	-0.045529	0.034664	-0.106816	-0.00141848	0.132457	-0.0957934	0.0959552	9432	31908	9063	37418	8447	39287	8879	29704	8890	33782
ENSMUSG00000070923	Klhl9	kelch-like 9 [Source:MGI Symbol;Acc:MGI:2180122]	chr4	-	0.777245	0.738709	0.0389972	0.000460847	1.73635e-13	3.88931e-13	0.29107	0.989836	1.82913e-11	2.73223e-11	0.863629	0.998832	301.208	1.75302e-14	21.7849	20.6988	1.09114	0.0129354	7.92753	0.86414	0.71209	0.787184	0.745329	0.801792	0.728563	0.71595	0.708437	0.0714217	0.049034	0.0289721	0.00641487	0.0635667	-0.00966214	-0.0222756	-0.0297885	10122	16967	10088	17236	8598	18298	9214	17792	9231	18070
ENSMUSG00000053332	Gas5	growth arrest specific 5 [Source:MGI Symbol;Acc:MGI:95659]	chr1	+	-1.03573	-1.11556	-0.00406614	-0.0838977	1.79705e-13	6.73927e-14	0.928402	0.119783	1.87058e-11	8.14341e-12	0.992772	0.728639	336.34	7.24515e-15	-21.7375	-23.1276	-0.0912546	-1.64175	5.08613	-1.01283	-0.942513	-1.14933	-1.0384	-1.16448	-1.03458	-1.16304	-1.10029	0.000576743	-0.0780808	0.0280985	0.0340485	-0.132551	-0.0026469	-0.131112	-0.0683554	2577	1126	2470	1317	2329	1331	2602	1510	2467	1274
ENSMUSG00000017009	Sdc4	syndecan 4 [Source:MGI Symbol;Acc:MGI:1349164]	chr2	-	2.11826	2.25972	-0.092227	0.0492332	1.79645e-13	7.19986e-14	0.369615	0.613315	1.87058e-11	8.45141e-12	0.892553	0.927047	334.387	7.59151e-15	21.738	23.0313	-0.9227	0.515216	7.16198	2.38317	1.87983	2.03287	2.17356	2.36737	2.39149	2.00635	2.2775	0.0467918	-0.119995	-0.0917625	-0.211394	0.155921	0.180043	-0.205095	0.0660512	3732	17182	3365	18673	3258	19675	3626	14996	3184	15121
ENSMUSG00000006932	Ctnnb1	catenin (cadherin associated protein), beta 1 [Source:MGI Symbol;Acc:MGI:88276]	chr9	+	0.790377	0.809123	-0.0174349	0.0013103	1.80301e-13	1.24166e-13	0.636843	0.97179	1.87058e-11	1.26354e-11	0.956709	0.994942	322.524	1.014e-14	21.733	22.252	-0.481091	0.0359098	9.19773	0.869576	0.724472	0.750901	0.816094	0.802919	0.813731	0.766732	0.852916	0.00764665	-0.0138892	-0.0314647	-0.0320231	-0.0047743	0.00603763	-0.0409613	0.0452222	23478	39586	23413	42626	21618	44526	21477	43504	21461	43636
ENSMUSG00000043192	Gm1840	predicted gene 1840 [Source:MGI Symbol;Acc:MGI:3037698]	chr8	+	0.769879	0.795163	-0.0312264	-0.00594237	1.90347e-13	1.20923e-13	0.399367	0.867764	1.95107e-11	1.24769e-11	0.905696	0.975699	322.152	1.02341e-14	21.6585	22.2893	-0.86541	-0.169144	6.62825	0.724362	0.742077	0.809435	0.804258	0.765889	0.811555	0.813197	0.791669	-0.0216083	0.0139873	-0.0192166	-0.0994107	-0.0357059	0.00995987	0.0116016	-0.00992562	3917	6506	4064	7177	3571	6856	3658	7499	3685	7599
ENSMUSG00000001467	Cyp51	cytochrome P450, family 51 [Source:MGI Symbol;Acc:MGI:106040]	chr5	-	1.15551	1.18707	0.050561	0.0821182	1.90199e-13	1.26359e-13	0.36488	0.136949	1.95107e-11	1.27238e-11	0.890349	0.739978	322.109	1.02452e-14	21.6595	22.2274	0.932101	1.56428	6.78808	1.19217	1.05846	1.17272	1.19786	1.07796	1.34628	1.11415	1.20623	0.00103861	0.0633603	0.0194351	0.120739	-0.0261969	0.24212	0.00999424	0.102071	3776	8118	3991	10450	3302	8999	3796	8862	3592	9409
ENSMUSG00000041797	Abca9	ATP-binding cassette, sub-family A (ABC1), member 9 [Source:MGI Symbol;Acc:MGI:2386796]	chr11	-	-3.38257	-3.76562	-0.00420189	-0.387252	1.90909e-13	1.53198e-13	0.959918	0.0927598	1.95107e-11	1.45023e-11	0.995217	0.697254	317.746	1.14278e-14	-21.6544	-21.9582	-0.0510346	-1.78568	2.31972	-3.43336	-3.14059	-3.14759	-3.75633	-3.62128	-3.52709	-3.47178	-4.29775	0.165611	-0.0987511	-0.0287282	-0.0449755	-0.253523	-0.159333	-0.104021	-0.929987	1009	70	850	80	750	85	873	113	828	88
ENSMUSG00000036427	Gpi1	glucose phosphate isomerase 1 [Source:MGI Symbol;Acc:MGI:95797]	chr7	-	0.752472	0.734509	0.0151361	-0.00282714	1.92079e-13	2.81618e-13	0.668639	0.936246	1.95331e-11	2.18174e-11	0.962222	0.990083	304.993	1.58632e-14	21.646	21.1274	0.435879	-0.0812327	8.56466	0.702485	0.719543	0.791266	0.796308	0.701553	0.696537	0.785981	0.753834	0.0362747	-0.0404598	0.0253236	0.0394423	-0.035702	-0.0407187	0.0487258	0.0165789	15569	24537	14943	26133	13446	25781	14351	28186	14512	29406
ENSMUSG00000040997	Abhd4	abhydrolase domain containing 4 [Source:MGI Symbol;Acc:MGI:1915938]	chr14	+	1.88418	2.01006	-0.115224	0.0106581	1.96702e-13	8.41807e-14	0.22168	0.901205	1.98691e-11	9.60689e-12	0.82922	0.98324	329.333	8.57696e-15	21.6135	22.8052	-1.27066	0.126086	6.71059	2.0827	1.62719	1.87512	1.95079	2.0744	2.13216	1.75938	2.07816	-0.081476	-0.072893	-0.107336	-0.20414	0.0739898	0.131746	-0.24103	0.0777433	2736	11066	2786	12310	2515	12803	2860	10087	2524	10054
ENSMUSG00000029767	Calu	calumenin [Source:MGI Symbol;Acc:MGI:1097158]	chr6	+	0.92855	0.978244	0.0334045	0.0830984	1.99717e-13	8.88884e-14	0.45337	0.0682362	1.98691e-11	9.92362e-12	0.918261	0.670033	328.829	8.68295e-15	21.5926	22.727	0.768165	1.95272	6.92602	1.03603	0.815575	0.931243	0.930111	0.978825	1.05882	0.903274	0.97197	0.058862	0.0255743	0.040184	0.00766961	0.0836573	0.163649	0.00810603	0.0768027	4693	8936	4642	10095	4100	9642	4439	8941	4351	9585
ENSMUSG00000086370	Ftx	Ftx transcript, Xist regulator (non-protein coding) [Source:MGI Symbol;Acc:MGI:1926128]	chrX	-	-2.72077	-2.86614	0.0838824	-0.0614819	1.97756e-13	9.89239e-14	0.332017	0.702074	1.98691e-11	1.06952e-11	0.87912	0.948527	325.607	9.39591e-15	-21.6061	-22.5739	0.999791	-0.389324	3.78576	-2.7449	-2.55319	-2.60114	-3.00259	-2.84139	-2.43676	-3.25611	-2.8827	0.22538	-0.0145347	-0.00350125	0.123155	-0.0333137	0.371323	-0.448025	-0.0746231	2154	266	1846	377	1703	285	1939	352	1726	225
ENSMUSG00000005312	Ubqln1	ubiquilin 1 [Source:MGI Symbol;Acc:MGI:1860276]	chr13	-	0.615614	0.619774	0.0106654	0.0148255	1.98644e-13	1.79274e-13	0.713163	0.609885	1.98691e-11	1.59422e-11	0.96702	0.924959	313.208	1.28229e-14	21.6	21.7408	0.374082	0.520244	8.20596	0.62654	0.615448	0.601187	0.618986	0.625105	0.639487	0.597166	0.617211	0.0186068	0.0106957	0.0357344	-0.0225533	0.0201858	0.0345674	-0.00775351	0.0122916	12548	18927	12632	20431	11524	19956	11672	21396	11926	20983
ENSMUSG00000004535	Tax1bp1	Tax1 (human T cell leukemia virus type I) binding protein 1 [Source:MGI Symbol;Acc:MGI:1289308]	chr6	+	0.816881	0.813504	0.0162716	0.0128947	2.00219e-13	2.15293e-13	0.673479	0.737162	1.98691e-11	1.81193e-11	0.962582	0.953781	309.406	1.41402e-14	21.5892	21.4902	0.429081	0.341399	7.87036	0.886608	0.811164	0.760383	0.808609	0.821387	0.812587	0.844516	0.775308	0.0079778	0.002621	0.0700958	-0.0161433	0.0208331	0.0120336	0.0439629	-0.0252451	9200	16079	9278	17080	8379	17652	9332	18100	9021	18468
ENSMUSG00000028128	F3	coagulation factor III [Source:MGI Symbol;Acc:MGI:88381]	chr3	+	1.76681	1.90963	-0.128117	0.0147101	2.02429e-13	8.64447e-14	0.173464	0.847142	1.98961e-11	9.70354e-12	0.809208	0.971744	328.271	8.80195e-15	21.5742	22.767	-1.42343	0.195857	5.72368	1.98202	1.51192	1.73692	1.82934	1.9547	2.00247	1.82746	1.86279	-0.0825686	-0.154107	-0.0245904	-0.268354	0.0572433	0.105012	-0.0699996	-0.0346602	1440	5308	1387	5864	1390	6292	1550	4907	1408	5493
ENSMUSG00000022680	Pdxdc1	pyridoxal-dependent decarboxylase domain containing 1 [Source:MGI Symbol;Acc:MGI:1920909]	chr16	-	0.615653	0.625839	-0.00654933	0.00363646	2.01964e-13	1.5896e-13	0.822431	0.899618	1.98961e-11	1.47939e-11	0.981113	0.983223	315.169	1.21978e-14	21.5773	21.907	-0.228065	0.128123	7.08934	0.632082	0.5626	0.626479	0.641127	0.606043	0.654427	0.608627	0.633691	-0.00612673	-0.0249207	0.0121494	-0.00725273	-0.0160661	0.0323179	-0.0134822	0.0115819	5716	8554	5711	9454	5243	9284	5430	9559	5437	9686
ENSMUSG00000026526	Fh1	fumarate hydratase 1 [Source:MGI Symbol;Acc:MGI:95530]	chr1	-	0.841397	0.867553	-0.0601905	-0.0340342	2.04324e-13	1.41888e-13	0.152459	0.386157	1.99868e-11	1.38325e-11	0.80337	0.864357	318.217	1.1293e-14	21.5615	22.065	-1.50104	-0.890482	6.26703	0.941609	0.836156	0.756212	0.828947	0.833975	0.90941	0.853653	0.871157	-0.104506	-0.0559802	-0.0222435	-0.0589389	-0.0671729	0.00826157	-0.0474953	-0.0299908	2837	5129	2970	5776	2784	6115	2985	6141	2821	5877
ENSMUSG00000036256	Igfbp7	insulin-like growth factor binding protein 7 [Source:MGI Symbol;Acc:MGI:1352480]	chr5	-	-1.94366	-1.92474	0.127236	0.146155	2.08992e-13	1.39431e-13	0.0645831	0.193645	2.03465e-11	1.38325e-11	0.725917	0.780476	319.034	1.10635e-14	-21.5306	-22.0894	1.98208	1.35579	2.44017	-1.6812	-2.0759	-1.85974	-2.1257	-2.03711	-1.93781	-1.96414	-1.7255	0.0896341	0.151502	0.159264	0.0983072	0.0232025	0.122502	0.0961741	0.334806	564	137	596	157	511	171	489	140	556	163
ENSMUSG00000019124	Scrn1	secernin 1 [Source:MGI Symbol;Acc:MGI:1917188]	chr6	-	0.737331	0.725821	0.0468657	0.0353561	2.10069e-13	2.69944e-13	0.188979	0.318138	2.03548e-11	2.12459e-11	0.817992	0.84012	304.972	1.58717e-14	21.5236	21.1842	1.3709	1.0298	8.86622	0.691413	0.68205	0.771104	0.804364	0.713949	0.690787	0.716161	0.782307	0.0211763	0.039971	0.0502336	0.0760408	0.0235712	0.000409501	0.0257834	0.0919297	18859	30967	19340	32569	17032	31316	17481	33616	18073	35056
ENSMUSG00000063902	Gm7964	predicted gene 7964 [Source:MGI Symbol;Acc:MGI:3646150]	chr7	+	0.812793	0.815705	-0.0243741	-0.0214621	2.11405e-13	2.02881e-13	0.529513	0.576444	2.03882e-11	1.73513e-11	0.933311	0.917687	309.648	1.40518e-14	21.515	21.5712	-0.642445	-0.570005	7.56934	0.897543	0.788506	0.798827	0.765732	0.803128	0.826412	0.845729	0.787253	-0.108867	0.0582231	-0.00710337	-0.0399861	-0.0339571	-0.0106737	0.00864377	-0.0498328	6986	12711	7940	13806	6783	14646	7383	14672	7041	14798
ENSMUSG00000021794	Glud1	glutamate dehydrogenase 1 [Source:MGI Symbol;Acc:MGI:95753]	chr14	+	1.42915	1.55634	-0.0346689	0.0925226	2.12917e-13	5.59787e-14	0.608337	0.183544	2.04381e-11	7.23672e-12	0.9538	0.776613	336.807	7.16512e-15	21.5053	23.3998	-0.522517	1.38889	8.57899	1.50589	1.2121	1.42654	1.57092	1.49746	1.65059	1.4256	1.65136	-0.0304455	-0.0109956	-0.0403595	-0.0569189	0.0339196	0.187052	-0.0379426	0.187822	11782	32620	12088	38767	10588	35663	11517	31432	10990	35079
ENSMUSG00000044471	Lncpint	long non-protein coding RNA, Trp53 induced transcript [Source:MGI Symbol;Acc:MGI:2673128]	chr6	-	-2.28353	-2.48965	-0.025514	-0.23163	2.17964e-13	1.30132e-13	0.733006	0.107519	2.08252e-11	1.30398e-11	0.969948	0.717095	318.57	1.11931e-14	-21.4734	-22.1861	-0.347031	-1.70316	3.06187	-2.32275	-1.90477	-2.40958	-2.49083	-2.73056	-2.29036	-2.55797	-2.35687	0.0587226	-0.0598908	-0.117621	0.0300121	-0.470769	-0.0305761	-0.298189	-0.0970875	1047	145	976	211	850	208	1007	301	870	185
ENSMUSG00000092274	Neat1	nuclear paraspeckle assembly transcript 1 (non-protein coding) [Source:MGI Symbol;Acc:MGI:1914211]	chr19	-	-2.06757	-2.24597	0.0155194	-0.162881	2.21077e-13	1.04822e-13	0.833715	0.186751	2.10248e-11	1.11568e-11	0.982502	0.778618	322.383	1.01756e-14	-21.4541	-22.4915	0.213328	-1.37823	3.85341	-2.05903	-1.8873	-2.19616	-2.11967	-2.60032	-2.10884	-2.21143	-2.0901	-0.087877	-0.0804673	0.0453583	0.207858	-0.51356	-0.022085	-0.124674	-0.00334039	1490	259	1516	390	1392	395	1525	481	1535	384
ENSMUSG00000006299	Aamp	angio-associated migratory protein [Source:MGI Symbol;Acc:MGI:107809]	chr1	-	0.702051	0.725256	-0.00913804	0.0140665	2.2924e-13	1.42082e-13	0.7864	0.67079	2.17007e-11	1.38325e-11	0.976501	0.9417	314.992	1.22527e-14	21.4048	22.0631	-0.27549	0.432856	6.75416	0.72586	0.720542	0.653234	0.708105	0.74736	0.693116	0.69351	0.767698	-0.0138276	0.0357266	-0.0104842	-0.0491	0.0360031	-0.018241	-0.0178469	0.0563417	4368	7234	4576	7446	4047	7612	4089	8194	4112	7877
ENSMUSG00000096929	A330023F24Rik	RIKEN cDNA A330023F24 gene [Source:MGI Symbol;Acc:MGI:2443958]	chr1	+	-2.24191	-2.4905	-0.0222448	-0.270838	2.33491e-13	8.5658e-14	0.804595	0.0423546	2.20017e-11	9.6774e-12	0.978982	0.635071	326.49	9.19414e-15	-21.3799	-22.7801	-0.251466	-2.20237	5.06808	-2.14233	-2.02483	-2.29353	-2.52922	-2.7023	-2.17251	-2.76912	-2.31486	-0.0364912	-0.103172	-0.00363259	0.0559078	-0.476672	0.0531271	-0.543483	-0.0892318	3909	595	3778	919	3612	946	4105	1109	3756	642
ENSMUSG00000033430	Terf2ip	telomeric repeat binding factor 2, interacting protein [Source:MGI Symbol;Acc:MGI:1929871]	chr8	+	0.654941	0.651683	-0.00713651	-0.0103952	2.36773e-13	2.7785e-13	0.823357	0.733425	2.22091e-11	2.16197e-11	0.981113	0.953471	301.192	1.75376e-14	21.361	21.1454	-0.226853	-0.346463	6.08411	0.683506	0.656717	0.603329	0.675691	0.65423	0.631581	0.647551	0.670647	0.0011539	-0.0592862	0.0221703	0.009177	-0.00727682	-0.0299257	-0.0139559	0.00914005	2830	4357	2747	4584	2586	4740	2668	5027	2697	4902
ENSMUSG00000040943	Tet2	tet methylcytosine dioxygenase 2 [Source:MGI Symbol;Acc:MGI:2443298]	chr3	-	-0.981346	-1.06108	0.0840935	0.00435557	2.4148e-13	6.92184e-14	0.0743862	0.928462	2.22443e-11	8.2334e-12	0.738062	0.988222	330.096	8.41943e-15	-21.3344	-23.0886	1.90634	0.0911779	5.7338	-1.03573	-0.926748	-0.92303	-1.04297	-1.12754	-1.0143	-1.12041	-0.982958	0.0598269	0.0131954	0.154217	0.110247	-0.0610504	0.0521865	-0.0539178	0.0835333	4004	1832	3924	2118	3456	1954	3850	2277	4015	2081
ENSMUSG00000078517	Emc1	ER membrane protein complex subunit 1 [Source:MGI Symbol;Acc:MGI:2443696]	chr4	+	0.744918	0.753353	-0.0140936	-0.00565887	2.40384e-13	2.04412e-13	0.693049	0.872713	2.22443e-11	1.73513e-11	0.963738	0.976552	306.817	1.51239e-14	21.3405	21.5609	-0.401798	-0.162752	7.43076	0.74685	0.683226	0.742054	0.807583	0.74238	0.752165	0.713589	0.804909	-0.0240896	0.0295577	-0.0507653	-0.0108121	-0.0165761	-0.00679099	-0.0453664	0.0459529	6859	11364	7206	12228	6240	12214	6489	12627	6324	12591
ENSMUSG00000018008	Cyth4	cytohesin 4 [Source:MGI Symbol;Acc:MGI:2441702]	chr15	+	-3.47232	-3.58559	-0.0552685	-0.168539	2.40978e-13	2.92324e-13	0.515515	0.455069	2.22443e-11	2.20769e-11	0.932018	0.885352	300.175	1.80189e-14	-21.3372	-21.0774	-0.664729	-0.765227	1.89619	-3.84737	-3.12875	-3.26085	-3.56579	-3.82782	-3.45777	-3.06496	-3.85454	0.0813254	-0.0449408	-0.147421	-0.130924	-0.437621	-0.0675743	0.325234	-0.464338	714	43	662	60	595	47	722	85	572	84
ENSMUSG00000060019	Gm10073	predicted pseudogene 10073 [Source:MGI Symbol;Acc:MGI:3641908]	chr8	-	-1.54128	-1.51609	-0.0681087	-0.0429182	2.38396e-13	3.77017e-13	0.284129	0.609026	2.22443e-11	2.67982e-11	0.860615	0.924332	295.784	2.02731e-14	-21.3518	-20.7397	-1.10754	-0.521504	4.33413	-1.47733	-1.52284	-1.42875	-1.74179	-1.3872	-1.50719	-1.63538	-1.51256	-0.0180054	-0.0443284	-0.150701	-0.0555119	0.0883428	-0.0316517	-0.159835	-0.0370156	1806	655	1795	644	1610	684	1637	716	1547	623
ENSMUSG00000069682	Gm10275	predicted pseudogene 10275 [Source:MGI Symbol;Acc:MGI:3704354]	chr10	-	-0.938294	-0.873533	-0.05128	0.0134813	2.48109e-13	7.8255e-13	0.248544	0.769725	2.27529e-11	4.38015e-11	0.843563	0.96053	281.988	2.97009e-14	-21.2978	-19.7982	-1.19667	0.297655	5.9469	-0.867303	-0.967616	-0.920014	-0.998158	-0.811609	-0.832124	-0.893773	-0.952938	-0.0392979	-0.129715	0.0143076	-0.0499839	0.0754914	0.0549761	-0.00667267	-0.0658382	4362	2423	4147	2553	3963	2563	4457	2583	4252	2587
ENSMUSG00000032035	Ets1	E26 avian leukemia oncogene 1, 5' domain [Source:MGI Symbol;Acc:MGI:95455]	chr9	+	-2.31173	-2.33302	0.0784634	0.0571813	2.50993e-13	1.65809e-13	0.292799	0.675461	2.28137e-11	1.50885e-11	0.864494	0.942404	310.488	1.37505e-14	-21.2822	-21.8486	1.0871	0.426303	2.62933	-2.42147	-2.0986	-2.20182	-2.50459	-2.29867	-2.04277	-2.24943	-2.69438	0.0290293	0.0609184	0.0805664	0.160316	0.0906569	0.346552	0.139893	-0.305057	716	147	741	188	644	135	653	183	697	172
ENSMUSG00000070880	Gad1	glutamate decarboxylase 1 [Source:MGI Symbol;Acc:MGI:95632]	chr2	+	1.04468	0.946699	0.000392697	-0.0975926	2.50434e-13	1.16588e-12	0.993685	0.0647423	2.28137e-11	5.83399e-11	0.998803	0.662371	275.846	3.54138e-14	21.2852	19.301	0.00803743	-1.98077	9.21491	1.17232	0.967989	0.936172	1.10155	0.94326	0.972135	0.908587	0.962511	-0.0280109	0.0273102	0.091585	-0.0891985	-0.100826	-0.0719515	-0.135499	-0.0815747	21524	41511	22639	45262	19987	51612	21026	48399	21963	45806
ENSMUSG00000023944	Hsp90ab1	heat shock protein 90 alpha (cytosolic), class B member 1 [Source:MGI Symbol;Acc:MGI:96247]	chr17	-	0.83943	0.793247	0.0679433	0.0217598	2.52493e-13	6.16334e-13	0.101932	0.591192	2.28489e-11	3.71282e-11	0.754743	0.920282	286.424	2.62176e-14	21.2741	20.1016	1.73316	0.547885	10.2963	0.78628	0.929239	0.820819	0.821746	0.794989	0.749661	0.89743	0.731124	0.0814495	0.0384099	0.0658768	0.0859612	0.0233922	-0.0219352	0.125834	-0.0404721	51078	86337	50183	89419	43816	86873	47292	103638	47458	104769
ENSMUSG00000015766	Eps8	epidermal growth factor receptor pathway substrate 8 [Source:MGI Symbol;Acc:MGI:104684]	chr6	-	1.47067	1.6377	-0.125877	0.0411556	2.59053e-13	6.25784e-14	0.108527	0.537339	2.33398e-11	7.74515e-12	0.763805	0.907061	330.648	8.30749e-15	21.2396	23.236	-1.69789	0.630132	5.93136	1.57148	1.27838	1.51024	1.51984	1.5002	1.73281	1.59211	1.72043	-0.198718	-0.092126	-0.0947631	-0.117257	-0.0954988	0.137103	-0.00359175	0.124723	1690	4949	1842	6215	1691	6020	1924	5308	1706	5962
ENSMUSG00000033228	Scaf11	SR-related CTD-associated factor 11 [Source:MGI Symbol;Acc:MGI:1919443]	chr15	-	0.663791	0.640016	-0.0197535	-0.0435283	2.62494e-13	4.83787e-13	0.540191	0.179795	2.35465e-11	3.21616e-11	0.93451	0.774126	289.708	2.39337e-14	21.2218	20.4136	-0.625668	-1.40155	6.85665	0.670779	0.631049	0.678949	0.673714	0.594194	0.627804	0.649043	0.688379	-0.0273176	-0.0385053	0.0226014	-0.0360954	-0.089258	-0.0556483	-0.034409	0.00492656	4764	7110	4785	7778	4350	8066	4842	8478	4632	8348
ENSMUSG00000032527	Pccb	propionyl Coenzyme A carboxylase, beta polypeptide [Source:MGI Symbol;Acc:MGI:1914154]	chr9	-	1.1657	1.12451	0.0531249	0.0119293	2.65605e-13	4.90871e-13	0.369645	0.822765	2.3722e-11	3.24227e-11	0.892553	0.967535	288.752	2.45746e-14	21.2059	20.3948	0.92264	0.227628	5.92455	1.28021	0.991539	1.15125	1.23696	1.11517	1.15701	1.045	1.18288	0.112144	0.0247416	0.0718377	-0.00288136	0.00164232	0.0434815	-0.0685312	0.0693545	2261	4620	2154	5083	1950	5304	1982	4691	2065	4974
ENSMUSG00000040147	Maob	monoamine oxidase B [Source:MGI Symbol;Acc:MGI:96916]	chrX	-	2.10912	2.16821	0.00364824	0.0627455	2.69077e-13	2.19525e-13	0.975269	0.453699	2.3928e-11	1.81834e-11	0.995929	0.88531	303.35	1.65639e-14	21.1885	21.4637	0.0314795	0.767596	4.96766	2.29214	1.7734	2.17677	2.18047	2.20414	2.19077	2.02303	2.24494	0.0527166	-0.0380276	-0.0375084	0.0295526	0.100131	0.0867601	-0.0809808	0.140931	806	3532	766	3740	759	3979	734	3000	711	3521
ENSMUSG00000016554	Eif3d	eukaryotic translation initiation factor 3, subunit D [Source:MGI Symbol;Acc:MGI:1933181]	chr15	-	0.763216	0.784391	-0.0629811	-0.0418065	2.71136e-13	1.98598e-13	0.107516	0.253973	2.40072e-11	1.71412e-11	0.761585	0.814539	306.426	1.52791e-14	21.1782	21.6003	-1.70317	-1.18247	6.24668	0.809259	0.792323	0.705635	0.743813	0.80512	0.812514	0.771037	0.7501	-0.0837866	-0.00121755	-0.0787702	-0.0907633	-0.021272	-0.0138778	-0.0553552	-0.0762921	2921	5091	3131	5469	2742	5662	3145	6046	2753	5620
ENSMUSG00000029191	Rfc1	replication factor C (activator 1) 1 [Source:MGI Symbol;Acc:MGI:97891]	chr5	-	0.841075	0.784008	0.0543947	-0.00267171	2.75218e-13	8.63628e-13	0.202851	0.945615	2.42641e-11	4.71826e-11	0.821583	0.991914	278.489	3.28165e-14	21.1582	19.6741	1.32681	-0.0692729	6.0324	0.89429	0.792987	0.900131	0.777846	0.78938	0.812245	0.756867	0.77761	0.118459	0.000271752	0.0682056	0.0323246	0.00288194	0.0257473	-0.0296314	-0.00888821	2743	4462	2558	4845	2209	4902	2460	4937	2488	4931
ENSMUSG00000033545	Znrf1	zinc and ring finger 1 [Source:MGI Symbol;Acc:MGI:2177308]	chr8	+	-0.915495	-0.919669	0.0521838	0.0480093	2.77991e-13	2.48601e-13	0.229457	0.297829	2.44038e-11	2.00265e-11	0.830781	0.830751	301.094	1.75833e-14	-21.1447	-21.2951	1.24855	1.07545	5.80229	-1.01729	-0.952088	-0.859569	-0.828431	-0.991044	-0.91696	-0.898737	-0.87296	0.0365168	0.0606134	0.0463586	0.0648916	-0.0246044	0.0494794	0.0677026	0.0934793	4029	2014	4147	2266	3719	2024	3653	2288	3810	2427
ENSMUSG00000020048	Hsp90b1	heat shock protein 90, beta (Grp94), member 1 [Source:MGI Symbol;Acc:MGI:98817]	chr10	-	0.780502	0.7624	0.052309	0.0342069	2.80956e-13	4.07671e-13	0.17471	0.36894	2.44271e-11	2.83445e-11	0.809208	0.857686	291.709	2.26517e-14	21.1305	20.637	1.41907	0.924035	8.83297	0.811888	0.792509	0.7676	0.749919	0.756906	0.760273	0.840593	0.691708	0.0672807	0.0215928	0.107199	0.0131563	0.0287338	0.032101	0.112421	-0.0364635	18731	30806	18369	33001	15948	32749	18050	34911	18086	36900
ENSMUSG00000047126	Cltc	clathrin, heavy polypeptide (Hc) [Source:MGI Symbol;Acc:MGI:2388633]	chr11	-	0.781608	0.74218	0.0266797	-0.0127481	2.81823e-13	6.3198e-13	0.478149	0.73638	2.44271e-11	3.76294e-11	0.922572	0.953781	283.063	2.88113e-14	21.1264	20.0695	0.725968	-0.342459	10.4229	0.758008	0.748411	0.855973	0.763905	0.700453	0.753881	0.789166	0.725356	-0.040749	0.0989075	0.0193631	0.0290253	-0.0544844	-0.00105622	0.0342283	-0.0295819	52962	88680	59059	98353	49330	96137	51176	103181	51859	106593
ENSMUSG00000024120	Lrpprc	leucine-rich PPR-motif containing [Source:MGI Symbol;Acc:MGI:1919666]	chr17	-	0.667878	0.633303	-0.00893847	-0.043514	2.80055e-13	6.64059e-13	0.782456	0.184644	2.44271e-11	3.91985e-11	0.976143	0.777624	282.769	2.90511e-14	21.1348	20.0063	-0.280719	-1.38522	7.00631	0.667806	0.71141	0.656386	0.635063	0.602353	0.649256	0.600925	0.680606	-0.0387274	0.0498482	-0.0178191	-0.029689	-0.0744097	-0.0275067	-0.0758382	0.00384287	5226	7965	5625	8794	4888	8900	5185	9911	4980	8994
ENSMUSG00000097545	Mir124a-1hg	Mir124-1 host gene (non-protein coding) [Source:MGI Symbol;Acc:MGI:2442197]	chr14	+	-2.89919	-3.04122	0.102705	-0.0393238	2.84513e-13	1.47602e-13	0.292127	0.820395	2.45566e-11	1.4235e-11	0.864494	0.967535	310.268	1.38285e-14	-21.1136	-22.01	1.08867	-0.23073	4.23996	-2.61831	-2.8592	-3.05676	-3.05246	-3.3748	-2.8263	-3.38036	-2.59261	0.0629438	-0.0459999	0.0690935	0.336549	-0.372468	0.176026	-0.378033	0.409719	2783	270	2612	423	2450	451	2598	412	2625	304
ENSMUSG00000036362	P2ry13	purinergic receptor P2Y, G-protein coupled 13 [Source:MGI Symbol;Acc:MGI:1921441]	chr3	-	-4.52217	-4.97659	0.222555	-0.231864	3.0643e-13	1.40807e-13	0.012365	0.452771	2.6124e-11	1.38325e-11	0.643204	0.88531	311.054	1.35515e-14	-21.0145	-22.0757	2.81168	-0.769202	1.19676	-4.37247	-4.20648	-3.97257	-5.29371	-4.67413	-4.55675	-5.53069	-4.71182	0.247919	0.123354	0.338144	0.18432	0.0106155	0.127995	-0.845948	-0.0270755	683	24	634	28	509	27	547	33	683	14
ENSMUSG00000109394	RP23-54G8.4		chr7	-	-2.4705	-2.71429	-0.00851962	-0.252313	3.05054e-13	1.73255e-13	0.913103	0.11836	2.6124e-11	1.54739e-11	0.990484	0.726421	306.163	1.53843e-14	-21.0205	-21.7879	-0.110831	-1.64859	2.72657	-2.53919	-2.11938	-2.54959	-2.66315	-2.81204	-2.48851	-2.92641	-2.58475	0.0699272	-0.138607	-0.0308563	0.0777786	-0.34965	-0.0261209	-0.46402	-0.122366	893	117	782	157	742	151	818	219	782	122
ENSMUSG00000033732	Sf3b3	splicing factor 3b, subunit 3 [Source:MGI Symbol;Acc:MGI:1289341]	chr8	-	0.607184	0.587362	0.00863738	-0.0111843	3.06488e-13	5.30921e-13	0.770791	0.70159	2.6124e-11	3.36611e-11	0.97537	0.948355	284.469	2.76926e-14	21.0142	20.2933	0.296234	-0.389991	6.78792	0.55891	0.621553	0.640531	0.607702	0.598253	0.568817	0.584737	0.597253	-0.0139539	0.0316428	0.0137276	0.00361824	-0.000161745	-0.0295983	-0.0136786	-0.00116185	4626	6997	4833	7327	4143	7181	4477	8103	4429	7835
ENSMUSG00000093843	Gm25939	predicted gene, 25939 [Source:MGI Symbol;Acc:MGI:5455716]	chr1	+	-3.33037	-3.73812	-0.070989	-0.478737	3.1616e-13	2.90359e-13	0.476245	0.0421874	2.68371e-11	2.20094e-11	0.922572	0.635045	296.369	1.99551e-14	-20.9728	-21.0864	-0.729164	-2.2044	3.7169	-3.42136	-2.6581	-3.43905	-3.85186	-3.65098	-3.8373	-3.51536	-3.89687	-0.0924699	-0.00568537	-0.0562006	-0.134459	-0.380594	-0.56691	-0.244974	-0.626477	2252	177	2421	166	2100	232	2264	427	2169	220
ENSMUSG00000103509	Gm38372	predicted gene, 38372 [Source:MGI Symbol;Acc:MGI:5611600]	chr1	+	-2.59249	-3.0359	0.0789183	-0.364491	3.29088e-13	9.60603e-14	0.336479	0.0411547	2.75338e-11	1.05522e-11	0.882205	0.632532	317.141	1.16034e-14	-20.9195	-22.6159	0.990333	-2.2171	3.06848	-2.45268	-2.4916	-2.31381	-3.132	-3.21462	-2.855	-3.20749	-2.82624	0.175295	-0.0621688	0.116119	0.0916598	-0.536872	-0.177253	-0.529737	-0.148488	1278	125	1097	172	1024	214	1102	225	1152	142
ENSMUSG00000029998	Pcyox1	prenylcysteine oxidase 1 [Source:MGI Symbol;Acc:MGI:1914131]	chr6	-	0.618315	0.658327	-0.021338	0.0186742	3.28386e-13	1.2425e-13	0.482859	0.534451	2.75338e-11	1.26354e-11	0.923012	0.906231	310.958	1.35849e-14	20.9224	22.251	-0.718097	0.634665	7.24749	0.62852	0.56069	0.619561	0.664335	0.671469	0.662556	0.650261	0.648917	-0.0280449	-0.0227782	0.0168819	-0.0516309	0.0317999	0.0228867	0.0105915	0.00924722	6276	9876	6376	10490	5766	10324	6094	10642	6081	11000
ENSMUSG00000080316	Spaca6	sperm acrosome associated 6 [Source:MGI Symbol;Acc:MGI:1922452]	chr17	+	-2.72711	-2.75071	0.138554	0.114957	3.27989e-13	1.68497e-13	0.101226	0.490106	2.75338e-11	1.52478e-11	0.754743	0.894599	305.749	1.5552e-14	-20.924	-21.8263	1.73705	0.706077	2.93937	-2.65771	-2.56995	-2.64614	-3.01634	-2.82352	-2.73993	-2.89716	-2.5395	0.0711703	-0.0427898	0.14326	0.42629	0.0485001	0.132092	-0.0251418	0.332519	1034	150	967	170	845	161	952	185	1021	161
ENSMUSG00000068882	Ssb	Sjogren syndrome antigen B [Source:MGI Symbol;Acc:MGI:98423]	chr2	+	0.830457	0.729158	0.0620497	-0.0392488	3.2973e-13	2.55916e-12	0.139851	0.334293	2.75338e-11	1.04513e-10	0.802049	0.846529	258.175	6.00722e-14	20.9169	18.3541	1.55201	-0.994956	7.14166	0.881514	0.887088	0.803543	0.748248	0.720545	0.746297	0.791757	0.657642	0.0582572	0.0379531	0.111984	0.0392304	-0.0476977	-0.0219451	0.0235143	-0.1106	5728	9306	5717	10125	5020	10577	5504	11472	5584	11051
ENSMUSG00000020333	Acsl6	acyl-CoA synthetase long-chain family member 6 [Source:MGI Symbol;Acc:MGI:894291]	chr11	+	1.4682	1.64811	-0.0305535	0.149358	3.46284e-13	5.66134e-14	0.668709	0.0506268	2.82276e-11	7.23672e-12	0.962222	0.64414	327.667	8.93285e-15	20.852	23.3832	-0.435781	2.11018	8.97475	1.63924	1.21665	1.45955	1.55608	1.56878	1.73638	1.57751	1.70956	-0.100071	-0.0114637	0.0338516	-0.0445613	0.0703356	0.237933	0.079063	0.211112	14419	44143	15520	52990	14686	50238	14447	40496	14860	50198
ENSMUSG00000002010	Idh3g	isocitrate dehydrogenase 3 (NAD+), gamma [Source:MGI Symbol;Acc:MGI:1099463]	chrX	-	0.750323	0.786934	-0.0537876	-0.0171765	3.45459e-13	1.73193e-13	0.159432	0.635943	2.82276e-11	1.54739e-11	0.80337	0.933115	303.871	1.6338e-14	20.8552	21.7884	-1.47435	-0.482386	6.68562	0.81284	0.716386	0.702651	0.768253	0.758579	0.812443	0.751096	0.824971	-0.105138	-0.0448595	0.00951867	-0.0755107	-0.045451	0.0084135	-0.0529334	0.0209413	3896	6717	4112	7452	3863	7683	3988	7764	3962	7553
ENSMUSG00000025980	Hspd1	heat shock protein 1 (chaperonin) [Source:MGI Symbol;Acc:MGI:96242]	chr1	-	0.772154	0.804972	0.0205934	0.0534116	3.42932e-13	1.822e-13	0.589899	0.163589	2.82276e-11	1.61325e-11	0.948593	0.760797	303.027	1.67058e-14	20.8649	21.7186	0.549813	1.45889	6.746	0.831391	0.729692	0.728583	0.796913	0.84471	0.822652	0.7645	0.787978	0.069632	-0.0147185	0.0235365	0.00179655	0.0931273	0.0710693	0.0129166	0.0363948	4439	7576	4238	7974	3946	7855	4220	7909	4038	8100
ENSMUSG00000025203	Scd2	stearoyl-Coenzyme A desaturase 2 [Source:MGI Symbol;Acc:MGI:98240]	chr19	+	1.46736	1.51113	0.000362996	0.0441272	3.43774e-13	2.16105e-13	0.995886	0.544679	2.82276e-11	1.81193e-11	0.998803	0.909879	299.002	1.85922e-14	20.8616	21.485	0.00523561	0.618672	11.1213	1.55187	1.21505	1.52003	1.58044	1.41832	1.62688	1.38182	1.61759	-0.0429316	0.0165664	0.0414005	-0.0138191	-0.0482279	0.160334	-0.0847287	0.151045	67311	182296	71003	225133	61579	212152	65411	181489	67025	200903
ENSMUSG00000025613	Cct8	chaperonin containing Tcp1, subunit 8 (theta) [Source:MGI Symbol;Acc:MGI:107183]	chr16	-	0.716537	0.70946	-0.0157705	-0.0228479	3.45004e-13	4.09809e-13	0.653757	0.513788	2.82276e-11	2.83445e-11	0.960007	0.902387	287.081	2.57417e-14	20.8569	20.6301	-0.45692	-0.667501	7.43813	0.737321	0.779491	0.666249	0.682694	0.708191	0.712229	0.747877	0.668979	-0.0401418	-0.014078	-4.06554e-05	-0.00857512	-0.0239569	-0.0199184	0.0157291	-0.0631682	6908	11289	7120	12099	6190	12357	7165	13747	6671	13116
ENSMUSG00000099021	Rn7s1	7S RNA 1 [Source:MGI Symbol;Acc:MGI:97950]	chr12	+	-5.56388	-5.12775	-0.436549	-0.000417371	3.43096e-13	1.25251e-12	7.22126e-05	0.999109	2.82276e-11	6.17002e-11	0.296678	0.999693	274.313	3.70261e-14	-20.8642	-19.2129	-5.26598	-0.00113396	0.999444	-5.57133	-5.36773	-5.32751	-5.52961	-4.74466	-4.90157	-5.2923	-5.02895	-0.361635	-0.408019	-0.467892	-0.543773	0.259052	0.102141	-0.288588	-0.0252309	603	19	591	18	854	15	690	19	526	14
ENSMUSG00000018574	Acadvl	acyl-Coenzyme A dehydrogenase, very long chain [Source:MGI Symbol;Acc:MGI:895149]	chr11	-	1.48293	1.48083	0.00429758	0.00219725	3.50156e-13	4.13046e-13	0.956015	0.973782	2.83186e-11	2.83772e-11	0.994575	0.995365	286.452	2.61968e-14	20.8373	20.6198	0.0560087	0.0333734	5.66541	1.67905	1.31376	1.46392	1.47391	1.5261	1.54584	1.29983	1.55354	-0.005447	0.0405709	0.0165361	-0.037715	0.0469243	0.0666597	-0.17935	0.0743599	1575	4492	1646	4867	1389	5287	1531	4434	1502	4340
ENSMUSG00000003660	Snrnp200	small nuclear ribonucleoprotein 200 (U5) [Source:MGI Symbol;Acc:MGI:2444401]	chr2	+	0.835812	0.790668	0.0650912	0.0199481	3.49445e-13	8.3897e-13	0.124457	0.624947	2.83186e-11	4.64532e-11	0.783681	0.929651	275.016	3.62769e-14	20.84	19.7105	1.61977	0.49827	7.89208	0.765057	0.812193	0.863327	0.902375	0.789784	0.705092	0.824151	0.842998	0.0888131	-0.00303441	0.0682397	0.106707	0.0192277	-0.0654642	0.0535947	0.0724412	9718	16254	9230	16381	8277	16205	8696	18090	8998	18815
ENSMUSG00000015224	Cyp2j9	cytochrome P450, family 2, subfamily j, polypeptide 9 [Source:MGI Symbol;Acc:MGI:1921769]	chr4	-	2.09072	2.19598	-0.0405805	0.0646771	3.96842e-13	2.25345e-13	0.716463	0.497165	3.18435e-11	1.85161e-11	0.967115	0.897034	295.563	2.03948e-14	20.6723	21.4281	-0.369564	0.694468	6.0182	2.33048	1.80061	2.10329	2.12714	2.35768	2.28025	1.98599	2.16858	0.116255	-0.118098	-0.00643408	-0.164182	0.224179	0.146756	-0.147508	0.0350813	1768	7986	1521	8089	1400	8568	1648	6411	1525	6976
ENSMUSG00000084890	A830036E02Rik	RIKEN cDNA A830036E02 gene [Source:MGI Symbol;Acc:MGI:3686876]	chr11	+	-2.25173	-2.28347	0.0658715	0.0341273	3.958e-13	2.72957e-13	0.427498	0.796467	3.18435e-11	2.13784e-11	0.913245	0.965738	292.073	2.24274e-14	-20.6758	-21.1693	0.813774	0.262178	4.10147	-2.10582	-2.10984	-2.17537	-2.64221	-2.47351	-2.14186	-2.1692	-2.34389	0.109035	0.0463818	0.0603176	0.0455684	-0.14987	0.181773	0.154436	-0.0202566	2076	355	2012	478	1751	465	1984	501	1885	496
ENSMUSG00000027605	Acss2	acyl-CoA synthetase short-chain family member 2 [Source:MGI Symbol;Acc:MGI:1890410]	chr2	+	1.04944	1.1452	-0.0523346	0.043424	4.03437e-13	1.17345e-13	0.338726	0.387602	3.21387e-11	1.2236e-11	0.883042	0.864646	308.441	1.44982e-14	20.6507	22.3316	-0.985605	0.88771	6.02014	1.17453	0.996817	0.974319	1.04833	1.12093	1.25474	1.05259	1.15362	-0.0567721	0.0204837	-0.107961	-0.0703792	0.0187715	0.152586	-0.0495613	0.0514672	2266	4859	2420	5698	2145	5554	2319	5305	2054	5238
ENSMUSG00000022546	Gpt	glutamic pyruvic transaminase, soluble [Source:MGI Symbol;Acc:MGI:95802]	chr15	+	1.31026	1.36491	0.0392119	0.0938668	4.0365e-13	2.32342e-13	0.599992	0.0906123	3.21387e-11	1.9015e-11	0.951079	0.695174	295.587	2.03817e-14	20.65	21.3866	0.53482	1.79863	3.97518	1.3897	1.23003	1.2381	1.36115	1.36904	1.37784	1.32415	1.38365	-0.0248519	0.125373	0.00672886	0.025259	0.0974233	0.10622	0.0525365	0.112035	501	1328	563	1428	495	1397	482	1351	481	1455
ENSMUSG00000031451	Gas6	growth arrest specific 6 [Source:MGI Symbol;Acc:MGI:95660]	chr8	-	1.25404	1.31763	-0.143986	-0.0803934	4.10434e-13	2.00423e-13	0.0322518	0.200877	3.24275e-11	1.72263e-11	0.66185	0.784785	299.442	1.83749e-14	20.6281	21.5878	-2.34085	-1.33294	7.24714	1.44105	1.13152	1.18923	1.25346	1.3494	1.37433	1.18151	1.36529	-0.119696	-0.184102	-0.0737046	-0.19932	-0.0486191	-0.0236921	-0.216509	-0.0327295	4909	12096	4752	13153	4748	15115	5162	13177	4760	12170
ENSMUSG00000030246	Ldhb	lactate dehydrogenase B [Source:MGI Symbol;Acc:MGI:96763]	chr6	-	1.24073	1.26446	-0.0369122	-0.01318	4.10143e-13	3.05572e-13	0.547202	0.829584	3.24275e-11	2.29929e-11	0.935387	0.967739	289.224	2.42559e-14	20.629	21.0182	-0.614751	-0.218717	8.58498	1.40378	1.10264	1.1251	1.33029	1.22772	1.27779	1.22358	1.32858	-0.0471564	-0.0409601	0.0343207	-0.0941553	-0.0497138	0.000347724	-0.053857	0.0511442	12720	29504	12931	32646	12749	36289	12722	31821	12641	33253
ENSMUSG00000097375	6720427I07Rik	RIKEN cDNA 6720427I07 gene [Source:MGI Symbol;Acc:MGI:1924398]	chr13	-	-2.76579	-2.8613	0.205284	0.109782	4.13638e-13	1.40766e-13	0.0197879	0.524413	3.24399e-11	1.38325e-11	0.655056	0.904521	306.019	1.54425e-14	-20.6179	-22.0761	2.58339	0.650525	2.60616	-2.54187	-2.53413	-2.91391	-3.04553	-3.11921	-2.71025	-2.87105	-2.72118	0.238833	-0.0216546	0.330676	0.285803	-0.151934	0.257026	0.0962279	0.246101	927	101	783	144	696	139	783	151	928	136
ENSMUSG00000108890	Gm44847	predicted gene 44847 [Source:MGI Symbol;Acc:MGI:5753423]	chr7	+	-3.30857	-3.39766	0.124698	0.0356038	4.1375e-13	2.13525e-13	0.151389	0.867096	3.24399e-11	1.80503e-11	0.80337	0.975549	296.341	1.99706e-14	-20.6176	-21.5014	1.50523	0.170007	1.82249	-3.20881	-3.14733	-3.14439	-3.6417	-3.63426	-2.96682	-3.71814	-3.13364	0.328942	0.0309099	0.0314391	0.0992716	-0.226066	0.44138	-0.309947	0.274555	711	47	585	81	499	62	577	70	543	50
ENSMUSG00000059970	Hspa2	heat shock protein 2 [Source:MGI Symbol;Acc:MGI:96243]	chr12	+	1.5572	1.47412	0.0519858	-0.0310965	4.24172e-13	1.07184e-12	0.526316	0.66735	3.31306e-11	5.56004e-11	0.933311	0.941245	266.753	4.62812e-14	20.585	19.4049	0.647506	-0.437694	5.93634	1.61844	1.4158	1.57766	1.61382	1.66704	1.39749	1.28079	1.55554	0.209867	-0.0285932	0.0299369	-0.0103628	0.160822	-0.108728	-0.225423	0.0493239	2146	6003	1841	5322	1677	5948	1834	5584	1779	5191
ENSMUSG00000026003	Acadl	acyl-Coenzyme A dehydrogenase, long-chain [Source:MGI Symbol;Acc:MGI:87866]	chr1	-	1.88918	1.94567	-0.0120981	0.0443894	4.32443e-13	3.51358e-13	0.909778	0.578039	3.33956e-11	2.55109e-11	0.990484	0.917687	285.629	2.68065e-14	20.5598	20.8327	-0.115091	0.567599	5.08442	2.0639	1.60057	1.89525	1.98441	1.90461	2.00903	1.82819	2.04375	0.115787	-0.0725489	-0.0299504	-0.0827425	0.0012143	0.105636	-0.075201	0.140351	992	3335	881	3832	841	4000	928	3134	842	3575
ENSMUSG00000105449	Gm43379	predicted gene 43379 [Source:MGI Symbol;Acc:MGI:5663516]	chr3	-	-1.98756	-1.89214	0.107581	0.203001	4.31238e-13	4.40623e-13	0.132306	0.096202	3.33956e-11	2.98722e-11	0.794078	0.701545	283.389	2.85473e-14	-20.5634	-20.5353	1.58438	1.76546	1.89132	-2.03876	-1.8674	-2.01395	-1.97481	-1.77456	-1.93347	-1.88626	-1.94071	0.0177047	-0.0232624	0.176093	0.283197	0.312601	0.153695	0.200906	0.146457	369	112	363	107	344	91	348	111	387	117
ENSMUSG00000039542	Ncam1	neural cell adhesion molecule 1 [Source:MGI Symbol;Acc:MGI:97281]	chr9	-	0.914492	0.903845	0.0335964	0.0229489	4.31485e-13	5.19849e-13	0.459639	0.613713	3.33956e-11	3.32651e-11	0.919997	0.927047	278.852	3.2477e-14	20.5627	20.3205	0.757359	0.514634	8.87536	0.909111	0.81848	0.924441	1.00528	0.860041	0.936819	0.860787	0.957598	0.0620014	-0.00623898	0.0121933	0.0663672	-0.0207058	0.0560721	-0.0199594	0.076851	18443	32278	17806	36383	15214	34620	16500	35127	16734	36503
ENSMUSG00000031010	Usp9x	ubiquitin specific peptidase 9, X chromosome [Source:MGI Symbol;Acc:MGI:894681]	chrX	+	0.624881	0.589456	0.043842	0.00841748	4.37504e-13	1.09285e-12	0.167118	0.786101	3.35728e-11	5.61233e-11	0.807301	0.962863	266.395	4.67811e-14	20.5446	19.3809	1.44602	0.275886	9.37613	0.591267	0.643194	0.661738	0.603344	0.570911	0.563161	0.640309	0.583531	0.00723285	0.0767957	0.0226074	0.0686204	-0.0101603	-0.0179109	0.059237	0.00245927	27797	41648	29527	44273	24807	43480	26773	48699	26387	49395
ENSMUSG00000038642	Ctss	cathepsin S [Source:MGI Symbol;Acc:MGI:107341]	chr3	+	-5.41127	-5.945	-0.215058	-0.748787	4.38005e-13	1.87373e-12	0.128456	0.0725805	3.35728e-11	8.1894e-11	0.790516	0.674555	259.148	5.82962e-14	-20.5431	-18.7243	-1.60151	-1.91959	4.19265	-5.07823	-5.72009	-5.05809	-5.75985	-5.81002	-5.29808	-6.07726	-6.47152	-0.0694268	-0.166324	-0.109271	-0.518734	-0.621892	-0.109951	-0.889134	-1.28339	7004	109	6629	167	6142	225	8575	155	6399	102
ENSMUSG00000025791	Pgm2	phosphoglucomutase 2 [Source:MGI Symbol;Acc:MGI:97565]	chr4	+	1.37615	1.41946	-0.00570715	0.0375966	4.42851e-13	2.8993e-13	0.934865	0.57405	3.37202e-11	2.20094e-11	0.99318	0.917687	288.766	2.45652e-14	20.5287	21.0884	-0.0829954	0.573623	6.66534	1.49833	1.18311	1.3376	1.48351	1.40984	1.47417	1.28629	1.50931	0.0654659	-0.0519892	0.0409724	-0.0818977	0.0273446	0.0916764	-0.0962034	0.126813	3420	8502	3191	9501	3080	9638	2997	8369	3158	8821
ENSMUSG00000027848	Olfml3	olfactomedin-like 3 [Source:MGI Symbol;Acc:MGI:1914877]	chr3	-	-3.81016	-3.80241	0.00809645	0.0158413	4.43212e-13	3.75156e-13	0.928867	0.94925	3.37202e-11	2.67585e-11	0.992772	0.992084	283.928	2.81167e-14	-20.5276	-20.7462	0.0906602	0.0646349	2.53196	-3.98916	-3.75334	-3.15635	-4.30174	-3.46405	-3.2507	-4.22789	-4.1045	0.110689	-0.0513352	0.0486069	-0.0790978	0.343315	0.556662	-0.420526	-0.297134	1215	99	1099	123	1011	72	1057	92	1093	65
ENSMUSG00000032667	Pon2	paraoxonase 2 [Source:MGI Symbol;Acc:MGI:106687]	chr6	-	1.66524	1.85801	-0.0374641	0.155313	4.46889e-13	8.99424e-14	0.665795	0.0623855	3.375e-11	9.98701e-12	0.961977	0.660987	312.728	1.29813e-14	20.5169	22.71	-0.439885	2.00047	6.36427	1.81378	1.36567	1.71937	1.75303	1.83416	1.98015	1.75132	1.86239	-0.0696518	-0.0820674	0.0372818	-0.0415757	0.132191	0.278182	0.0493508	0.160422	2254	8078	2262	9553	2287	8683	2358	6876	2280	8621
ENSMUSG00000065701	Rny1	RNA, Y1 small cytoplasmic, Ro-associated [Source:MGI Symbol;Acc:MGI:97995]	chr6	-	-4.44428	-4.12351	-0.31291	0.00785923	4.45354e-13	1.38456e-12	0.00268956	0.97891	3.375e-11	6.53902e-11	0.554112	0.995829	264.601	4.93725e-14	-20.5213	-19.0902	-3.53411	0.0268436	1.45415	-4.31818	-4.24153	-3.97737	-5.07129	-4.08103	-3.85859	-4.04429	-4.2276	-0.443477	-0.0724576	-0.251739	-0.518534	-0.000488735	0.221946	0.0362545	-0.147061	519	31	680	39	685	35	628	40	557	36
ENSMUSG00000022474	Pmm1	phosphomannomutase 1 [Source:MGI Symbol;Acc:MGI:1353418]	chr15	-	0.728236	0.83516	-0.0463376	0.0605866	4.54065e-13	5.44174e-14	0.215442	0.104131	3.40416e-11	7.2361e-12	0.82922	0.708533	323.262	9.95592e-15	20.4961	23.4416	-1.28883	1.72118	6.79862	0.763338	0.651214	0.709027	0.788112	0.842463	0.822779	0.831578	0.843306	-0.0113243	-0.0831533	-0.0323083	-0.0598251	0.067887	0.0482035	0.0570027	0.0687301	4465	7684	4300	8101	4140	7972	4409	7969	4133	8620
ENSMUSG00000025237	Parp6	poly (ADP-ribose) polymerase family, member 6 [Source:MGI Symbol;Acc:MGI:1914537]	chr9	+	-1.05297	-1.03698	0.0494096	0.0654022	4.52761e-13	5.43966e-13	0.334162	0.233398	3.40416e-11	3.4382e-11	0.881288	0.805123	277.762	3.35094e-14	-20.4998	-20.262	0.995234	1.23758	5.99359	-1.19963	-0.951979	-0.975177	-1.08779	-1.03067	-1.14077	-0.926742	-1.0498	0.032427	0.0775106	0.00425449	0.0839308	0.0725085	-0.0375963	0.176433	0.0533775	4800	2337	5013	2314	4264	2131	4516	2734	4421	2839
ENSMUSG00000069094	Pde7a	phosphodiesterase 7A [Source:MGI Symbol;Acc:MGI:1202402]	chr3	-	-0.844382	-0.881982	0.0185333	-0.0190663	4.61611e-13	2.5488e-13	0.637783	0.66991	3.44815e-11	2.04521e-11	0.957155	0.9417	290.438	2.34571e-14	-20.4746	-21.2614	0.47974	-0.434093	4.75446	-0.824388	-0.868683	-0.825152	-0.856968	-0.868991	-0.900304	-0.789156	-0.960512	0.0510609	0.0112535	0.0603252	-0.0554539	-0.0083965	-0.0397098	0.0714385	-0.0999178	1955	1027	1925	1074	1699	1111	1872	1164	1848	1227
ENSMUSG00000020114	Cand1	cullin associated and neddylation disassociated 1 [Source:MGI Symbol;Acc:MGI:1261820]	chr10	-	0.608607	0.570424	0.012031	-0.0261519	4.725e-13	1.30966e-12	0.691468	0.392347	3.5167e-11	6.31526e-11	0.963738	0.866295	261.705	5.39041e-14	20.4443	19.1582	0.403991	-0.878663	8.18984	0.575532	0.601858	0.618404	0.638454	0.560134	0.57596	0.611073	0.534277	-0.0232383	0.0375661	-0.00099711	0.0349038	-0.0363692	-0.0205436	0.0145696	-0.0622264	12166	18077	12845	19533	11005	19226	11827	21155	11604	21167
ENSMUSG00000023913	Pla2g7	phospholipase A2, group VII (platelet-activating factor acetylhydrolase, plasma) [Source:MGI Symbol;Acc:MGI:1351327]	chr17	+	2.21494	2.3882	-0.0256899	0.147571	4.76731e-13	1.50545e-13	0.816948	0.189712	3.53538e-11	1.43837e-11	0.981102	0.778839	300.47	1.78776e-14	20.4327	21.9825	-0.235244	1.36851	7.90258	2.52054	1.85264	2.18704	2.29634	2.30261	2.58999	2.27962	2.3806	-0.121762	0.0899204	0.0264376	-0.0999273	0.0621341	0.349517	0.0391446	0.140125	5213	27028	6111	35254	5597	33971	5209	23101	5426	30067
ENSMUSG00000065911	Gm24447	predicted gene, 24447 [Source:MGI Symbol;Acc:MGI:5454224]	chr15	+	-2.32042	-2.22055	-0.122137	-0.0222651	4.87973e-13	1.27094e-12	0.134754	0.877722	3.60574e-11	6.21613e-11	0.796178	0.977414	262.112	5.3241e-14	-20.4025	-19.1949	-1.57371	-0.156292	2.54301	-2.24269	-2.4003	-2.2992	-2.28782	-2.40907	-2.30028	-1.96265	-2.19111	-0.0521161	-0.293781	-0.0275979	-0.111703	-0.222867	-0.114083	0.223546	-0.00491129	672	117	575	135	690	152	648	147	642	181
ENSMUSG00000030884	Uqcrc2	ubiquinol cytochrome c reductase core protein 2 [Source:MGI Symbol;Acc:MGI:1914253]	chr7	+	0.870346	0.890905	-0.0495337	-0.0289745	4.90854e-13	3.45376e-13	0.264139	0.505573	3.61402e-11	2.52481e-11	0.850435	0.899413	284.197	2.79051e-14	20.3948	20.8555	-1.1565	-0.680764	7.71302	0.994426	0.886291	0.791652	0.808547	0.878667	0.930761	0.920867	0.832999	-0.0850018	-0.0317641	-0.00954195	-0.0719423	-0.0411251	0.0109694	0.00107523	-0.0867924	7735	14335	8124	15884	7230	17058	8171	17099	7655	16684
ENSMUSG00000028603	Scp2	sterol carrier protein 2, liver [Source:MGI Symbol;Acc:MGI:98254]	chr4	-	1.06753	1.11231	0.0194536	0.0642372	5.07926e-13	2.87503e-13	0.72899	0.215505	3.69993e-11	2.19549e-11	0.969562	0.796366	286.92	2.58571e-14	20.3505	21.0997	0.352484	1.28864	5.79964	1.22235	0.940122	1.05495	1.04702	1.13993	1.15273	1.03897	1.11868	0.078228	-0.0348428	0.0507776	-0.0234825	0.0914889	0.104293	-0.00947145	0.0702357	2089	4343	1955	4683	1863	4820	1903	4282	1925	4577
ENSMUSG00000049606	Zfp644	zinc finger protein 644 [Source:MGI Symbol;Acc:MGI:1277212]	chr5	-	-0.735326	-0.691187	0.012611	0.0567498	5.0732e-13	1.33462e-12	0.731038	0.136047	3.69993e-11	6.39064e-11	0.969948	0.739417	260.733	5.55295e-14	-20.3521	-19.1351	0.349701	1.56814	7.70584	-0.763328	-0.712201	-0.700967	-0.764629	-0.739215	-0.671331	-0.628901	-0.725104	-0.0468089	-0.00937572	0.0810566	0.0255621	0.00867522	0.0765585	0.118989	0.0227862	13439	8249	13961	9241	12794	8533	13672	9552	13792	10065
ENSMUSG00000026839	Upp2	uridine phosphorylase 2 [Source:MGI Symbol;Acc:MGI:1923904]	chr2	+	-1.13805	-1.07391	-0.116393	-0.0522592	5.07379e-13	1.834e-12	0.0325468	0.416264	3.69993e-11	8.08455e-11	0.66185	0.873052	256.904	6.24843e-14	-20.3519	-18.7501	-2.33626	-0.834122	3.98984	-1.17472	-1.17694	-1.12996	-1.05566	-1.21203	-1.01864	-1.02493	-1.03654	-0.118472	-0.0731394	-0.129192	-0.151186	-0.195714	-0.00231785	-0.00860447	-0.0202167	1166	494	1218	604	1111	584	1250	630	1087	636
ENSMUSG00000033629	Hacd3	3-hydroxyacyl-CoA dehydratase 3 [Source:MGI Symbol;Acc:MGI:1889341]	chr9	-	0.865343	0.878357	-0.0203563	-0.00734206	5.28055e-13	4.21802e-13	0.6401	0.865138	3.82259e-11	2.87863e-11	0.957335	0.97528	278.786	3.25383e-14	20.3003	20.5923	-0.476414	-0.172538	7.8887	0.927936	0.749679	0.846264	0.937221	0.901747	0.924071	0.795555	0.891935	-0.0155436	0.021951	-0.0358711	-0.0520765	0.0160866	0.0384104	-0.090105	0.0062751	9103	16670	9457	18094	8023	18269	8950	17444	8430	17505
ENSMUSG00000045104	Gm5514	predicted gene 5514 [Source:MGI Symbol;Acc:MGI:3645435]	chr19	+	1.13248	1.16219	-0.0950158	-0.0653017	5.28486e-13	5.56914e-13	0.146691	0.211799	3.82259e-11	3.49851e-11	0.80337	0.793427	275.122	3.61651e-14	20.2992	20.2317	-1.5239	-1.29963	4.8019	1.26213	1.01523	1.07001	1.17784	1.1494	1.14628	1.10373	1.25001	-0.114971	-0.0646563	-0.0669596	-0.14444	-0.0796565	-0.0827812	-0.125329	0.0209524	933	2062	978	2199	970	2532	932	2305	906	2258
ENSMUSG00000056763	Cspp1	centrosome and spindle pole associated protein 1 [Source:MGI Symbol;Acc:MGI:2681832]	chr1	+	-1.17977	-1.29864	0.0761719	-0.0426929	5.30789e-13	1.24871e-13	0.169985	0.507712	3.82578e-11	1.26359e-11	0.808962	0.89945	302.359	1.70033e-14	-20.2936	-22.244	1.43573	-0.677299	4.97183	-1.07266	-1.12595	-1.19124	-1.33636	-1.30142	-1.23472	-1.35589	-1.3012	0.139423	-0.0588884	0.0796046	0.149723	-0.0423982	0.0242963	-0.0968691	-0.0421779	2698	1030	2380	1153	2144	1214	2498	1264	2431	1121
ENSMUSG00000024013	Fgd2	FYVE, RhoGEF and PH domain containing 2 [Source:MGI Symbol;Acc:MGI:1347084]	chr17	+	-2.97568	-3.06217	-0.0699551	-0.156452	5.36876e-13	7.02279e-13	0.418668	0.433869	3.85612e-11	4.11004e-11	0.911446	0.877585	269.978	4.2048e-14	-20.2789	-19.9352	-0.829738	-0.802385	1.11121	-2.72018	-2.91256	-3.31284	-2.72508	-3.14651	-2.75238	-3.15752	-2.99789	-0.186083	-0.0564966	0.0508694	-0.0617332	-0.292208	0.101927	-0.303216	-0.143584	287	33	318	47	281	50	312	47	318	37
ENSMUSG00000029633	Gm5578	predicted pseudogene 5578 [Source:MGI Symbol;Acc:MGI:3645010]	chr6	+	0.94024	0.954389	-0.00935011	0.0047989	5.39701e-13	5.19475e-13	0.855578	0.911324	3.8629e-11	3.32651e-11	0.985833	0.985557	274.646	3.66693e-14	20.2721	20.3214	-0.184912	0.11311	4.86587	1.00796	0.810134	0.966678	0.978684	0.928575	1.01077	0.927569	0.939252	-0.0540725	-0.0392468	0.0253002	0.0403033	-0.0192191	0.0629803	-0.0202244	-0.00854205	1057	2046	1081	2315	963	2305	1086	2171	1049	2311
ENSMUSG00000025860	Xiap	X-linked inhibitor of apoptosis [Source:MGI Symbol;Acc:MGI:107572]	chrX	+	-0.64807	-0.584241	0.0115309	0.0753607	5.51184e-13	2.76842e-12	0.721911	0.0320975	3.9314e-11	1.09786e-10	0.967851	0.61449	249.003	8.01542e-14	-20.245	-18.2618	0.362122	2.34326	6.85446	-0.610571	-0.700183	-0.649774	-0.630408	-0.64133	-0.598085	-0.539578	-0.558116	-0.0257883	0.0105124	0.0357682	0.0259804	0.0180219	0.0612678	0.119774	0.101237	7310	4729	7588	5208	6647	5085	7173	5163	7165	5736
ENSMUSG00000034463	Scara3	scavenger receptor class A, member 3 [Source:MGI Symbol;Acc:MGI:2444418]	chr14	-	1.99	2.11103	0.0902601	0.211288	5.5703e-13	2.176e-13	0.415782	0.027804	3.95935e-11	1.81705e-11	0.911319	0.596105	292.006	2.24683e-14	20.2314	21.4756	0.835004	2.41523	5.66162	2.07776	1.6529	2.09789	2.13299	2.28623	2.10372	1.94953	2.11056	0.208429	0.0784933	0.0432457	0.0248091	0.384588	0.202082	0.0478912	0.208922	1452	6417	1343	6043	1126	5541	1206	4459	1216	5743
ENSMUSG00000046687	Gm5424	predicted gene 5424 [Source:MGI Symbol;Acc:MGI:3643173]	chr10	+	1.90992	1.98138	-0.0358114	0.0356502	5.60119e-13	4.02191e-13	0.737358	0.677766	3.96757e-11	2.81014e-11	0.970327	0.942659	278.576	3.27345e-14	20.2243	20.6547	-0.341135	0.423076	5.5473	2.03516	1.7066	1.84749	2.04965	2.05798	2.01251	1.78718	2.06119	0.0112094	-0.232299	0.162769	-0.0809789	0.113435	0.0679602	-0.157367	0.116645	1267	5031	1083	5210	1048	5383	1309	4631	1322	4713
ENSMUSG00000030058	Copg1	coatomer protein complex, subunit gamma 1 [Source:MGI Symbol;Acc:MGI:1858696]	chr6	+	0.594231	0.593107	-0.0249371	-0.0260607	5.63777e-13	5.8173e-13	0.408343	0.388406	3.97976e-11	3.56211e-11	0.908397	0.864646	272.415	3.91372e-14	20.2159	20.1756	-0.848683	-0.886173	8.40458	0.551487	0.61687	0.585093	0.623257	0.576983	0.57791	0.607844	0.609553	-0.0311679	0.00952389	-0.0568837	-0.0212434	-0.0421368	-0.0412099	-0.0112758	-0.00956676	14202	20924	14787	22377	13326	22194	13673	25091	13103	24162
ENSMUSG00000022469	Rapgef3	Rap guanine nucleotide exchange factor (GEF) 3 [Source:MGI Symbol;Acc:MGI:2441741]	chr15	-	1.47543	1.53972	-0.085943	-0.0216477	5.68655e-13	4.17009e-13	0.305262	0.746149	4.00045e-11	2.8554e-11	0.869481	0.95508	277.979	3.33003e-14	20.2048	20.6073	-1.05849	-0.329261	5.26789	1.64067	1.34966	1.40344	1.50213	1.47106	1.70104	1.39207	1.58954	-0.0115112	-0.149829	-0.106431	-0.0789797	-0.0895981	0.140378	-0.168591	0.0288736	1218	3155	1120	3955	1115	3999	1187	3531	1071	3376
ENSMUSG00000029695	Aass	aminoadipate-semialdehyde synthase [Source:MGI Symbol;Acc:MGI:1353573]	chr6	-	2.08148	2.24479	0.0238261	0.187145	5.75549e-13	2.03743e-13	0.854429	0.018593	4.03513e-11	1.73513e-11	0.985828	0.566564	292.486	2.21753e-14	20.1893	21.5654	0.186402	2.61389	3.51669	2.13031	1.91544	2.04901	2.21391	2.39431	2.2698	2.1153	2.20556	0.242184	-0.177352	0.142499	-0.14201	0.333471	0.208966	0.0544662	0.144724	331	1470	250	1441	247	1284	294	1195	290	1369
ENSMUSG00000083679	Gm12892	predicted gene 12892 [Source:MGI Symbol;Acc:MGI:3649649]	chr4	+	1.10348	1.24717	-0.0821462	0.0615474	5.77623e-13	8.57407e-14	0.153971	0.274925	4.03589e-11	9.6774e-12	0.80337	0.825245	308.801	1.43635e-14	20.1847	22.7788	-1.49517	1.12975	7.70947	1.16882	0.964654	1.09473	1.18509	1.28331	1.27105	1.15603	1.27831	-0.0926255	-0.0291375	-0.0669874	-0.140478	0.0976769	0.0854137	-0.0295978	0.09268	7009	16899	7414	17908	7170	17536	6514	16446	6701	17488
ENSMUSG00000030934	Oat	ornithine aminotransferase [Source:MGI Symbol;Acc:MGI:97394]	chr7	-	1.48471	1.61417	-0.0312743	0.0981875	5.86886e-13	1.66002e-13	0.682088	0.194129	4.08672e-11	1.50885e-11	0.963343	0.780476	294.801	2.08202e-14	20.1643	21.847	-0.417039	1.35424	7.01472	1.653	1.22391	1.46913	1.59343	1.61003	1.67002	1.48526	1.69277	-0.0113904	0.0226748	-0.039116	-0.0985141	0.0935782	0.153567	-0.0311873	0.176314	3953	11705	4097	13041	3563	13079	3631	10495	3642	12134
ENSMUSG00000035877	Zhx3	zinc fingers and homeoboxes 3 [Source:MGI Symbol;Acc:MGI:2444772]	chr2	-	0.796295	0.887768	0.00020004	0.0916729	5.94819e-13	1.08708e-13	0.996052	0.0326563	4.1063e-11	1.14517e-11	0.998803	0.616001	304.076	1.625e-14	20.1471	22.4398	0.005024	2.33457	7.17276	0.762427	0.720185	0.811259	0.8912	0.900843	0.886973	0.822614	0.941219	0.0412415	0.00639852	0.0221404	-0.0700191	0.104516	0.0906456	0.0262862	0.144892	5783	10320	5714	10924	5072	9949	5372	10439	5360	11049
ENSMUSG00000068923	Syt11	synaptotagmin XI [Source:MGI Symbol;Acc:MGI:1859547]	chr3	-	0.625183	0.593843	0.0443837	0.0130441	5.95695e-13	1.33314e-12	0.170049	0.680831	4.1063e-11	6.39064e-11	0.808962	0.943446	257.918	6.05508e-14	20.1452	19.1364	1.4355	0.418793	9.60065	0.581357	0.616937	0.646301	0.655878	0.564522	0.603853	0.585405	0.621679	0.0108396	0.0643487	0.0397894	0.0623989	-0.0162526	0.0230792	0.00463082	0.0409043	32527	48416	34169	53175	29450	50404	29890	55818	31169	55523
ENSMUSG00000030839	Sergef	secretion regulating guanine nucleotide exchange factor [Source:MGI Symbol;Acc:MGI:1351630]	chr7	-	-0.994507	-0.919027	-0.174463	-0.0989832	5.92933e-13	3.08383e-12	0.0016275	0.0824807	4.1063e-11	1.19125e-10	0.493807	0.688455	250.224	7.70891e-14	-20.1512	-18.1358	-3.76989	-1.85025	4.74013	-0.971977	-0.961262	-1.01903	-1.02215	-0.975411	-0.925928	-0.839976	-0.939887	-0.11127	-0.20156	-0.284393	-0.0933058	-0.154436	-0.104953	-0.0190017	-0.118913	1909	914	1815	1011	1781	1096	2019	1193	1590	1135
ENSMUSG00000026811	St6galnac6	ST6 (alpha-N-acetyl-neuraminyl-2,3-beta-galactosyl-1,3)-N-acetylgalactosaminide alpha-2,6-sialyltransferase 6 [Source:MGI Symbol;Acc:MGI:1355316]	chr2	+	-1.15556	-1.09553	-0.0133007	0.0467227	6.02051e-13	1.35284e-12	0.812151	0.443922	4.13623e-11	6.43286e-11	0.980773	0.882777	256.984	6.2329e-14	-20.1316	-19.1185	-0.241536	0.784627	5.8628	-1.34922	-1.09825	-1.11749	-1.05187	-1.12142	-1.18474	-1.04907	-1.02683	0.0435202	-0.0424123	-0.0391588	-0.0140119	0.0197717	-0.0435482	0.0921187	0.114364	4641	2016	4426	2062	4007	1843	4075	2370	4116	2396
ENSMUSG00000040462	Os9	amplified in osteosarcoma [Source:MGI Symbol;Acc:MGI:1924301]	chr10	-	0.709625	0.695902	-0.065209	-0.0789319	6.04683e-13	8.47896e-13	0.0844235	0.038684	4.14047e-11	4.65753e-11	0.7395	0.628752	267.127	4.5767e-14	20.126	19.6972	-1.83752	-2.24873	7.23079	0.733486	0.731199	0.626481	0.746191	0.694294	0.693765	0.70445	0.691218	-0.0335593	-0.07073	-0.0493953	-0.108496	-0.0805899	-0.0811193	-0.0704341	-0.0836662	6137	9552	6054	10205	5990	10899	6044	11757	5701	10873
ENSMUSG00000020399	Havcr2	hepatitis A virus cellular receptor 2 [Source:MGI Symbol;Acc:MGI:2159682]	chr11	+	-3.70942	-3.61505	-0.134375	-0.0400037	6.08513e-13	1.08612e-12	0.147404	0.873275	4.15285e-11	5.59174e-11	0.80337	0.976552	260.78	5.54484e-14	-20.1179	-19.3885	-1.52104	-0.162027	0.58279	-3.49559	-3.54635	-3.66753	-3.79497	-3.22692	-3.2167	-3.6723	-3.92728	-0.0943334	-0.138314	-0.0746522	-0.2401	0.262338	0.272562	-0.183043	-0.438024	272	26	267	28	256	25	306	26	259	21
ENSMUSG00000035805	Mlc1	megalencephalic leukoencephalopathy with subcortical cysts 1 homolog (human) [Source:MGI Symbol;Acc:MGI:2157910]	chr15	-	2.15523	2.28281	-0.0280626	0.0995099	6.15078e-13	2.56114e-13	0.797971	0.364839	4.15889e-11	2.04712e-11	0.97693	0.855237	285.4	2.69787e-14	20.1042	21.2549	-0.260194	0.932183	7.95794	2.39986	1.78006	2.11889	2.32026	2.23131	2.38618	2.06782	2.44591	-0.0436892	0.0340299	-0.000547962	-0.103085	0.0482197	0.203093	-0.115267	0.262817	5888	27486	6290	32705	5590	33430	5430	23504	5698	27739
ENSMUSG00000024603	Dctn4	dynactin 4 [Source:MGI Symbol;Acc:MGI:1914915]	chr18	+	0.603784	0.605207	-0.0143595	-0.0129361	6.16834e-13	6.08061e-13	0.641142	0.670767	4.15889e-11	3.68342e-11	0.957335	0.9417	269.737	4.23486e-14	20.1005	20.1189	-0.474921	-0.432888	7.07057	0.650911	0.586013	0.589857	0.587854	0.638466	0.638234	0.570189	0.573238	0.00139153	-0.0377361	-0.0318397	0.0111129	0.020539	0.0203075	-0.0477373	-0.0446883	5719	8661	5634	9255	5135	9362	5525	9670	5249	9337
ENSMUSG00000052192	Gm5963	predicted pseudogene 5963 [Source:MGI Symbol;Acc:MGI:3648418]	chr16	-	-1.14619	-1.14593	-0.0340935	-0.0338251	6.11916e-13	7.20894e-13	0.520423	0.593972	4.15889e-11	4.18322e-11	0.933082	0.92065	267.081	4.583e-14	-20.1108	-19.902	-0.656878	-0.543747	4.7078	-0.990581	-1.25275	-1.16699	-1.16493	-1.12481	-1.13082	-1.1355	-1.18503	0.0320215	-0.157575	0.060623	-0.0724311	-0.0153405	-0.0213515	-0.0260249	-0.0755601	2097	902	1861	960	1813	1076	2032	969	2009	1012
ENSMUSG00000068267	Cenpb	centromere protein B [Source:MGI Symbol;Acc:MGI:88376]	chr2	-	-0.944032	-0.879019	0.028475	0.0934884	6.17497e-13	1.77256e-12	0.542213	0.0687724	4.15889e-11	7.91565e-11	0.934886	0.670421	253.465	6.95745e-14	-20.0992	-18.791	0.622512	1.94853	6.08239	-0.978169	-0.91669	-0.954714	-0.924542	-0.91583	-0.95137	-0.8664	-0.784014	-0.0310341	0.0012249	0.0768021	0.0682866	0.0565188	0.0209786	0.105949	0.188335	4697	2551	4862	2660	4528	2541	4224	2865	4754	2984
ENSMUSG00000063297	Luzp2	leucine zipper protein 2 [Source:MGI Symbol;Acc:MGI:1889615]	chr7	+	1.51462	1.6037	0.0672145	0.156297	6.24609e-13	2.57384e-13	0.385485	0.0547037	4.19304e-11	2.0493e-11	0.899018	0.650381	286.423	2.62178e-14	20.0845	21.2483	0.891772	2.06974	8.42722	1.58566	1.22117	1.72046	1.53037	1.4853	1.68177	1.63905	1.60824	0.00836089	0.124254	0.0225946	0.113809	0.0381451	0.234611	0.191886	0.161081	10277	29477	11273	36100	9132	32004	9894	26858	9748	37065
ENSMUSG00000022253	Nadk2	NAD kinase 2, mitochondrial [Source:MGI Symbol;Acc:MGI:1915896]	chr15	+	1.43767	1.55699	0.0292725	0.148593	6.33054e-13	1.89903e-13	0.700935	0.0451485	4.23589e-11	1.66e-11	0.964878	0.640235	291.785	2.26048e-14	20.0673	21.6617	0.390895	2.16951	6.22682	1.5795	1.21031	1.3886	1.57142	1.538	1.60732	1.47944	1.59337	0.0105471	-0.0935059	0.102815	0.104428	0.131615	0.200927	0.0730507	0.186983	2317	6715	2182	7530	2034	7177	2245	6003	2320	7288
ENSMUSG00000021124	Vti1b	vesicle transport through interaction with t-SNAREs 1B [Source:MGI Symbol;Acc:MGI:1855688]	chr12	-	-0.585832	-0.639539	0.0572454	0.00353875	6.46718e-13	1.62494e-13	0.0662641	0.905613	4.31327e-11	1.50359e-11	0.729197	0.984603	294.126	2.12054e-14	-20.0401	-21.8765	1.96839	0.120432	6.81422	-0.573329	-0.567798	-0.595658	-0.606359	-0.619973	-0.627865	-0.627575	-0.681592	0.0997899	0.0294738	0.069364	0.0298611	0.022935	0.0150434	0.0153332	-0.0386841	7625	4736	7351	5034	6536	4989	6793	5411	7012	5325
ENSMUSG00000033059	Pygb	brain glycogen phosphorylase [Source:MGI Symbol;Acc:MGI:97828]	chr2	+	1.7855	1.97127	-0.0436337	0.142142	6.57168e-13	1.41458e-13	0.631581	0.130314	4.36879e-11	1.38325e-11	0.956687	0.735496	296.16	2.0068e-14	20.0196	22.0693	-0.488671	1.59319	8.29121	1.91837	1.46685	1.77505	1.98024	1.94675	2.00095	1.78833	2.1486	-0.0240067	-0.0293857	-0.0474474	-0.0737856	0.117962	0.172162	-0.0404552	0.319813	8508	31822	8580	35312	7658	34126	8092	26962	7862	32228
ENSMUSG00000048148	Nwd1	NACHT and WD repeat domain containing 1 [Source:MGI Symbol;Acc:MGI:2442268]	chr8	+	1.86772	1.99638	-0.0315686	0.0970908	6.62673e-13	2.38894e-13	0.741327	0.31088	4.39117e-11	1.94736e-11	0.971136	0.83685	285.473	2.69239e-14	20.009	21.3489	-0.335767	1.04586	7.78914	1.97949	1.50089	1.97186	2.01689	1.93677	2.01619	1.84896	2.18222	-0.00860891	0.00368076	-0.141653	0.0204339	0.0379541	0.117375	-0.0498618	0.283405	5935	21997	6059	24840	5435	24574	5726	19054	5083	23395
ENSMUSG00000005981	Trap1	TNF receptor-associated protein 1 [Source:MGI Symbol;Acc:MGI:1915265]	chr16	-	0.860763	0.856591	-0.00327664	-0.00744796	6.6748e-13	7.67083e-13	0.941477	0.862351	4.4088e-11	4.34089e-11	0.993767	0.97521	264.328	4.97815e-14	19.9998	19.8234	-0.0745536	-0.176143	6.42833	0.984349	0.78594	0.837867	0.833064	0.883087	0.877204	0.796444	0.872996	0.0282179	0.0371162	0.00139713	-0.0849771	0.0182206	0.0123373	-0.0684223	0.00812945	3406	6040	3469	6429	3120	6897	3143	6494	3140	6429
ENSMUSG00000096243	Gm24265	predicted gene, 24265 [Source:MGI Symbol;Acc:MGI:5454042]	chr5	+	-4.45798	-4.99369	-0.141562	-0.677273	6.70777e-13	1.92798e-12	0.130896	0.0609106	4.41638e-11	8.3476e-11	0.793	0.657134	251.601	7.37897e-14	-19.9935	-18.6902	-1.5906	-2.01314	1.37775	-4.93376	-3.85403	-4.55367	-4.26981	-4.60412	-4.86237	-4.99692	-5.10867	-0.259927	-0.151288	-0.107532	-0.0397355	-0.340924	-0.59917	-0.733722	-0.845471	611	25	667	22	654	23	715	55	638	21
ENSMUSG00000041645	Ddx24	DEAD (Asp-Glu-Ala-Asp) box polypeptide 24 [Source:MGI Symbol;Acc:MGI:1351337]	chr12	-	0.635323	0.668495	-0.0754658	-0.0422937	6.74117e-13	3.08649e-13	0.0307077	0.200605	4.42005e-11	2.31397e-11	0.65857	0.784739	282.514	2.92619e-14	19.9872	21.0048	-2.36551	-1.33379	7.58737	0.657529	0.68302	0.601304	0.598816	0.662392	0.660915	0.711588	0.6384	-0.110955	-0.0569071	-0.0946217	-0.0392544	-0.04821	-0.0496869	0.000985884	-0.0722012	7606	12134	7993	12955	7576	13521	7890	14869	7225	14191
ENSMUSG00000001441	Npepps	aminopeptidase puromycin sensitive [Source:MGI Symbol;Acc:MGI:1101358]	chr11	-	0.597383	0.608533	0.0264236	0.0375737	6.75638e-13	5.09394e-13	0.391541	0.224804	4.42005e-11	3.29907e-11	0.900369	0.802746	271.888	3.97473e-14	19.9843	20.3468	0.880195	1.26171	7.35933	0.556055	0.601863	0.647931	0.583407	0.598419	0.583355	0.635614	0.616467	-0.00806899	0.0525005	0.0504349	0.0108486	0.0275334	0.01247	0.0647291	0.0455813	6847	10442	7228	11044	6095	10564	6672	11782	6697	12111
ENSMUSG00000035967	Ddx26b	DEAD/H (Asp-Glu-Ala-Asp/His) box polypeptide 26B [Source:MGI Symbol;Acc:MGI:2442593]	chrX	+	-1.36852	-1.61124	0.157049	-0.0856669	7.03114e-13	5.92619e-14	0.0210895	0.272994	4.57069e-11	7.46846e-12	0.655056	0.824551	314.171	1.25116e-14	-19.9337	-23.3159	2.55211	-1.13448	5.02805	-1.24158	-1.33139	-1.32525	-1.58576	-1.6377	-1.51995	-1.79599	-1.48421	0.217236	0.0870979	0.155291	0.170272	-0.10923	0.00852387	-0.267516	0.0442618	3141	951	2905	1103	2499	1191	2477	1209	2826	963
ENSMUSG00000051166	Eml5	echinoderm microtubule associated protein like 5 [Source:MGI Symbol;Acc:MGI:2442513]	chr12	-	-0.896228	-1.02705	0.176633	0.0458067	7.02108e-13	7.91112e-14	0.00104049	0.328066	4.57069e-11	9.18136e-12	0.434674	0.843954	311.352	1.3448e-14	-19.9355	-22.8948	3.98021	1.00824	6.64262	-0.948842	-0.833502	-0.825462	-0.978556	-1.07797	-1.01227	-0.980137	-1.03791	0.134162	0.12391	0.239143	0.209639	-0.00467074	0.0610298	0.0931673	0.0353966	7508	3601	7546	4028	6263	3697	6679	4327	7584	4356
ENSMUSG00000027774	Gfm1	G elongation factor, mitochondrial 1 [Source:MGI Symbol;Acc:MGI:107339]	chr3	+	0.747127	0.757656	0.00481587	0.0153445	7.14425e-13	6.20076e-13	0.902616	0.679172	4.62956e-11	3.71359e-11	0.989294	0.942993	266.822	4.61865e-14	19.9134	20.0938	0.124276	0.421111	5.96758	0.815969	0.7578	0.688916	0.724735	0.741546	0.803537	0.745092	0.742925	0.00952525	0.0435515	0.00928935	-0.0465897	-0.00136469	0.0606257	0.002181	1.4502e-05	2527	4140	2619	4619	2253	4613	2490	4787	2373	4691
ENSMUSG00000003526	Prodh	proline dehydrogenase [Source:MGI Symbol;Acc:MGI:97770]	chr16	-	2.00594	2.20041	0.0127745	0.207243	7.21242e-13	1.95191e-13	0.911449	0.0311554	4.65904e-11	1.69182e-11	0.990484	0.609766	289.067	2.43614e-14	19.9014	21.624	0.112951	2.35824	5.46191	2.12237	1.72948	1.99201	2.1679	2.35329	2.16401	2.00736	2.27433	0.200502	-0.115872	-0.051978	0.00640578	0.360116	0.170837	0.0141893	0.281157	1270	5598	1032	5247	1041	5027	1067	4136	1001	4978
ENSMUSG00000058809	Hspd1-ps3	heat shock protein 1 (chaperonin), pseudogene 3 [Source:MGI Symbol;Acc:MGI:3651246]	chr11	+	0.816375	0.838642	0.0214225	0.0436893	7.24161e-13	5.08822e-13	0.62396	0.282373	4.66324e-11	3.29907e-11	0.954456	0.82697	270.416	4.15071e-14	19.8962	20.3482	0.499702	1.11174	5.70692	0.911315	0.797954	0.766934	0.787546	0.82656	0.893805	0.828048	0.812555	0.0217072	0.0731429	0.0637422	-0.0810103	0.0300184	0.0972636	0.0315066	0.0160134	2061	3590	2162	4020	1835	3986	1936	3981	1993	4062
ENSMUSG00000030247	Kcnj8	potassium inwardly-rectifying channel, subfamily J, member 8 [Source:MGI Symbol;Acc:MGI:1100508]	chr6	-	-2.5343	-2.09101	-0.0733915	0.369904	7.27491e-13	4.47005e-12	0.378574	0.0282242	4.67004e-11	1.53295e-10	0.895404	0.59614	237.245	1.17834e-13	-19.8904	-17.7083	-0.905133	2.40774	0.655774	-2.37241	-2.59568	-2.63812	-2.27171	-2.07682	-2.13428	-1.91063	-2.0947	-0.135151	-0.12754	0.0904095	-0.107388	0.322743	0.265282	0.488932	0.304862	170	40	173	41	167	36	175	33	187	51
ENSMUSG00000032437	Stt3b	STT3, subunit of the oligosaccharyltransferase complex, homolog B (S. cerevisiae) [Source:MGI Symbol;Acc:MGI:1915542]	chr9	-	0.623826	0.725049	0.00730464	0.108529	7.3088e-13	6.87617e-14	0.81968	0.00304979	4.67647e-11	8.2334e-12	0.981113	0.452961	311.947	1.32438e-14	19.8845	23.0983	0.231665	3.47509	7.29924	0.624951	0.592541	0.674192	0.603132	0.758631	0.718416	0.737494	0.685728	0.00578469	0.063758	-0.0218676	-0.0189743	0.142102	0.101887	0.120966	0.0691994	6512	10846	6862	11273	5897	10438	6242	11027	6000	12081
ENSMUSG00000000751	Rpa1	replication protein A1 [Source:MGI Symbol;Acc:MGI:1915525]	chr11	-	0.934406	0.984236	-0.0313387	0.0184914	7.33047e-13	3.60615e-13	0.528243	0.690681	4.67647e-11	2.59012e-11	0.933311	0.945251	275.97	3.52873e-14	19.8808	20.7984	-0.644454	0.405083	6.1351	1.0588	0.862947	0.842281	0.972636	1.01961	1.03244	0.90609	0.977799	-0.0191801	-0.0779753	0.0185981	-0.0472502	0.0539954	0.0668221	-0.0595277	0.0121818	2622	5185	2548	5591	2357	5778	2643	5450	2528	5417
ENSMUSG00000042613	Pbxip1	pre B cell leukemia transcription factor interacting protein 1 [Source:MGI Symbol;Acc:MGI:2441670]	chr3	+	2.00965	2.16044	-0.0649621	0.0858213	7.36214e-13	2.82516e-13	0.552964	0.38361	4.68214e-11	2.18174e-11	0.937464	0.863863	280.474	3.10064e-14	19.8753	21.1231	-0.605836	0.89538	6.38096	2.25415	1.69511	2.04048	2.04792	2.18233	2.27771	1.9073	2.27573	0.035739	-0.090705	-0.102911	-0.104785	0.107244	0.202626	-0.167782	0.20065	2212	9209	2051	10515	1913	10749	2025	7882	1887	8602
ENSMUSG00000029580	Actb	actin, beta [Source:MGI Symbol;Acc:MGI:87904]	chr5	-	0.608432	0.568305	-0.00705008	-0.0471765	7.64491e-13	2.18814e-12	0.82007	0.14525	4.84697e-11	9.09893e-11	0.981113	0.746867	246.132	8.79149e-14	19.8277	18.5393	-0.231155	-1.52973	10.6537	0.660182	0.590474	0.601579	0.58149	0.580942	0.531629	0.569211	0.591397	-0.0130887	0.00264236	-0.0101152	-0.00763197	-0.0345376	-0.0838512	-0.0462692	-0.0240832	68071	100549	69659	103851	63784	113269	63908	116607	64065	112731
ENSMUSG00000028557	Rnf11	ring finger protein 11 [Source:MGI Symbol;Acc:MGI:1352759]	chr4	-	-0.728933	-0.621017	-0.0181048	0.0898106	7.81271e-13	9.43752e-12	0.628447	0.0268025	4.93812e-11	2.63404e-10	0.955555	0.589706	226.236	1.71969e-13	-19.8002	-16.8753	-0.4932	2.43351	7.43151	-0.765495	-0.704145	-0.745787	-0.699707	-0.667643	-0.671727	-0.540473	-0.604238	-0.0800427	0.0127681	-0.0176899	0.0126795	0.0430689	0.0389852	0.170239	0.106474	10830	6998	11691	7458	10135	7026	11486	7921	10621	8639
ENSMUSG00000064387	Snora73a	small nucleolar RNA, H/ACA box 73a [Source:MGI Symbol;Acc:MGI:4360046]	chr4	-	-4.83315	-5.14393	-0.212696	-0.523473	7.83918e-13	2.8514e-12	0.0421629	0.165425	4.93964e-11	1.12425e-10	0.685111	0.762303	243.414	9.60484e-14	-19.796	-18.2272	-2.2047	-1.45216	2.32913	-4.83973	-5.07677	-4.40563	-4.85574	-5.44185	-4.42151	-4.92056	-5.54223	-0.200076	-0.00159932	-0.129625	-0.550121	-0.867742	0.152605	-0.346446	-0.96812	1385	29	1609	65	1457	56	1352	51	1366	48
ENSMUSG00000102869	2900097C17Rik	RIKEN cDNA 2900097C17 gene [Source:MGI Symbol;Acc:MGI:1914767]	chr2	-	-1.345	-1.23677	-0.0325732	0.0756529	7.92334e-13	2.88838e-12	0.634485	0.286516	4.97741e-11	1.13474e-10	0.956687	0.82697	241.078	1.03717e-13	-19.7825	-18.2122	-0.484485	1.10187	7.01228	-1.59607	-1.26021	-1.31052	-1.21108	-1.33393	-1.25261	-1.13231	-1.22815	-0.0613651	0.0867171	-0.114613	-0.0411802	-0.0220664	0.0592525	0.179556	0.083714	10208	4061	11450	4592	9629	3675	10207	5012	9240	5279
ENSMUSG00000023921	Mut	methylmalonyl-Coenzyme A mutase [Source:MGI Symbol;Acc:MGI:97239]	chr17	+	1.45821	1.46745	0.0768882	0.086128	7.9885e-13	7.33605e-13	0.332883	0.238365	4.98784e-11	4.22121e-11	0.87965	0.80592	262.874	5.2021e-14	19.7722	19.8798	0.997948	1.22394	6.19021	1.65311	1.23968	1.40359	1.53425	1.52345	1.49296	1.35025	1.50273	0.188244	-0.0301219	0.0997683	0.0467505	0.141956	0.111463	-0.0312462	0.121237	2545	6660	2214	6969	2083	7334	2063	5949	2248	6676
ENSMUSG00000051483	Cbr1	carbonyl reductase 1 [Source:MGI Symbol;Acc:MGI:88284]	chr16	+	0.778859	0.758086	-0.014662	-0.0354353	7.96973e-13	1.45461e-12	0.729889	0.356743	4.98784e-11	6.80653e-11	0.969844	0.85314	251.331	7.44251e-14	19.7751	19.0301	-0.351263	-0.948454	5.3177	0.783551	0.813609	0.683397	0.833485	0.789814	0.750063	0.765331	0.725843	0.028956	-0.0899244	0.0320772	-0.0308617	-0.00363501	-0.0433857	-0.0281175	-0.067606	1634	2696	1523	2803	1456	2878	1546	3175	1538	2996
ENSMUSG00000024900	Cpt1a	carnitine palmitoyltransferase 1a, liver [Source:MGI Symbol;Acc:MGI:1098296]	chr19	+	1.90382	2.07017	-0.0762084	0.0901427	8.04371e-13	2.86269e-13	0.481976	0.3188	5.00709e-11	2.19423e-11	0.923012	0.84012	278.792	3.2533e-14	19.7635	21.1054	-0.71957	1.02834	5.76356	2.095	1.54063	2.00282	1.97762	1.99809	2.15294	1.96117	2.16915	0.000597624	-0.137168	-0.0336014	-0.136779	0.0173343	0.17219	-0.0195798	0.188395	1461	5445	1344	6479	1311	6517	1361	4794	1340	5999
ENSMUSG00000027406	Idh3b	isocitrate dehydrogenase 3 (NAD+) beta [Source:MGI Symbol;Acc:MGI:2158650]	chr2	-	0.772292	0.790955	-0.0162372	0.00242602	8.10409e-13	5.62867e-13	0.68413	0.951173	5.02943e-11	3.5147e-11	0.963423	0.992084	266.352	4.6841e-14	19.7541	20.218	-0.414193	0.062183	7.78356	0.884912	0.70096	0.711105	0.791635	0.75725	0.810474	0.778344	0.817603	-0.0204988	-0.0231714	0.0362045	-0.0579029	-0.0312452	0.021979	-0.0101512	0.0291084	8690	14487	8780	16065	8043	16986	8660	16155	8489	16616
ENSMUSG00000028541	B4galt2	UDP-Gal:betaGlcNAc beta 1,4- galactosyltransferase, polypeptide 2 [Source:MGI Symbol;Acc:MGI:1858493]	chr4	-	-1.15902	-1.05737	-0.0130249	0.0886272	8.15428e-13	3.14066e-12	0.814794	0.172542	5.04534e-11	1.2014e-10	0.981102	0.769088	239.596	1.08937e-13	-19.7463	-18.1145	-0.238067	1.42667	5.25546	-1.32218	-1.14382	-1.0667	-1.09881	-1.03239	-1.12922	-1.01984	-1.04067	0.0207208	0.0799493	-0.0954704	-0.0614422	0.111421	0.014597	0.123974	0.103148	2981	1398	3144	1397	2787	1225	2621	1498	2583	1594
ENSMUSG00000053644	Aldh7a1	aldehyde dehydrogenase family 7, member A1 [Source:MGI Symbol;Acc:MGI:108186]	chr18	-	1.59518	1.68015	0.0719271	0.156898	8.21016e-13	3.66979e-13	0.396102	0.0644927	5.06466e-11	2.62665e-11	0.90302	0.662298	275.101	3.61875e-14	19.7377	20.7753	0.871555	1.98282	6.90651	1.80026	1.30304	1.56847	1.70741	1.71718	1.69353	1.54869	1.76217	0.16448	0.0595812	0.0335027	0.0270445	0.193534	0.169883	0.0250447	0.238525	3878	11757	3650	12361	3216	12579	3198	9628	3326	11824
ENSMUSG00000020585	Laptm4a	lysosomal-associated protein transmembrane 4A [Source:MGI Symbol;Acc:MGI:108017]	chr12	+	1.27858	1.32524	-0.141504	-0.094842	8.30267e-13	5.16504e-13	0.0470814	0.158176	5.10639e-11	3.32603e-11	0.695766	0.757122	269.627	4.24873e-14	19.7236	20.3289	-2.14786	-1.47908	7.0275	1.51383	1.12089	1.23067	1.24694	1.33404	1.4282	1.22538	1.31195	-0.172968	-0.102845	-0.166743	-0.124013	-0.08568	0.00847642	-0.194346	-0.10778	4037	10231	4290	11672	4161	13566	4586	11162	3808	10725
ENSMUSG00000067288	Rps28	ribosomal protein S28 [Source:MGI Symbol;Acc:MGI:1859516]	chr17	-	-1.12926	-1.10821	0.019721	0.0407739	8.39792e-13	1.09785e-12	0.69445	0.534183	5.14955e-11	5.62397e-11	0.963908	0.906206	254.792	6.67361e-14	-19.7093	-19.3752	0.399858	0.635086	3.41415	-1.07709	-1.1047	-1.23204	-1.0778	-1.12484	-1.11918	-1.16384	-0.999323	0.0758898	0.04828	0.0269568	-0.0815601	0.0154645	0.0211178	-0.0235421	0.140977	857	370	851	397	711	401	796	425	778	407
ENSMUSG00000024493	Lars	leucyl-tRNA synthetase [Source:MGI Symbol;Acc:MGI:1913808]	chr18	-	0.591829	0.661716	-0.0216108	0.0482765	8.63859e-13	1.5916e-13	0.491413	0.121815	5.2657e-11	1.47939e-11	0.925363	0.731051	289.149	2.4306e-14	19.6738	21.9052	-0.70392	1.63211	6.24076	0.652189	0.562724	0.584358	0.566834	0.65698	0.688166	0.674229	0.627053	-0.0387458	-0.00441725	-0.0132154	-0.0308371	0.0436497	0.0748362	0.0608989	0.0137223	3113	4885	3227	5335	2894	5245	3123	5326	2976	5588
ENSMUSG00000065176	Rnu12	RNA U12, small nuclear [Source:MGI Symbol;Acc:MGI:1336893]	chr15	+	-4.68182	-5.34626	-0.0444173	-0.708853	8.63839e-13	1.95578e-12	0.61883	0.0674408	5.2657e-11	8.38739e-11	0.954127	0.666715	246.103	8.79993e-14	-19.6738	-18.673	-0.507163	-1.95899	0.939483	-5.0689	-4.34504	-4.60119	-4.34926	-5.65993	-5.73838	-4.75256	-4.67304	0.0199337	-0.22239	0.153557	-0.137094	-1.11533	-1.19378	-0.207957	-0.128437	587	9	502	9	502	16	616	30	605	21
ENSMUSG00000037815	Ctnna1	catenin (cadherin associated protein), alpha 1 [Source:MGI Symbol;Acc:MGI:88274]	chr18	+	1.32419	1.30246	0.0341446	0.0124149	8.6954e-13	1.15666e-12	0.624238	0.853952	5.28464e-11	5.81395e-11	0.954809	0.973079	253.29	6.99571e-14	19.6656	19.3108	0.499299	0.18702	6.95645	1.43156	1.11678	1.34921	1.39872	1.35561	1.33293	1.16006	1.36104	0.103419	-0.0870563	0.139623	-0.0199583	0.0655473	0.0428696	-0.130005	0.0709792	4362	10464	3869	11009	3709	11431	3760	9929	4201	10328
ENSMUSG00000015837	Sqstm1	sequestosome 1 [Source:MGI Symbol;Acc:MGI:107931]	chr11	-	0.665663	0.694164	-0.0673971	-0.0388966	8.72255e-13	4.50335e-13	0.063125	0.267908	5.28551e-11	3.03304e-11	0.723518	0.823123	270.682	4.11825e-14	19.6617	20.5068	-1.99422	-1.14706	8.7613	0.679537	0.697431	0.63543	0.65012	0.733187	0.718254	0.680109	0.644833	-0.082247	0.00759116	-0.0823388	-0.112614	0.000155861	-0.0147778	-0.0529228	-0.0881984	17289	28555	18625	30204	16325	30590	17293	33463	16237	31110
ENSMUSG00000042487	Leo1	Leo1, Paf1/RNA polymerase II complex component [Source:MGI Symbol;Acc:MGI:2685031]	chr9	+	0.732302	0.744098	-0.0101911	0.00160479	8.79847e-13	7.74508e-13	0.797072	0.964757	5.31583e-11	4.35889e-11	0.976812	0.994389	259.559	5.75647e-14	19.6508	19.8112	-0.26138	0.0448683	5.6046	0.758774	0.721414	0.749639	0.691913	0.740631	0.705766	0.733444	0.797474	-0.00370671	-0.0411367	0.0615644	-0.0653837	-0.00197011	-0.0368344	-0.00915696	0.0548732	1968	3216	1941	3355	1844	3485	1951	3669	1934	3617
ENSMUSG00000060938	Rpl26	ribosomal protein L26 [Source:MGI Symbol;Acc:MGI:106022]	chr11	+	-0.83181	-0.877653	-0.0306303	-0.0764734	8.94682e-13	4.95912e-13	0.452385	0.1116	5.38961e-11	3.25464e-11	0.918261	0.72159	267.936	4.46754e-14	-19.6299	-20.3815	-0.769872	-1.68208	4.64889	-0.785219	-0.880626	-0.799243	-0.853445	-0.813918	-0.861585	-0.923698	-0.896228	0.0384938	-0.0444483	-0.026038	-0.091724	-0.0152135	-0.0628804	-0.124994	-0.0975241	1825	972	1744	1005	1566	1075	1655	1087	1639	1018
ENSMUSG00000026701	Prdx6	peroxiredoxin 6 [Source:MGI Symbol;Acc:MGI:894320]	chr1	-	1.87353	2.00248	-0.0116844	0.117265	8.98516e-13	3.21937e-13	0.904191	0.236837	5.39688e-11	2.38745e-11	0.989294	0.805759	274.867	3.64343e-14	19.6245	20.9487	-0.122255	1.22811	8.28962	2.09737	1.51079	1.88366	2.00052	2.08674	2.1107	1.78101	2.03104	0.00396814	0.0354184	0.00694986	-0.0939464	0.201752	0.225711	-0.103982	0.146048	8395	34690	8685	37696	7737	37389	7941	26900	7901	31722
ENSMUSG00000039197	Adk	adenosine kinase [Source:MGI Symbol;Acc:MGI:87930]	chr14	+	1.28716	1.41298	-0.0513797	0.0744488	9.30501e-13	2.4117e-13	0.46166	0.259563	5.5727e-11	1.95815e-11	0.920932	0.817318	279.624	3.1767e-14	19.5808	21.3361	-0.753895	1.1681	6.37731	1.48038	1.07258	1.29672	1.2974	1.45465	1.47991	1.30423	1.41461	-0.0259773	-0.0429715	-0.0413006	-0.0987126	0.11564	0.140896	-0.0347847	0.0755962	2715	7189	2716	7819	2504	8052	2618	6557	2523	7321
ENSMUSG00000026743	Mllt10	myeloid/lymphoid or mixed-lineage leukemia; translocated to, 10 [Source:MGI Symbol;Acc:MGI:1329038]	chr2	+	-0.733102	-0.76526	0.0204274	-0.0117306	9.38504e-13	5.02253e-13	0.579975	0.766312	5.60429e-11	3.27533e-11	0.94686	0.96004	265.93	4.74382e-14	-19.5701	-20.3651	0.564682	-0.302211	5.44198	-0.82365	-0.735811	-0.691738	-0.676086	-0.75081	-0.719092	-0.802842	-0.785466	0.00824678	-0.0132157	0.0658624	0.0230418	0.00199483	0.0337135	-0.0500365	-0.0326614	2934	1729	2926	1889	2595	1719	2817	1974	2868	1885
ENSMUSG00000024654	Asrgl1	asparaginase like 1 [Source:MGI Symbol;Acc:MGI:1913764]	chr19	-	1.7132	1.88434	0.0459446	0.217086	9.59632e-13	2.18707e-13	0.607839	0.0245417	5.6778e-11	1.81834e-11	0.953477	0.587082	282.446	2.9318e-14	19.5423	21.4687	0.523248	2.47728	8.2194	1.89366	1.39699	1.64245	1.91798	1.83452	1.98065	1.7651	1.95686	0.0625139	0.077611	0.0543716	-0.0113594	0.167534	0.313663	0.0981111	0.289876	8566	29701	8762	35127	7555	31809	7581	24357	8000	31994
ENSMUSG00000000340	Dbt	dihydrolipoamide branched chain transacylase E2 [Source:MGI Symbol;Acc:MGI:105386]	chr3	+	1.24443	1.28437	0.0854488	0.125393	9.61169e-13	5.53799e-13	0.244579	0.0376838	5.6778e-11	3.48961e-11	0.840579	0.627926	265.865	4.75297e-14	19.5403	20.2389	1.20719	2.26207	4.7194	1.42693	1.1066	1.19285	1.25161	1.30796	1.27124	1.2359	1.32988	0.189065	0.041086	0.108129	-0.00802297	0.146021	0.109302	0.0739619	0.167946	981	2221	896	2314	765	2417	824	2091	871	2388
ENSMUSG00000019883	Echdc1	enoyl Coenzyme A hydratase domain containing 1 [Source:MGI Symbol;Acc:MGI:1277169]	chr10	+	1.36264	1.38441	0.0719343	0.0937039	9.55387e-13	7.58618e-13	0.356033	0.157254	5.6778e-11	4.30484e-11	0.887792	0.757122	259.547	5.7585e-14	19.5479	19.8374	0.949893	1.48258	5.35984	1.55298	1.21693	1.27272	1.39836	1.35821	1.41769	1.28049	1.48217	0.139467	0.0380097	0.0669112	0.0292747	0.0663822	0.125859	-0.0113422	0.190338	1431	3437	1350	3828	1185	3981	1343	3407	1278	3681
ENSMUSG00000035726	Supt16	suppressor of Ty 16 [Source:MGI Symbol;Acc:MGI:1890948]	chr14	-	0.696711	0.687092	0.0219405	0.0123217	9.61871e-13	1.22905e-12	0.551464	0.73147	5.6778e-11	6.06904e-11	0.937192	0.953471	250.756	7.57963e-14	19.5394	19.2361	0.608152	0.349115	6.68033	0.694851	0.765451	0.680499	0.643964	0.665069	0.67326	0.743563	0.664366	-0.0288601	0.0163313	0.0470608	0.0535502	-0.00910121	-0.000910943	0.0693925	-0.00980438	4094	6614	4276	7109	3775	7056	4181	8006	4053	7894
ENSMUSG00000017765	Slc12a4	solute carrier family 12, member 4 [Source:MGI Symbol;Acc:MGI:1309465]	chr8	-	1.60968	1.76001	-0.118848	0.0314795	9.81143e-13	3.82844e-13	0.222574	0.669224	5.77497e-11	2.71185e-11	0.82922	0.9417	270.267	4.16908e-14	19.5147	20.7195	-1.26808	0.435058	5.11214	1.7429	1.37797	1.67303	1.63771	1.65424	1.86643	1.68193	1.83278	-0.172801	-0.0265815	-0.163711	-0.119278	-0.0742528	0.13794	-0.0465658	0.104282	930	2989	1042	3701	959	3667	980	3076	879	3444
ENSMUSG00000025027	Xpnpep1	X-prolyl aminopeptidase (aminopeptidase P) 1, soluble [Source:MGI Symbol;Acc:MGI:2180003]	chr19	-	0.58477	0.664542	-0.059247	0.0205243	9.92203e-13	1.55894e-13	0.075956	0.488775	5.82338e-11	1.46227e-11	0.738062	0.894469	287.431	2.54917e-14	19.5008	21.934	-1.89505	0.708277	5.5922	0.580533	0.581094	0.609294	0.565366	0.678905	0.647525	0.691764	0.637512	-0.0817873	-0.070825	-0.0287593	-0.0552517	0.0356777	0.00429802	0.0485366	-0.00571579	1954	3126	1993	3269	1917	3228	1952	3489	1904	3565
ENSMUSG00000044533	Rps2	ribosomal protein S2 [Source:MGI Symbol;Acc:MGI:105110]	chr17	+	-0.856008	-0.957052	0.057589	-0.0434542	9.98525e-13	1.88146e-13	0.182501	0.36425	5.84379e-11	1.65166e-11	0.811605	0.854798	283.339	2.85874e-14	-19.4929	-21.6744	1.39239	-0.933358	4.99674	-0.843472	-0.960458	-0.796025	-0.814698	-0.926896	-0.900845	-0.9618	-1.02876	0.0774644	0.0884025	0.041384	0.0206515	-0.0162568	0.00979355	-0.0511609	-0.118119	2357	1201	2404	1307	2050	1298	2040	1293	2159	1325
ENSMUSG00000026112	Coa5	cytochrome C oxidase assembly factor 5 [Source:MGI Symbol;Acc:MGI:1923428]	chr1	-	-0.739488	-0.680157	0.0718198	0.131151	1.04734e-12	3.50482e-12	0.070915	0.00364881	6.11207e-11	1.28335e-10	0.734195	0.465552	238.462	1.1313e-13	-19.4336	-17.9874	1.93207	3.39082	5.98745	-0.7853	-0.786863	-0.673648	-0.708887	-0.730596	-0.641898	-0.721639	-0.6253	0.0794038	0.103269	0.0524301	0.0519184	0.0798337	0.168532	0.0887911	0.18513	4361	2570	4488	2921	3737	2498	3897	2696	4020	2923
ENSMUSG00000024991	Eif3a	eukaryotic translation initiation factor 3, subunit A [Source:MGI Symbol;Acc:MGI:95301]	chr19	-	0.709341	0.669813	0.0389	-0.000627708	1.06207e-12	2.623e-12	0.304502	0.986448	6.18048e-11	1.06066e-10	0.868814	0.997913	237.779	1.15743e-13	19.4163	18.3251	1.06021	-0.0172479	7.42992	0.703544	0.749132	0.688227	0.695652	0.654238	0.648175	0.733186	0.643269	0.0663584	-0.00930473	0.0750904	0.0230363	-0.0161055	-0.0221682	0.0628419	-0.0270748	7316	11109	7027	11823	6315	11874	7127	13241	6913	13263
ENSMUSG00000001930	Vwf	Von Willebrand factor [Source:MGI Symbol;Acc:MGI:98941]	chr6	+	-3.10245	-3.21926	0.110474	-0.00633606	1.09241e-12	5.74509e-13	0.224172	0.976105	6.33906e-11	3.55469e-11	0.82922	0.995651	261.442	5.4338e-14	-19.3814	-20.1917	1.26351	-0.0304147	1.96504	-2.8146	-3.32085	-2.75305	-3.4151	-3.03783	-3.42465	-3.41273	-2.86856	0.249872	0.17547	-0.0847177	0.106029	0.149735	-0.237084	-0.225171	0.319002	696	74	669	60	503	85	526	64	518	64
ENSMUSG00000027668	Mfn1	mitofusin 1 [Source:MGI Symbol;Acc:MGI:1914664]	chr3	+	0.996047	1.13149	-0.0800922	0.0553508	1.10348e-12	1.64688e-13	0.147842	0.288508	6.38526e-11	1.50885e-11	0.80337	0.827194	284.391	2.7753e-14	19.3689	21.8579	-1.51928	1.09716	6.49998	1.12958	0.853405	0.977209	1.0209	1.13871	1.22117	1.07925	1.08707	-0.0806532	-0.0711879	-0.0619177	-0.110398	0.0623985	0.144855	0.00293382	0.0107608	3175	6875	3235	7780	3083	7668	3405	6841	3021	7457
ENSMUSG00000036905	C1qb	complement component 1, q subcomponent, beta polypeptide [Source:MGI Symbol;Acc:MGI:88224]	chr4	-	-5.52716	-5.66445	-0.140468	-0.277767	1.11371e-12	2.19281e-12	0.171473	0.50403	6.42636e-11	9.09996e-11	0.809208	0.898858	240.176	1.06859e-13	-19.3575	-18.5367	-1.43044	-0.683269	2.53168	-5.52357	-5.44217	-5.04296	-5.984	-5.32473	-5.0096	-5.89744	-6.13222	0.0337053	-0.0754374	-0.159402	-0.38239	0.0275689	0.342694	-0.545146	-0.779928	2257	47	2118	63	1961	48	2374	55	1854	35
ENSMUSG00000028953	Abcf2	ATP-binding cassette, sub-family F (GCN20), member 2 [Source:MGI Symbol;Acc:MGI:1351657]	chr5	-	0.579377	0.633974	-0.0472289	0.00736772	1.1298e-12	2.84938e-13	0.137324	0.807573	6.50096e-11	2.19221e-11	0.797283	0.967343	273.543	3.78668e-14	19.3398	21.1116	-1.56268	0.247549	6.86207	0.573588	0.621734	0.567077	0.554203	0.614194	0.647067	0.673797	0.60046	-0.0827852	-0.0351892	-0.0036961	-0.0676582	-0.0122889	0.0205846	0.0473147	-0.0260223	4719	7281	4937	7961	4538	7762	4833	8671	4682	8577
ENSMUSG00000022403	St13	suppression of tumorigenicity 13 [Source:MGI Symbol;Acc:MGI:1917606]	chr15	-	0.689305	0.653786	0.0713934	0.0358742	1.13661e-12	2.60482e-12	0.0625447	0.32837	6.50372e-11	1.05539e-10	0.722357	0.843955	238.122	1.14422e-13	19.3324	18.3333	1.99912	1.00759	7.9031	0.735637	0.676826	0.672066	0.672296	0.695742	0.652871	0.663814	0.60276	0.134124	0.0229082	0.122449	0.00564336	0.0778176	0.0349462	0.0458895	-0.0151644	10591	16151	9925	16756	8779	16769	9429	17394	9867	17856
ENSMUSG00000021458	2010111I01Rik	RIKEN cDNA 2010111I01 gene [Source:MGI Symbol;Acc:MGI:1919311]	chr13	+	-1.50821	-1.42219	-0.107505	-0.0214814	1.13475e-12	3.41409e-12	0.127884	0.811144	6.50372e-11	1.27051e-10	0.790057	0.967535	233.397	1.34212e-13	-19.3344	-18.0177	-1.60409	-0.242858	4.34919	-1.46317	-1.35211	-1.50303	-1.74014	-1.51635	-1.23879	-1.38347	-1.54267	-0.177788	0.00486269	-0.169574	-0.0963284	-0.111447	0.166109	0.0214353	-0.137769	1624	584	1866	757	1721	694	1861	810	1534	724
ENSMUSG00000003234	Abcf3	ATP-binding cassette, sub-family F (GCN20), member 3 [Source:MGI Symbol;Acc:MGI:1351656]	chr16	+	0.636258	0.633739	-0.0912927	-0.0938116	1.22797e-12	1.51634e-12	0.0158138	0.0106771	6.92995e-11	7.0472e-11	0.650746	0.524622	248.608	8.1175e-14	19.2372	18.9796	-2.69277	-2.88216	6.18715	0.681926	0.626972	0.597574	0.636738	0.67262	0.663716	0.599575	0.597541	-0.10174	-0.132599	-0.0436324	-0.0870597	-0.0544399	-0.063344	-0.127485	-0.129519	2933	4632	2906	4920	2866	5270	3058	5481	2868	4977
ENSMUSG00000030753	Prkrir	protein-kinase, interferon-inducible double stranded RNA dependent inhibitor, repressor of (P58 repressor) [Source:MGI Symbol;Acc:MGI:1920231]	chr7	+	-0.753978	-0.735966	-0.0119011	0.00611142	1.22239e-12	1.82283e-12	0.760465	0.880485	6.92995e-11	8.06996e-11	0.973468	0.978408	240.71	1.04985e-13	-19.2428	-18.7574	-0.310031	0.152729	5.99117	-0.715887	-0.727778	-0.757549	-0.814674	-0.825265	-0.659608	-0.75664	-0.701762	-0.0554685	0.0373382	0.0125552	-0.0420225	-0.0831929	0.0824649	-0.0145676	0.0403104	4150	2373	4480	2845	3824	2739	4108	2935	4086	2813
ENSMUSG00000027706	Sec62	SEC62 homolog (S. cerevisiae) [Source:MGI Symbol;Acc:MGI:1916526]	chr3	+	0.627765	0.600519	0.0655643	0.0383186	1.22692e-12	2.46019e-12	0.0617996	0.256345	6.92995e-11	1.0148e-10	0.722357	0.816618	237.916	1.15214e-13	19.2382	18.4005	2.00547	1.17634	7.80701	0.671892	0.624381	0.594101	0.620103	0.576383	0.60519	0.65038	0.569693	0.0234352	0.0590382	0.0995218	0.0800895	0.0142855	0.0430918	0.0882818	0.00759513	9380	14162	9732	15441	8514	15343	9162	16040	9287	16850
ENSMUSG00000046329	Slc25a23	solute carrier family 25 (mitochondrial carrier; phosphate carrier), member 23 [Source:MGI Symbol;Acc:MGI:1914222]	chr17	-	-1.22212	-1.12308	0.070993	0.170034	1.21903e-12	3.77919e-12	0.255717	0.0198398	6.92995e-11	1.35007e-10	0.846942	0.566828	232.65	1.37681e-13	-19.2461	-17.9005	1.17796	2.58211	5.79111	-1.33295	-1.255	-1.14667	-1.14805	-1.22575	-1.23694	-1.02915	-1.00573	0.0157901	0.151342	-0.036111	0.154902	0.0663956	0.0552107	0.263	0.286416	4277	1868	4756	1981	3917	1751	3881	1997	3875	2420
ENSMUSG00000085566	A730017L22Rik	RIKEN cDNA A730017L22 gene [Source:MGI Symbol;Acc:MGI:3584452]	chr2	-	-1.23998	-1.02542	0.00932398	0.223883	1.22328e-12	1.40698e-11	0.867693	0.00589832	6.92995e-11	3.555e-10	0.986801	0.480636	215.505	2.53025e-13	-19.2419	-16.4447	0.169236	3.16445	3.78436	-1.38289	-1.23954	-1.09064	-1.24007	-0.915727	-1.13001	-0.934925	-1.10282	0.0632589	0.0535297	-0.0832144	-0.000516217	0.330821	0.116533	0.311622	0.143726	1108	555	1114	511	940	423	1050	505	940	619
ENSMUSG00000026173	Plcd4	phospholipase C, delta 4 [Source:MGI Symbol;Acc:MGI:107469]	chr1	+	2.08688	2.24467	-0.146097	0.0116906	1.23187e-12	7.45895e-13	0.271122	0.898232	6.93291e-11	4.25616e-11	0.854329	0.982526	255.017	6.62672e-14	19.2333	19.8588	-1.13909	0.129904	4.96947	2.33465	1.88391	2.0183	2.09288	2.36756	2.35633	1.97211	2.28319	-0.0419508	-0.219374	-0.148813	-0.192087	0.134567	0.123342	-0.260885	0.0502018	789	3721	706	3946	724	4284	878	3386	688	3197
ENSMUSG00000010663	Fads1	fatty acid desaturase 1 [Source:MGI Symbol;Acc:MGI:1923517]	chr19	+	1.5971	1.7765	0.0134861	0.192882	1.26819e-12	2.4277e-13	0.873156	0.0339806	7.08455e-11	1.96338e-11	0.986805	0.618677	275.496	3.57751e-14	19.1976	21.3272	0.162181	2.31451	8.44324	1.70335	1.27646	1.62683	1.78046	1.7042	1.84352	1.64958	1.90824	-0.0310711	0.0535036	0.0226297	0.00899603	0.120942	0.260263	0.0663224	0.324978	9856	32577	10579	38347	8906	34225	9393	27506	9608	35454
ENSMUSG00000028234	Rps20	ribosomal protein S20 [Source:MGI Symbol;Acc:MGI:1914677]	chr4	-	-0.97651	-0.996409	-0.021945	-0.0418446	1.26336e-12	1.07608e-12	0.649919	0.453683	7.08455e-11	5.56796e-11	0.960007	0.88531	248.619	8.11468e-14	-19.2023	-19.4	-0.462379	-0.767624	4.89373	-0.952354	-1.10948	-0.898861	-0.931472	-0.975809	-1.04647	-0.959244	-0.995863	0.0581557	-0.0631842	0.00143629	-0.0852174	-0.0249703	-0.0956343	-0.008405	-0.0450233	2288	1081	2129	1100	1941	1184	2026	1147	2066	1236
ENSMUSG00000026814	Eng	endoglin [Source:MGI Symbol;Acc:MGI:95392]	chr2	+	-3.47396	-3.30751	-0.0385025	0.127944	1.26916e-12	1.67923e-12	0.676347	0.593791	7.08455e-11	7.56464e-11	0.963147	0.920631	241.41	1.02586e-13	-19.1967	-18.8561	-0.425063	0.544017	0.840076	-3.23808	-3.52201	-3.14094	-3.73097	-3.69131	-2.91218	-3.33501	-3.07597	-0.10188	-0.0796322	0.0178595	0.0381901	-0.314675	0.464449	0.041619	0.300664	285	21	293	40	284	32	277	28	291	31
ENSMUSG00000078622	Ccdc47	coiled-coil domain containing 47 [Source:MGI Symbol;Acc:MGI:1914413]	chr11	-	0.691701	0.633477	0.065029	0.00680513	1.28814e-12	5.12976e-12	0.0928857	0.851267	7.17102e-11	1.68871e-10	0.750067	0.973041	225.938	1.7378e-13	19.1785	17.5521	1.78493	0.190503	6.72742	0.699917	0.719088	0.71049	0.634865	0.615647	0.628073	0.670563	0.619786	0.0564714	0.0762256	0.0983218	0.0267703	-0.0109957	0.00143054	0.0439206	-0.00685711	4467	6769	4584	7297	3960	7282	4367	7973	4319	7948
ENSMUSG00000058135	Gstm1	glutathione S-transferase, mu 1 [Source:MGI Symbol;Acc:MGI:95860]	chr3	-	2.12826	2.27184	0.0176624	0.161246	1.32049e-12	5.23057e-13	0.883444	0.139878	7.31144e-11	3.32651e-11	0.987518	0.743017	260.281	5.63031e-14	19.1481	20.3126	0.148919	1.55189	6.28058	2.3478	1.84108	1.98357	2.32751	2.30421	2.38707	2.02064	2.37583	0.165878	-0.0316699	-0.0769849	-0.00139752	0.193178	0.276029	-0.0904005	0.264798	2112	9239	1864	10458	1819	10007	1907	7609	1676	8579
ENSMUSG00000050423	Ppp1r3g	protein phosphatase 1, regulatory (inhibitor) subunit 3G [Source:MGI Symbol;Acc:MGI:1923737]	chr13	+	1.73025	1.86941	-0.178964	-0.0398087	1.31827e-12	1.01482e-12	0.128073	0.578046	7.31144e-11	5.33158e-11	0.790096	0.917687	249.484	7.89326e-14	19.1502	19.4727	-1.60324	-0.567588	3.81233	1.86403	1.45375	1.7874	1.79074	1.88503	1.84934	1.89703	1.85174	-0.139394	-0.123244	-0.188062	-0.307642	-0.0285351	-0.0642266	-0.0165387	-0.0618211	380	1338	389	1395	431	1596	394	1297	345	1525
ENSMUSG00000035686	Thrsp	thyroid hormone responsive [Source:MGI Symbol;Acc:MGI:109126]	chr7	-	1.23025	1.33758	-0.0752739	0.032055	1.35975e-12	5.77075e-13	0.326513	0.566211	7.48847e-11	3.55984e-11	0.876806	0.917282	257.719	6.0925e-14	19.1123	20.1859	-1.01158	0.585524	4.2018	1.18272	1.307	1.27054	1.12796	1.41839	1.37216	1.33597	1.2448	-0.0914645	0.0294402	-0.0380607	-0.241891	0.110835	0.0646059	0.0284216	-0.0627497	594	1571	654	1626	600	1502	652	1769	579	1677
ENSMUSG00000025950	Idh1	isocitrate dehydrogenase 1 (NADP+), soluble [Source:MGI Symbol;Acc:MGI:96413]	chr1	-	1.34094	1.35223	0.0423965	0.0536862	1.35705e-12	1.26183e-12	0.57495	0.429498	7.48847e-11	6.18764e-11	0.944926	0.876602	245.041	9.10841e-14	19.1147	19.2038	0.572261	0.810187	5.91076	1.44899	1.13449	1.40634	1.37686	1.36924	1.46947	1.1926	1.37857	0.0995279	0.004274	0.0629926	0.00404238	0.0702837	0.170511	-0.106362	0.079612	2076	5073	1967	5812	1654	5523	1850	4798	1901	5073
ENSMUSG00000034377	Tulp4	tubby like protein 4 [Source:MGI Symbol;Acc:MGI:1916092]	chr17	+	-0.905942	-0.947972	0.0299539	-0.0120759	1.38828e-12	6.81599e-13	0.536159	0.802615	7.60006e-11	4.01187e-11	0.934283	0.967143	254.436	6.74836e-14	-19.0869	-19.9731	0.631982	-0.254073	7.92256	-0.986677	-0.870129	-0.839577	-0.927121	-1.11168	-0.878201	-0.914031	-0.8879	-0.00465471	0.0499735	0.0157538	0.0587428	-0.17585	0.0576287	0.0217989	0.0479302	17213	8022	18096	10080	15414	9092	16874	10650	16397	10399
ENSMUSG00000056268	Dennd1b	DENN/MADD domain containing 1B [Source:MGI Symbol;Acc:MGI:2447812]	chr1	+	-0.988394	-0.956775	-0.0911042	-0.0594846	1.39106e-12	2.77512e-12	0.0827394	0.293187	7.60006e-11	1.09839e-10	0.739474	0.830138	233.963	1.31652e-13	-19.0845	-18.259	-1.84854	-1.0862	5.30651	-0.907562	-0.994062	-0.994351	-1.05783	-1.05446	-0.828331	-0.946873	-0.999636	-0.0754849	-0.211801	0.00983165	-0.0843616	-0.156461	0.0696656	-0.0488763	-0.101639	2832	1326	2608	1658	2677	1659	2931	1688	2822	1615
ENSMUSG00000020612	Prkar1a	protein kinase, cAMP dependent regulatory, type I, alpha [Source:MGI Symbol;Acc:MGI:104878]	chr11	+	0.539258	0.493651	-0.00361918	-0.0492264	1.39111e-12	5.47096e-12	0.899352	0.101073	7.60006e-11	1.76705e-10	0.989294	0.705965	223.831	1.87221e-13	19.0845	17.4795	-0.128464	-1.7379	9.35122	0.536356	0.5768	0.513485	0.530454	0.477052	0.491982	0.520803	0.484676	0.00537152	0.0251467	-0.0282324	-0.0166146	-0.0658036	-0.0508741	-0.0220534	-0.0581804	28624	38937	29374	42047	25662	43157	28157	47954	26265	45366
ENSMUSG00000025608	Podxl	podocalyxin-like [Source:MGI Symbol;Acc:MGI:1351317]	chr6	-	-1.37625	-1.51754	0.199119	0.0578281	1.43268e-12	2.21341e-13	0.00321305	0.495944	7.62478e-11	1.82602e-11	0.554112	0.896657	277.364	3.38952e-14	-19.0486	-21.4525	3.45059	0.696468	3.14409	-1.44414	-1.29028	-1.39864	-1.35217	-1.61996	-1.65057	-1.37777	-1.42491	0.246906	0.0592697	0.276138	0.223315	-0.0472454	-0.0778505	0.194951	0.147808	843	260	749	272	641	271	668	326	808	348
ENSMUSG00000005089	Slc1a2	solute carrier family 1 (glial high affinity glutamate transporter), member 2 [Source:MGI Symbol;Acc:MGI:101931]	chr2	+	1.73816	1.90445	0.0883508	0.254638	1.40464e-12	3.33942e-13	0.341427	0.0136165	7.62478e-11	2.45872e-11	0.884252	0.545992	269.185	4.30474e-14	19.0727	20.9001	0.979948	2.7652	12.8392	1.76157	1.377	1.86063	1.95378	1.76718	1.93708	1.85069	2.06293	0.0390589	0.161632	0.0375864	0.11538	0.117347	0.287245	0.20086	0.413099	202587	701711	223249	843686	184001	697610	188083	577356	190078	840418
ENSMUSG00000029247	Paics	phosphoribosylaminoimidazole carboxylase, phosphoribosylaminoribosylaminoimidazole, succinocarboxamide synthetase [Source:MGI Symbol;Acc:MGI:1914304]	chr5	+	1.02559	1.08258	-0.0348932	0.0220965	1.40929e-12	6.25055e-13	0.529927	0.683939	7.62478e-11	3.73252e-11	0.933311	0.943575	255.67	6.49302e-14	19.0686	20.0836	-0.641792	0.414458	7.08588	1.1793	0.886604	0.982528	1.05366	1.09507	1.16118	1.01383	1.06142	-0.0183021	-0.0165928	0.0192363	-0.125568	0.0342439	0.10035	-0.0469996	0.000586959	4914	10204	4980	11417	4418	11763	4751	10375	4737	10902
ENSMUSG00000056211	R3hdm1	R3H domain containing 1 [Source:MGI Symbol;Acc:MGI:2448514]	chr1	+	-1.62664	-1.70621	0.132442	0.052876	1.41141e-12	6.57556e-13	0.13634	0.547198	7.62478e-11	3.89265e-11	0.797283	0.910685	255.559	6.5155e-14	-19.0668	-20.0189	1.56688	0.614758	7.38757	-1.74062	-1.46287	-1.48183	-1.82341	-1.87598	-1.65644	-1.56801	-1.72473	0.044629	0.12634	0.0707375	0.288101	-0.116346	0.103199	0.191626	0.0349076	15332	4364	16424	5431	13506	4640	15715	6078	14663	6107
ENSMUSG00000036752	Tubb4b	tubulin, beta 4B class IVB [Source:MGI Symbol;Acc:MGI:1915472]	chr2	-	1.09931	1.15014	-0.118458	-0.0676231	1.43268e-12	7.18398e-13	0.0571241	0.257404	7.62478e-11	4.18322e-11	0.718581	0.816618	254.768	6.67859e-14	19.0486	19.9064	-2.04701	-1.17362	7.96162	1.28487	1.02132	1.02724	1.06328	1.22509	1.21787	1.04237	1.11496	-0.124129	-0.0267526	-0.189319	-0.133879	0.00739649	0.000173577	-0.175329	-0.102735	8417	19427	9115	20659	8288	23326	8648	20994	7556	19346
ENSMUSG00000019699	Akt3	thymoma viral proto-oncogene 3 [Source:MGI Symbol;Acc:MGI:1345147]	chr1	-	-0.845216	-0.866591	0.0537292	0.0323546	1.42449e-12	9.60564e-13	0.242485	0.476522	7.62478e-11	5.12517e-11	0.83956	0.889454	248.951	8.02878e-14	-19.0556	-19.5411	1.2128	0.728699	7.96131	-0.890888	-0.822038	-0.762248	-0.90552	-0.871217	-0.862151	-0.766634	-0.965967	0.0749944	0.0244529	0.0790754	0.0363874	0.0276837	0.0367496	0.132267	-0.0670656	18081	9577	17672	10300	15899	9658	17255	10945	17030	11639
ENSMUSG00000020865	Abcc3	ATP-binding cassette, sub-family C (CFTR/MRP), member 3 [Source:MGI Symbol;Acc:MGI:1923658]	chr11	-	-3.46962	-4.28105	0.00106365	-0.810362	1.43647e-12	1.06498e-12	0.990887	0.00850321	7.62478e-11	5.53845e-11	0.997869	0.508354	248.459	8.15658e-14	-19.0454	-19.4129	0.011598	-2.99091	-0.0601586	-2.78957	-3.65573	-3.79542	-3.12096	-4.111	-4.06471	-4.25477	-3.89485	0.0972268	0.0080659	6.68015e-05	-0.114904	-0.77297	-0.726681	-0.916735	-0.556815	204	9	194	10	169	27	180	15	179	9
ENSMUSG00000030735	Gm9755	predicted pseudogene 9755 [Source:MGI Symbol;Acc:MGI:3642279]	chr8	-	0.880059	0.912963	-0.0204884	0.0124154	1.43635e-12	9.96693e-13	0.688497	0.77398	7.62478e-11	5.26325e-11	0.963738	0.960853	247.62	8.3792e-14	19.0455	19.4951	-0.408116	0.291985	4.88227	0.958147	0.90194	0.784879	0.87958	1.00383	0.853412	0.914077	0.885739	-0.0348267	0.0137756	0.0119076	-0.0721107	0.102377	-0.0480381	0.0126272	-0.0157109	1107	2207	1159	2125	984	2301	1088	2391	1074	2344
ENSMUSG00000102317	Gm37628	predicted gene, 37628 [Source:MGI Symbol;Acc:MGI:5610856]	chr1	-	-3.54674	-3.50555	0.063172	0.104368	1.42857e-12	1.06419e-12	0.499117	0.67282	7.62478e-11	5.53845e-11	0.927327	0.942125	246.829	8.59558e-14	-19.0521	-19.4138	0.691274	0.430006	1.88812	-3.90428	-2.96698	-3.35298	-3.89852	-4.2069	-2.93004	-3.41788	-3.37763	0.0641842	0.0381357	0.0641188	0.0814581	-0.614238	0.66262	0.174785	0.215028	674	34	670	91	610	43	623	91	633	68
ENSMUSG00000057522	Spop	speckle-type POZ protein [Source:MGI Symbol;Acc:MGI:1343085]	chr11	+	-0.999067	-0.94925	0.0353842	0.0852007	1.41096e-12	3.00441e-12	0.501736	0.128006	7.62478e-11	1.17109e-10	0.927979	0.734663	232.066	1.40462e-13	-19.0672	-18.1662	0.687001	1.60354	6.45818	-1.1038	-0.896045	-0.900798	-1.09844	-1.01859	-0.987795	-0.825511	-0.965603	0.00333503	0.0369989	0.0828676	0.0185135	0.0166049	0.0474039	0.209688	0.0695959	6365	3158	6595	3448	5553	3082	6273	3846	6317	4081
ENSMUSG00000104315	Gm37906	predicted gene, 37906 [Source:MGI Symbol;Acc:MGI:5611134]	chr1	-	-3.02608	-2.92056	-0.150494	-0.0449743	1.43096e-12	3.33416e-12	0.116081	0.831383	7.62478e-11	1.24867e-10	0.771943	0.967863	230.178	1.49893e-13	-19.05	-18.0451	-1.6597	-0.216369	0.0503023	-2.99413	-2.68321	-3.12409	-2.93183	-2.99627	-2.60921	-2.93259	-2.78395	-0.179611	-0.127481	-0.263011	-0.00400535	-0.206481	0.180574	-0.142802	0.00584164	140	16	147	23	132	19	161	26	124	19
ENSMUSG00000005299	Letm1	leucine zipper-EF-hand containing transmembrane protein 1 [Source:MGI Symbol;Acc:MGI:1932557]	chr5	-	0.610916	0.65134	-0.0463921	-0.00596873	1.4503e-12	5.64624e-13	0.172826	0.853311	7.65863e-11	3.5147e-11	0.809208	0.973079	257.408	6.1516e-14	19.0337	20.214	-1.42567	-0.187852	6.56349	0.640814	0.625218	0.56547	0.611891	0.593232	0.623258	0.707004	0.681076	-0.0680621	-0.0181356	-0.0448537	-0.0544801	-0.0639993	-0.033973	0.0497728	0.0238452	3842	5787	4026	6315	3637	6554	3842	7005	3667	7078
ENSMUSG00000030062	Rpn1	ribophorin I [Source:MGI Symbol;Acc:MGI:98084]	chr6	+	0.700122	0.719274	-0.0257679	-0.00661601	1.44999e-12	9.6921e-13	0.495889	0.858848	7.65863e-11	5.1579e-11	0.926069	0.974021	248.033	8.26866e-14	19.034	19.53	-0.696559	-0.180677	7.29138	0.754167	0.653469	0.680283	0.712648	0.736907	0.763649	0.680067	0.696808	-0.025615	0.0129192	-0.0116388	-0.0790081	0.0109295	0.0376716	-0.0459111	-0.0291696	6332	10377	6583	11298	5664	11345	6035	11431	6005	11276
ENSMUSG00000061353	Cxcl12	chemokine (C-X-C motif) ligand 12 [Source:MGI Symbol;Acc:MGI:103556]	chr6	+	-3.10567	-3.22417	0.15383	0.0353242	1.46846e-12	6.19753e-13	0.108586	0.868632	7.73465e-11	3.71359e-11	0.763805	0.975798	255.835	6.45979e-14	-19.0186	-20.0945	1.69758	0.168022	2.63867	-3.35646	-2.85139	-2.80722	-3.37516	-2.96561	-3.35432	-2.81359	-3.69794	0.0948166	0.126224	0.116181	0.30649	0.292876	-0.0958394	0.444891	-0.439461	984	128	1018	104	864	92	784	142	938	161
ENSMUSG00000084159	Gm12696	predicted gene 12696 [Source:MGI Symbol;Acc:MGI:3649288]	chr4	-	0.893067	0.854031	0.104832	0.0657968	1.47427e-12	2.73092e-12	0.0563473	0.13858	7.74539e-11	1.08718e-10	0.718581	0.740991	234.014	1.31424e-13	19.0138	18.2778	2.0542	1.55735	4.56615	0.918082	0.919836	0.815286	0.909932	0.901761	0.795141	0.824392	0.884457	0.172408	0.00515701	0.0803672	0.162472	0.116078	0.00945768	0.0387089	0.0987743	992	1741	894	1728	799	1737	881	1879	874	1865
ENSMUSG00000024974	Smc3	structural maintenance of chromosomes 3 [Source:MGI Symbol;Acc:MGI:1339795]	chr19	+	0.830439	0.743807	0.0766737	-0.00995834	1.47831e-12	8.3015e-12	0.101732	0.820472	7.74681e-11	2.38394e-10	0.754743	0.967535	217.343	2.36521e-13	19.0104	17.0157	1.73426	-0.230628	6.717	0.842735	0.860261	0.8466	0.769181	0.698481	0.725877	0.79541	0.75354	0.0567157	0.0144358	0.149196	0.0854247	-0.0547696	-0.0273742	0.0421588	0.000289187	4231	6846	4159	7457	3766	7614	4181	8327	4237	8276
ENSMUSG00000033577	Myo6	myosin VI [Source:MGI Symbol;Acc:MGI:104785]	chr9	+	1.67606	1.69153	0.0654806	0.0809506	1.49728e-12	1.30793e-12	0.469421	0.371648	7.82625e-11	6.31526e-11	0.921344	0.859179	243.095	9.70578e-14	18.9949	19.1598	0.740676	0.918688	8.13816	1.8491	1.30786	1.7695	1.77637	1.62294	1.78465	1.56721	1.79075	0.0467535	0.0624619	0.105323	0.0471863	0.0126668	0.174372	-0.0430707	0.18047	8278	25403	8471	30370	7425	30132	7367	22371	8097	27625
ENSMUSG00000024411	Aqp4	aquaporin 4 [Source:MGI Symbol;Acc:MGI:107387]	chr18	-	2.27069	2.34912	-0.0358125	0.0426172	1.53977e-12	9.20034e-13	0.76826	0.727271	7.99519e-11	4.96046e-11	0.97537	0.953471	247.829	8.32305e-14	18.961	19.5949	-0.29961	0.354821	8.57568	2.62296	1.97748	2.22963	2.25104	2.29263	2.67857	2.09467	2.33001	-0.106796	0.0383101	0.038891	-0.11436	-0.0136325	0.372306	-0.211595	0.023741	8403	42530	9406	59396	8046	58174	8897	40180	8731	41908
ENSMUSG00000000948	Gm38393	predicted gene, 38393 [Source:MGI Symbol;Acc:MGI:5613898]	chr7	-	-1.67678	-1.70917	0.0270432	-0.00534897	1.54128e-12	1.15758e-12	0.732399	0.957153	7.99519e-11	5.81395e-11	0.969948	0.993072	244.132	9.38207e-14	-18.9598	-19.3098	0.347854	-0.0545584	5.05594	-1.69293	-1.40056	-1.7002	-1.93852	-1.96421	-1.68533	-1.62618	-1.57563	-0.0817546	0.0715203	0.0145647	0.105649	-0.253663	0.0252205	0.0843654	0.134918	2926	794	3294	1030	2824	998	3139	1321	2938	1135
ENSMUSG00000020111	Micu1	mitochondrial calcium uptake 1 [Source:MGI Symbol;Acc:MGI:2384909]	chr10	+	0.629224	0.562871	0.0662661	-8.69693e-05	1.53384e-12	8.75764e-12	0.0645308	0.997926	7.99519e-11	2.48137e-10	0.725917	0.999531	216.391	2.4492e-13	18.9657	16.957	1.98251	-0.00263991	6.88465	0.674165	0.607662	0.599624	0.634423	0.619677	0.545016	0.530555	0.556254	0.0934676	0.0413122	0.0804066	0.0489338	0.0567386	-0.0179227	-0.0323834	-0.00668421	5227	7750	5103	7865	4625	8158	4561	8417	4865	8235
ENSMUSG00000027363	Usp8	ubiquitin specific peptidase 8 [Source:MGI Symbol;Acc:MGI:1934029]	chr2	+	0.700364	0.695495	-0.0171202	-0.0219889	1.55047e-12	1.82875e-12	0.654186	0.555322	8.02263e-11	8.07876e-11	0.960007	0.912643	237.15	1.18211e-13	18.9526	18.7535	-0.45631	-0.6022	6.53801	0.754794	0.662765	0.676674	0.705568	0.672039	0.751246	0.661621	0.69782	-0.0194749	-0.0377674	0.0598424	-0.0736695	-0.0456785	0.0335286	-0.0560967	-0.0198979	3777	5926	3775	6691	3560	6742	3730	6834	3748	6650
ENSMUSG00000027770	Dhx36	DEAH (Asp-Glu-Ala-His) box polypeptide 36 [Source:MGI Symbol;Acc:MGI:1919412]	chr3	-	0.640832	0.6076	0.0379647	0.00473231	1.55779e-12	3.6018e-12	0.279752	0.890057	8.04022e-11	1.30953e-10	0.85727	0.980739	227.394	1.65127e-13	18.9469	17.9559	1.11804	0.140408	7.42952	0.716138	0.624421	0.646209	0.575823	0.6478	0.631069	0.581478	0.569908	0.0727221	0.0105668	0.0452805	0.022873	0.0450129	0.0282823	-0.0213092	-0.0328793	7517	11306	7288	11944	6542	12253	6979	12423	6927	12205
ENSMUSG00000029068	Ccnl2	cyclin L2 [Source:MGI Symbol;Acc:MGI:1927119]	chr4	+	-0.915744	-1.07512	0.045063	-0.114309	1.56551e-12	1.55091e-13	0.335762	0.0416947	8.04552e-11	1.46141e-11	0.882205	0.635045	280.408	3.10649e-14	-18.9409	-21.9412	0.991848	-2.21042	5.03727	-0.818623	-0.96425	-0.904866	-0.972552	-1.10849	-1.04379	-1.1187	-1.03221	0.0623908	-0.0510686	0.0574774	0.117961	-0.146722	-0.0820268	-0.156936	-0.0704476	2485	1120	2325	1252	2155	1407	2196	1374	2326	1257
ENSMUSG00000032320	Rcn2	reticulocalbin 2 [Source:MGI Symbol;Acc:MGI:1349765]	chr9	+	1.30405	1.41549	-0.0249686	0.08647	1.56665e-12	4.4845e-13	0.724915	0.222056	8.04552e-11	3.03028e-11	0.968912	0.801904	259.98	5.6826e-14	18.94	20.5123	-0.358028	1.26957	7.15009	1.4848	1.07296	1.29084	1.36709	1.32732	1.51672	1.35152	1.46402	-0.0604768	-0.0448548	-0.00628401	0.0131976	-0.00120787	0.188194	0.0229948	0.135492	4472	11316	4576	13791	4099	13623	4493	11063	4361	13007
ENSMUSG00000026553	Copa	coatomer protein complex subunit alpha [Source:MGI Symbol;Acc:MGI:1334462]	chr1	+	0.614427	0.622676	-0.0460289	-0.0377798	1.58004e-12	1.28971e-12	0.175254	0.261061	8.09408e-11	6.27803e-11	0.809217	0.817318	243.141	9.69104e-14	18.9297	19.177	-1.41718	-1.16428	8.14786	0.627626	0.633822	0.601601	0.59452	0.600771	0.643289	0.656671	0.589759	-0.0597691	0.00425586	-0.0944334	-0.0340852	-0.0596295	-0.0171113	-0.003729	-0.0706415	11638	17523	12315	19288	10530	19557	12064	21221	10671	20589
ENSMUSG00000036585	Fgf1	fibroblast growth factor 1 [Source:MGI Symbol;Acc:MGI:95515]	chr18	-	1.58217	1.69648	-0.0665091	0.0477999	1.59812e-12	5.91549e-13	0.450057	0.567117	8.16633e-11	3.60581e-11	0.918127	0.917282	254.699	6.69312e-14	18.9159	20.1541	-0.773913	0.584143	6.80313	1.72206	1.32522	1.53295	1.74696	1.64229	1.81989	1.58004	1.74673	-0.035605	-0.0725155	0.0139886	-0.177237	-0.00735065	0.170252	-0.0695993	0.0970961	3295	9895	3251	11961	2939	11631	3383	9544	3203	10712
ENSMUSG00000030002	Dusp11	dual specificity phosphatase 11 (RNA/RNP complex 1-interacting) [Source:MGI Symbol;Acc:MGI:1919352]	chr6	-	-1.00961	-1.08832	0.0757995	-0.00291905	1.60741e-12	4.94301e-13	0.147795	0.959551	8.1934e-11	3.25446e-11	0.80337	0.99343	258.091	6.02279e-14	-18.9089	-20.3857	1.51947	-0.0515025	5.15272	-1.00977	-1.06142	-0.961208	-1.00008	-1.05379	-0.955552	-1.22579	-1.11317	0.126631	-0.0498055	0.100632	0.130969	0.0314341	0.129674	-0.140568	-0.0279435	2836	1297	2540	1484	2330	1345	2454	1402	2616	1301
ENSMUSG00000036949	Slc39a12	solute carrier family 39 (zinc transporter), member 12 [Source:MGI Symbol;Acc:MGI:2139274]	chr2	+	2.14869	2.28699	-0.063737	0.0745614	1.61562e-12	6.99196e-13	0.597848	0.506326	8.21485e-11	4.10368e-11	0.950135	0.899413	251.685	7.35941e-14	18.9028	19.9407	-0.537994	0.679543	6.78529	2.47351	1.78106	2.10694	2.22748	2.23311	2.46876	2.1577	2.29032	-0.0139194	-0.0997279	-0.00189818	-0.14746	0.0201126	0.255757	-0.0553029	0.0773229	2702	12058	2577	15174	2563	15820	2525	10576	2559	12935
ENSMUSG00000032127	Vps11	VPS11, CORVET/HOPS core subunit [Source:MGI Symbol;Acc:MGI:1918982]	chr9	-	0.734318	0.746837	-0.0520611	-0.0395412	1.62421e-12	1.3493e-12	0.206177	0.317767	8.23813e-11	6.43095e-11	0.822917	0.84012	241.825	1.01192e-13	18.8964	19.1217	-1.3166	-1.03061	6.50352	0.774286	0.693806	0.719853	0.749607	0.735272	0.741536	0.713235	0.798477	-0.0734435	-0.0409633	0.0218621	-0.116875	-0.0514712	-0.045207	-0.0735085	0.0117336	3542	5885	3667	6317	3431	6653	3365	6798	3554	6551
ENSMUSG00000029638	Glcci1	glucocorticoid induced transcript 1 [Source:MGI Symbol;Acc:MGI:2179717]	chr6	+	-1.33824	-1.41096	0.108006	0.0352838	1.64618e-12	6.0966e-13	0.0762594	0.671803	8.32903e-11	3.68342e-11	0.738062	0.94184	254.647	6.70408e-14	-18.8801	-20.1155	1.89289	0.431433	2.36587	-1.21462	-1.27229	-1.40049	-1.43434	-1.44462	-1.3336	-1.43665	-1.39325	0.177309	0.0456364	0.139905	0.0720418	-0.00546661	0.105558	0.00250322	0.0459098	471	161	435	186	368	186	384	193	431	183
ENSMUSG00000030447	Cyfip1	cytoplasmic FMR1 interacting protein 1 [Source:MGI Symbol;Acc:MGI:1338801]	chr7	+	1.06188	1.16751	-0.0526587	0.0529706	1.65827e-12	3.8971e-13	0.368372	0.355968	8.34904e-11	2.73223e-11	0.891831	0.85314	261.501	5.42417e-14	18.8713	20.6961	-0.92516	0.950025	7.09186	1.2234	0.902469	1.03624	1.08487	1.12922	1.25469	1.06133	1.22483	-0.0361037	-0.039291	-0.0447936	-0.0913212	0.0145989	0.140069	-0.0532942	0.110202	4802	10212	4850	11906	4378	11999	4901	10378	4483	11012
ENSMUSG00000028976	Slc2a5	solute carrier family 2 (facilitated glucose transporter), member 5 [Source:MGI Symbol;Acc:MGI:1928369]	chr4	+	-2.71872	-2.58995	0.299808	0.428576	1.65486e-12	5.63403e-13	0.00230435	0.025204	8.34904e-11	3.5147e-11	0.54004	0.589537	261.078	5.4946e-14	-18.8738	-20.2168	3.60666	2.46408	0.843843	-2.79756	-2.54639	-2.85994	-2.44935	-2.35922	-2.48041	-2.71233	-2.59806	0.455797	0.293468	0.221109	0.176507	0.590807	0.46962	0.237702	0.351974	291	48	263	47	208	30	207	39	232	42
ENSMUSG00000103291	Gm38235	predicted gene, 38235 [Source:MGI Symbol;Acc:MGI:5611463]	chr1	+	-3.24707	-3.30125	-0.00451507	-0.0586946	1.66855e-12	1.60432e-12	0.960906	0.799859	8.38028e-11	7.35624e-11	0.995217	0.966668	237.845	1.15489e-13	-18.8638	-18.9113	-0.0497751	-0.257705	0.797777	-3.00588	-3.27507	-2.81983	-3.68812	-3.66716	-2.66172	-3.24656	-3.36424	-0.0270997	0.0598245	-0.0112808	-0.059095	-0.479345	0.526087	-0.0587479	-0.176432	278	20	299	45	269	35	269	31	264	31
ENSMUSG00000020456	Ogdh	oxoglutarate (alpha-ketoglutarate) dehydrogenase (lipoamide) [Source:MGI Symbol;Acc:MGI:1098267]	chr11	+	0.684996	0.6748	0.00233844	-0.00785798	1.67847e-12	2.12554e-12	0.949426	0.831542	8.40955e-11	8.87455e-11	0.994252	0.967863	233.523	1.33636e-13	18.8567	18.5738	0.0644109	-0.216162	8.45296	0.677983	0.633488	0.65929	0.768812	0.60461	0.688989	0.692087	0.713434	-0.037404	0.0333139	0.0235187	-0.0101166	-0.077955	0.00642369	0.00952225	0.0308694	14059	21610	14946	24487	13242	24088	13570	25235	13774	25953
ENSMUSG00000000085	Scmh1	sex comb on midleg homolog 1 [Source:MGI Symbol;Acc:MGI:1352762]	chr4	+	-1.21772	-1.24631	0.0658089	0.0372222	1.68736e-12	1.08418e-12	0.270144	0.605	8.43353e-11	5.59174e-11	0.853741	0.923963	244.25	9.34615e-14	-18.8503	-19.3908	1.14151	0.527427	4.65	-1.37477	-1.24739	-1.08802	-1.14821	-1.21909	-1.30488	-1.35771	-1.10482	0.0462781	-0.0029357	0.0680913	0.164598	0.0645119	-0.0212716	-0.0741066	0.178788	2023	867	1979	873	1768	787	1780	929	1929	890
ENSMUSG00000025739	Gng13	guanine nucleotide binding protein (G protein), gamma 13 [Source:MGI Symbol;Acc:MGI:1925616]	chr17	+	-1.95533	-1.96337	0.125754	0.117708	1.71161e-12	9.9574e-13	0.113698	0.354584	8.51327e-11	5.26325e-11	0.768672	0.852949	246.085	8.80494e-14	-18.8331	-19.4963	1.67151	0.952837	3.207	-2.13339	-1.69758	-1.89516	-2.1056	-1.92852	-1.90007	-1.74773	-2.24984	0.252128	0.0311284	0.078045	0.134861	0.153454	0.181897	0.334238	-0.167868	1085	255	942	278	825	215	891	315	903	327
ENSMUSG00000036667	Tcaf1	TRPM8 channel-associated factor 1 [Source:MGI Symbol;Acc:MGI:1914665]	chr6	-	0.624228	0.581226	0.0447543	0.00175273	1.71026e-12	5.20239e-12	0.194716	0.958531	8.51327e-11	1.70715e-10	0.818133	0.993248	221.076	2.06589e-13	18.8341	17.5362	1.35237	0.0528021	8.75839	0.554323	0.684205	0.635304	0.623011	0.600187	0.534663	0.633328	0.556599	0.0558688	0.0654522	0.0289544	0.0287089	0.0207218	-0.0448015	0.0538629	-0.0228656	18759	27750	19115	28341	16314	27653	17328	32692	17293	32095
ENSMUSG00000044468	Fam46c	family with sequence similarity 46, member C [Source:MGI Symbol;Acc:MGI:1921895]	chr3	-	-2.5064	-2.86368	-0.330113	-0.687396	1.71674e-12	3.80923e-12	0.00185099	0.00208968	8.51818e-11	1.35145e-10	0.493807	0.452961	233.812	1.32331e-13	-18.8295	-17.8914	-3.70948	-3.65255	1.20536	-2.22199	-2.34931	-2.7198	-2.64646	-2.71328	-2.99179	-2.77969	-2.76024	-0.357199	-0.212448	-0.40817	-0.364598	-0.564488	-0.842999	-0.630906	-0.611454	267	39	299	34	304	75	390	74	242	42
ENSMUSG00000060548	Tnfrsf19	tumor necrosis factor receptor superfamily, member 19 [Source:MGI Symbol;Acc:MGI:1352474]	chr14	-	1.54962	1.75193	0.00779849	0.210103	1.74197e-12	2.63013e-13	0.927046	0.0194303	8.52314e-11	2.08603e-11	0.992772	0.566564	269.286	4.29188e-14	18.8119	21.2191	0.0929876	2.59233	7.06092	1.67911	1.20252	1.64782	1.66727	1.81742	1.74278	1.61537	1.83142	0.0166752	0.0400204	-0.0261509	-0.000880974	0.27565	0.201013	0.0736037	0.289656	3965	13659	4079	13862	3657	13101	3706	10172	3615	13421
ENSMUSG00000090031	4732440D04Rik	RIKEN cDNA 4732440D04 gene [Source:MGI Symbol;Acc:MGI:3604103]	chr1	-	-2.07426	-2.30624	0.0944854	-0.137497	1.74263e-12	5.00695e-13	0.232017	0.335362	8.52314e-11	3.27533e-11	0.831313	0.846836	256.462	6.33482e-14	-18.8115	-20.3691	1.24141	-0.992692	1.64721	-2.29487	-1.93049	-1.93049	-2.07382	-2.2551	-2.25544	-2.4857	-2.16066	0.0669575	-0.0558365	0.119885	0.278418	-0.0953203	-0.0956644	-0.32592	-0.000885569	353	73	328	78	295	70	343	98	344	70
ENSMUSG00000031400	G6pdx	glucose-6-phosphate dehydrogenase X-linked [Source:MGI Symbol;Acc:MGI:105979]	chrX	-	1.16258	1.18673	-0.0719012	-0.0477571	1.73994e-12	1.65655e-12	0.296074	0.420286	8.52314e-11	7.54521e-11	0.864494	0.874279	237.314	1.17562e-13	18.8133	18.8725	-1.0795	-0.826798	5.49259	1.24773	1.00765	1.16092	1.22987	1.22443	1.30483	1.04658	1.1785	-0.0227186	-0.100841	-0.00251837	-0.174316	-0.0122074	0.0681886	-0.190057	-0.058141	1578	3499	1513	3954	1513	3975	1521	3636	1503	3496
ENSMUSG00000020709	Adap2	ArfGAP with dual PH domains 2 [Source:MGI Symbol;Acc:MGI:2663075]	chr11	+	-3.21337	-3.13353	-0.125008	-0.045172	1.74039e-12	3.41321e-12	0.19743	0.843579	8.52314e-11	1.27051e-10	0.81845	0.971184	226.641	1.6954e-13	-18.813	-18.018	-1.34375	-0.200487	1.14134	-3.14026	-3.08842	-3.07588	-3.38337	-3.44494	-2.79889	-2.93491	-3.14196	-0.0234142	-0.090043	-0.0641453	-0.358346	-0.406947	0.2391	0.103086	-0.103964	356	28	344	48	304	41	409	46	325	46
ENSMUSG00000016018	Skiv2l2	superkiller viralicidic activity 2-like 2 (S. cerevisiae) [Source:MGI Symbol;Acc:MGI:1919448]	chr13	-	0.635484	0.597828	0.0265729	-0.0110836	1.73852e-12	4.70128e-12	0.450441	0.743288	8.52314e-11	1.57965e-10	0.918226	0.954674	221.866	2.00818e-13	18.8143	17.6509	0.773246	-0.333121	6.32964	0.640997	0.678044	0.642325	0.578535	0.603179	0.578629	0.658447	0.551272	0.040371	0.00814948	0.0597375	-0.00358193	-0.00562686	-0.0301774	0.0496406	-0.0575343	3452	5107	3417	5366	3061	5463	3279	6056	3286	5998
ENSMUSG00000066643	Wdr35	WD repeat domain 35 [Source:MGI Symbol;Acc:MGI:1921932]	chr12	+	0.711884	0.649288	0.0555249	-0.00707095	1.73739e-12	7.56173e-12	0.173129	0.849826	8.52314e-11	2.25119e-10	0.809208	0.972605	215.915	2.49243e-13	18.8151	17.1185	1.4246	-0.192372	5.93104	0.696552	0.790631	0.662655	0.697158	0.678943	0.596218	0.6903	0.628476	0.0919913	0.0196599	0.0174669	0.0963965	0.0235726	-0.0591517	0.0349301	-0.0268945	2627	4036	2529	4073	2152	4169	2448	4808	2343	4598
ENSMUSG00000021039	Snw1	SNW domain containing 1 [Source:MGI Symbol;Acc:MGI:1913604]	chr12	-	0.798392	0.821285	-0.0070677	0.0158253	1.79473e-12	1.18968e-12	0.871434	0.71206	8.75708e-11	5.9173e-11	0.986801	0.950714	241.38	1.02685e-13	18.776	19.2761	-0.164404	0.375593	6.85883	0.845948	0.824586	0.734745	0.786869	0.923063	0.790572	0.835175	0.73599	0.0130244	-0.0770796	0.0665136	-0.0314847	0.117769	-0.0147213	0.0298817	-0.0693039	4625	8505	4398	8292	4201	8598	4492	9153	4508	9045
ENSMUSG00000031311	Nono	non-POU-domain-containing, octamer binding protein [Source:MGI Symbol;Acc:MGI:1855692]	chrX	+	0.762247	0.766727	0.0426211	0.0471011	1.8107e-12	1.67579e-12	0.314405	0.258305	8.81409e-11	7.56464e-11	0.871932	0.817318	236.743	1.19836e-13	18.7654	18.8586	1.03803	1.17131	6.7872	0.740888	0.753157	0.740397	0.813511	0.77408	0.764444	0.754144	0.772882	0.0777989	-0.0817289	0.136515	0.0379425	0.0547233	0.0450873	0.0347872	0.0535257	4596	7544	4165	8009	3947	7595	4349	8276	4496	8410
ENSMUSG00000063511	Snrnp70	small nuclear ribonucleoprotein 70 (U1) [Source:MGI Symbol;Acc:MGI:98341]	chr7	-	-0.9453	-1.03026	0.0528953	-0.0320656	1.81703e-12	4.78833e-13	0.301726	0.5399	8.824e-11	3.19357e-11	0.868416	0.90784	256.455	6.33624e-14	-18.7612	-20.427	1.06652	-0.626124	6.44698	-0.94751	-0.835765	-1.00536	-0.993053	-1.04042	-1.08277	-1.03575	-0.96249	0.0792961	-0.083769	0.0892096	0.12821	-0.0417616	-0.0841089	-0.0370939	0.0361677	6647	3120	6009	3238	5711	3403	5766	3973	6286	3538
ENSMUSG00000104960	Snhg8	small nucleolar RNA host gene 8 [Source:MGI Symbol;Acc:MGI:1917145]	chr3	-	-1.89319	-1.87128	-0.035767	-0.0138513	1.83415e-12	2.53373e-12	0.635919	0.911569	8.88612e-11	1.03874e-10	0.956709	0.985566	229.68	1.52501e-13	-18.7499	-18.3658	-0.48242	-0.112797	2.20473	-1.89642	-1.94171	-1.80588	-1.86641	-1.60518	-1.86478	-1.82895	-2.12279	0.0256075	-0.17587	0.0282307	-0.00145828	0.241551	-0.0180537	0.0177792	-0.276057	474	146	417	130	397	129	437	135	446	141
ENSMUSG00000042182	Bend6	BEN domain containing 6 [Source:MGI Symbol;Acc:MGI:2444572]	chr1	-	-1.21469	-1.12233	-0.184642	-0.0922815	1.92754e-12	7.3091e-12	0.0101519	0.185998	9.31661e-11	2.20152e-10	0.643204	0.778539	217.615	2.34182e-13	-18.6904	-17.1561	-2.90631	-1.38072	6.26748	-1.21361	-1.16921	-1.29637	-1.17777	-1.30488	-1.05262	-1.04732	-1.08744	-0.323775	-0.0885647	-0.132931	-0.194246	-0.275515	-0.0232636	-0.0179557	-0.0580827	5132	2248	6115	2862	5952	2889	6543	3219	5502	3038
ENSMUSG00000021417	Eci2	enoyl-Coenzyme A delta isomerase 2 [Source:MGI Symbol;Acc:MGI:1346064]	chr13	-	1.38079	1.5387	-0.103376	0.0545348	1.97046e-12	5.22314e-13	0.227499	0.423634	9.47943e-11	3.32651e-11	0.830622	0.875058	253.83	6.87796e-14	18.6641	20.3144	-1.25406	0.820733	5.19156	1.55101	1.16477	1.41373	1.39456	1.58567	1.59834	1.40288	1.56636	-0.0849679	-0.140186	-0.0589583	-0.128378	0.101525	0.114201	-0.0812589	0.0822219	1122	3274	1093	3530	1000	3643	1228	3011	1073	3260
ENSMUSG00000020917	Acly	ATP citrate lyase [Source:MGI Symbol;Acc:MGI:103251]	chr11	-	1.29825	1.40423	0.0114813	0.117466	1.967e-12	5.82011e-13	0.870694	0.111063	9.47943e-11	3.56211e-11	0.986801	0.720371	252.393	7.19657e-14	18.6662	20.175	0.165359	1.68482	8.60818	1.33192	1.04595	1.32716	1.4867	1.38758	1.45361	1.27092	1.50452	0.0235495	0.0254497	0.0389701	-0.0422242	0.101084	0.167115	-0.0155795	0.218023	12901	32918	13076	36829	11580	33342	11901	29546	12247	34317
ENSMUSG00000029819	Npy	neuropeptide Y [Source:MGI Symbol;Acc:MGI:97374]	chr6	+	1.24406	1.38643	0.0965307	0.238899	1.97971e-12	3.53443e-13	0.179346	0.00184555	9.47984e-11	2.55648e-11	0.811605	0.452961	265.016	4.87586e-14	18.6585	20.8249	1.40308	3.71086	6.35408	1.16614	1.12839	1.40177	1.27195	1.43179	1.29608	1.52484	1.2895	0.0952727	0.0385482	0.140647	0.106755	0.285028	0.14932	0.378078	0.14274	2796	7421	2721	7219	2486	6131	2706	6453	2710	8947
ENSMUSG00000025019	Lcor	ligand dependent nuclear receptor corepressor [Source:MGI Symbol;Acc:MGI:2443930]	chr19	+	-0.867712	-0.914467	0.0922335	0.0454787	1.97977e-12	7.82401e-13	0.0478865	0.37034	9.47984e-11	4.38015e-11	0.697874	0.858347	248.281	8.20313e-14	-18.6585	-19.7984	2.13908	0.921267	4.73065	-0.928348	-0.838505	-0.765221	-0.941469	-0.90305	-0.926134	-0.975029	-0.854826	0.108947	0.00236215	0.112599	0.153073	0.0595812	0.0364968	-0.0123977	0.107805	1969	1024	1851	1077	1617	1000	1771	1150	1854	1101
ENSMUSG00000026424	Gpr37l1	G protein-coupled receptor 37-like 1 [Source:MGI Symbol;Acc:MGI:1928503]	chr1	-	1.97657	2.14168	-0.0493315	0.115779	1.99604e-12	5.82645e-13	0.648418	0.29039	9.53549e-11	3.56211e-11	0.959387	0.828269	251.657	7.36601e-14	18.6487	20.1736	-0.464518	1.09274	8.24039	2.26207	1.61285	1.95907	2.07036	2.1186	2.26151	1.9306	2.25566	-0.0394918	0.0325439	-0.101043	-0.0901882	0.0929653	0.235881	-0.0950357	0.230026	7648	32440	8138	38281	7609	39350	6863	27108	6883	32187
ENSMUSG00000109574	B230206I08Rik	RIKEN cDNA B230206I08 gene [Source:MGI Symbol;Acc:MGI:1926094]	chr7	+	-2.94826	-3.21774	0.253716	-0.0157672	2.06009e-12	4.56285e-13	0.0104725	0.939652	9.81865e-11	3.06307e-11	0.643204	0.991286	257.111	6.20849e-14	-18.611	-20.4897	2.89143	-0.0768832	1.89397	-2.71944	-2.88177	-2.78449	-3.32057	-3.29721	-2.86901	-3.58897	-2.99413	0.117695	0.260414	0.426638	0.225441	-0.113094	0.315101	-0.404851	0.189988	560	60	626	87	452	80	492	77	652	55
ENSMUSG00000101599	Gm20342	predicted gene, 20342 [Source:MGI Symbol;Acc:MGI:5012527]	chr1	+	-2.68883	-2.70014	0.00737063	-0.00393767	2.06699e-12	2.02948e-12	0.934968	0.983216	9.82872e-11	8.64927e-11	0.99318	0.997399	231.087	1.45269e-13	-18.607	-18.6289	0.0828641	-0.0213616	2.41968	-2.5893	-2.42278	-2.96763	-2.71518	-2.98601	-2.67316	-2.8536	-2.26687	0.137984	-0.233661	-0.00377573	0.154775	-0.298457	0.0143925	-0.166049	0.420688	779	87	609	116	631	121	699	147	663	108
ENSMUSG00000005370	Msh6	mutS homolog 6 [Source:MGI Symbol;Acc:MGI:1343961]	chr17	+	0.957768	0.830316	-0.0303409	-0.157792	2.07999e-12	2.58614e-11	0.592087	0.00472051	9.86769e-11	5.65155e-10	0.948972	0.480636	200.999	4.39847e-13	18.5996	15.8072	-0.546551	-3.2696	5.16264	1.07761	0.965604	0.908665	0.873242	0.772305	0.894133	0.811231	0.847944	-0.00446436	-0.0366559	0.025161	-0.114452	-0.216577	-0.0947503	-0.177652	-0.140939	1381	2276	1367	2647	1237	3053	1418	3052	1324	2643
ENSMUSG00000072692	Rpl37rt	ribosomal protein L37, retrotransposed [Source:MGI Symbol;Acc:MGI:3651519]	chr5	-	-0.883331	-0.914371	-0.0482146	-0.0792546	2.0876e-12	1.35985e-12	0.312043	0.12559	9.88098e-11	6.45128e-11	0.871384	0.734158	238.201	1.14119e-13	-18.5952	-19.1122	-1.04327	-1.61455	5.86169	-0.852539	-0.887305	-0.894559	-0.897575	-0.811284	-0.912829	-0.949803	-0.978183	0.0573613	-0.181355	-0.0173257	-0.0513296	0.0235485	-0.0779965	-0.114971	-0.143351	4381	2281	3758	2272	3739	2432	4180	2565	3907	2342
ENSMUSG00000033192	Lpcat2	lysophosphatidylcholine acyltransferase 2 [Source:MGI Symbol;Acc:MGI:3606214]	chr8	+	-2.36184	-2.47036	-0.0610026	-0.16953	2.12099e-12	2.09574e-12	0.484723	0.313262	1.0016e-10	8.76794e-11	0.923318	0.838332	230.748	1.46973e-13	-18.5763	-18.5906	-0.714996	-1.04056	2.54501	-1.96532	-2.35651	-2.61573	-2.45128	-2.62719	-2.06014	-2.85394	-2.28639	-0.127484	-0.114596	0.049954	-0.0374838	-0.337381	0.229669	-0.56413	0.00342063	656	108	670	172	626	190	703	156	697	104
ENSMUSG00000015357	Clpx	caseinolytic mitochondrial matrix peptidase chaperone subunit [Source:MGI Symbol;Acc:MGI:1346017]	chr9	+	0.796161	0.837359	-0.0702647	-0.0290665	2.15586e-12	1.2143e-12	0.139479	0.489157	1.0134e-10	6.01064e-11	0.801671	0.894599	239.19	1.10417e-13	18.5569	19.2509	-1.55357	-0.707645	5.57967	0.901487	0.769843	0.731364	0.774857	0.898078	0.824763	0.79465	0.831316	-0.0647134	-0.104307	-0.0342392	-0.0834436	0.0320146	-0.0413005	-0.0714132	-0.0347474	1842	3361	1814	3414	1798	3757	1939	3705	1767	3536
ENSMUSG00000024104	Fam21	family with sequence similarity 21 [Source:MGI Symbol;Acc:MGI:106463]	chr6	+	0.78006	0.806539	0.00836449	0.0348432	2.15452e-12	1.29324e-12	0.845441	0.417308	1.0134e-10	6.28033e-11	0.983857	0.873392	237.517	1.16763e-13	18.5577	19.1736	0.198067	0.832217	7.47481	0.895021	0.745057	0.760938	0.718241	0.721094	0.882221	0.811524	0.8108	-0.030161	0.0242514	0.03918	-0.000305882	-0.0504795	0.110647	0.0399509	0.0392261	6882	11458	7234	13693	6547	13638	6826	13280	6782	13789
ENSMUSG00000007097	Atp1a2	ATPase, Na+/K+ transporting, alpha 2 polypeptide [Source:MGI Symbol;Acc:MGI:88106]	chr1	-	1.88987	2.10362	-0.0717757	0.141974	2.18817e-12	4.1302e-13	0.484454	0.189163	1.02307e-10	2.83772e-11	0.923318	0.778839	256.368	6.35345e-14	18.5392	20.6199	-0.715442	1.3703	10.6041	2.11869	1.50337	1.89372	2.04121	2.024	2.2375	1.92581	2.22643	-0.0794659	0.0428833	-0.0837597	-0.165965	0.0631771	0.276679	-0.0350157	0.265602	39431	158572	43446	196506	39495	188815	38488	133168	36924	167442
ENSMUSG00000046312	AI464131	expressed sequence AI464131 [Source:MGI Symbol;Acc:MGI:2140300]	chr4	-	1.86928	2.0164	0.0374429	0.184556	2.19164e-12	7.20031e-13	0.73437	0.0645222	1.02307e-10	4.18322e-11	0.969948	0.662298	247.562	8.39494e-14	18.5374	19.9035	0.345182	1.98258	5.97412	2.04851	1.5293	1.83712	2.05516	1.95919	2.12632	1.86396	2.11923	0.0642455	0.0789081	0.017274	-0.0235502	0.125885	0.293016	0.0306562	0.285928	1727	6473	1766	7768	1616	7136	1481	5379	1570	6849
ENSMUSG00000087475	4933406I18Rik	RIKEN cDNA 4933406I18 gene [Source:MGI Symbol;Acc:MGI:1918295]	chr7	-	-2.42331	-2.51057	-0.0892346	-0.176491	2.19636e-12	2.68586e-12	0.311944	0.311952	1.02307e-10	1.0734e-10	0.871384	0.837593	226.829	1.68429e-13	-18.5348	-18.2973	-1.04349	-1.04347	0.796937	-2.42858	-2.18119	-2.33393	-2.62844	-2.54606	-2.21195	-2.59435	-2.46588	-0.123213	0.063515	-0.0913414	-0.242509	-0.251406	0.0826987	-0.299703	-0.171232	202	33	233	45	200	41	231	53	194	36
ENSMUSG00000029992	Gfpt1	glutamine fructose-6-phosphate transaminase 1 [Source:MGI Symbol;Acc:MGI:95698]	chr6	+	0.68453	0.647045	0.0567336	0.0192482	2.19513e-12	5.33495e-12	0.147395	0.605898	1.02307e-10	1.73678e-10	0.80337	0.923963	217.389	2.36128e-13	18.5355	17.5078	1.52107	0.526104	6.74631	0.671976	0.591694	0.736028	0.737371	0.602461	0.613488	0.694601	0.676166	0.0577028	0.060059	0.0237335	0.0851255	-0.0251512	-0.0141244	0.0669887	0.0485538	4537	6770	4600	7291	3999	7248	4268	7407	4162	8157
ENSMUSG00000052738	Suclg1	succinate-CoA ligase, GDP-forming, alpha subunit [Source:MGI Symbol;Acc:MGI:1927234]	chr6	+	0.833689	0.847049	0.010347	0.0237077	2.22509e-12	1.79516e-12	0.823516	0.601147	1.03411e-10	7.96719e-11	0.981113	0.923963	231.931	1.41116e-13	18.5194	18.7758	0.226646	0.533112	6.68883	0.943823	0.749201	0.747325	0.894055	0.921069	0.847632	0.778346	0.839639	-0.00221446	-0.0287843	0.0454116	0.0277977	0.0980204	0.024583	-0.044702	0.016591	4000	7516	3975	7634	3594	8043	3896	7593	3883	7695
ENSMUSG00000048939	Atp13a5	ATPase type 13A5 [Source:MGI Symbol;Acc:MGI:2444068]	chr16	-	-1.91692	-1.66784	0.0472932	0.296367	2.27253e-12	7.80209e-12	0.535966	0.0261319	1.05378e-10	2.28631e-10	0.934283	0.589537	212.982	2.77832e-13	-18.4944	-17.084	0.632285	2.44612	2.20111	-1.77286	-1.95996	-2.08417	-1.76361	-1.70371	-1.66843	-1.70114	-1.59142	-0.141696	0.0465811	0.0931331	0.23234	0.249034	0.284312	0.251604	0.361326	396	136	457	149	364	132	437	125	438	154
ENSMUSG00000020250	Txnrd1	thioredoxin reductase 1 [Source:MGI Symbol;Acc:MGI:1354175]	chr10	+	0.734089	0.786126	-0.0287555	0.0232814	2.28905e-12	8.445e-13	0.488456	0.559008	1.05584e-10	4.65753e-11	0.925036	0.913759	243.322	9.6339e-14	18.4858	19.7023	-0.708804	0.596537	6.34086	0.807391	0.699665	0.70829	0.720118	0.864584	0.798193	0.714979	0.769686	0.00960953	0.0107314	-0.0575644	-0.081173	0.101118	0.0347276	-0.048486	0.00622136	3303	5757	3346	5876	3047	5993	3034	6009	2961	5866
ENSMUSG00000032018	Sc5d	sterol-C5-desaturase [Source:MGI Symbol;Acc:MGI:1353611]	chr9	-	0.896864	0.938979	0.031718	0.0738336	2.28317e-12	1.15738e-12	0.533255	0.137519	1.05584e-10	5.81395e-11	0.934283	0.740136	239.058	1.10902e-13	18.4888	19.31	0.636545	1.56185	6.24446	0.986684	0.779375	0.928745	0.890395	0.827781	1.01064	0.936885	0.976081	-0.0194665	0.0302389	0.0460823	0.0712045	-0.0365033	0.146354	0.0726002	0.111796	2807	5079	2941	6162	2566	5885	2777	5507	2759	6192
ENSMUSG00000068748	Ptprz1	protein tyrosine phosphatase, receptor type Z, polypeptide 1 [Source:MGI Symbol;Acc:MGI:97816]	chr6	+	1.43487	1.46519	-0.00744029	0.0228752	2.29495e-12	1.66807e-12	0.924735	0.772316	1.05584e-10	7.56413e-11	0.992595	0.960853	232.497	1.38405e-13	18.4827	18.8642	-0.0959424	0.294201	8.48395	1.56213	1.16714	1.53733	1.47195	1.34604	1.59053	1.34576	1.57779	-0.0766954	0.00414119	-0.0104773	0.0535373	-0.0959688	0.148523	-0.0962496	0.135776	10740	28173	11498	35671	9887	34903	11668	28678	10561	31838
ENSMUSG00000028405	Aco1	aconitase 1 [Source:MGI Symbol;Acc:MGI:87879]	chr4	+	0.894292	0.911362	-0.00383116	0.0132382	2.29754e-12	1.93955e-12	0.941239	0.776394	1.05584e-10	8.37021e-11	0.993767	0.961205	230.22	1.49678e-13	18.4814	18.683	-0.0748567	0.288772	5.51835	0.94979	0.767515	0.920168	0.938771	0.878763	0.95535	0.830993	0.981206	-0.0506585	0.0582787	0.00868714	-0.0360443	-0.0202321	0.0563549	-0.0680023	0.0822111	1690	3156	1845	3557	1575	3530	1690	3361	1654	3451
ENSMUSG00000015839	Nfe2l2	nuclear factor, erythroid derived 2, like 2 [Source:MGI Symbol;Acc:MGI:108420]	chr2	-	1.74574	1.90651	-0.14882	0.0119469	2.31773e-12	1.10867e-12	0.198914	0.881978	1.06274e-10	5.62763e-11	0.818968	0.978728	239.042	1.10961e-13	18.471	19.3631	-1.33907	0.150806	4.74912	1.84193	1.54706	1.7884	1.79866	2.05627	2.01712	1.70945	1.85247	-0.0171143	-0.298758	-0.020854	-0.273553	0.159681	0.120533	-0.187135	-0.0441176	775	2891	645	3007	700	2939	825	2588	726	2569
ENSMUSG00000047454	Gphn	gephyrin [Source:MGI Symbol;Acc:MGI:109602]	chr12	+	0.582543	0.578379	0.0624412	0.058277	2.35693e-12	2.64275e-12	0.066549	0.0815291	1.07831e-10	1.06427e-10	0.729788	0.688455	227.746	1.63109e-13	18.4512	18.3163	1.9661	1.85659	7.03792	0.632356	0.53742	0.5648	0.595136	0.569851	0.562754	0.620166	0.559842	0.0318525	0.0317059	0.113786	0.0725945	0.0499081	0.0428113	0.100223	0.0398985	5607	8361	5675	8892	5033	8872	5203	8975	5574	9786
ENSMUSG00000019505	Ubb	ubiquitin B [Source:MGI Symbol;Acc:MGI:98888]	chr11	+	0.653159	0.665379	-0.0480305	-0.0358106	2.38509e-12	1.79574e-12	0.193897	0.326742	1.08635e-10	7.96719e-11	0.817992	0.843694	231.748	1.42004e-13	18.4372	18.7754	-1.35498	-1.01109	8.16906	0.670563	0.692587	0.626655	0.622669	0.70712	0.58908	0.714089	0.651245	-0.0157733	-0.0497303	-0.00999284	-0.116832	0.00591917	-0.112121	0.0128881	-0.0499557	12014	18861	11878	18574	10901	20174	11534	22132	11329	21422
ENSMUSG00000025580	Eif4a3	eukaryotic translation initiation factor 4A3 [Source:MGI Symbol;Acc:MGI:1923731]	chr11	-	0.749673	0.667868	0.0621959	-0.0196093	2.38324e-12	1.49955e-11	0.161174	0.621801	1.08635e-10	3.74287e-10	0.804661	0.928753	202.846	4.09075e-13	18.4381	16.3769	1.46783	-0.502839	5.60926	0.827548	0.688977	0.74879	0.736826	0.700669	0.668116	0.650067	0.654583	0.137839	0.062684	0.000660734	0.0492504	0.0127421	-0.0198106	-0.0378593	-0.0333438	2143	3252	2059	3398	1728	3608	1837	3541	1830	3549
ENSMUSG00000032422	Snx14	sorting nexin 14 [Source:MGI Symbol;Acc:MGI:2155664]	chr9	-	0.769645	0.727808	0.0686076	0.0267701	2.40165e-12	5.82492e-12	0.12766	0.520924	1.09147e-10	1.85512e-10	0.790057	0.903819	215.074	2.57085e-13	18.429	17.409	1.6051	0.656079	6.19277	0.871474	0.734715	0.719743	0.75422	0.802156	0.70067	0.730945	0.67879	0.0234748	0.11297	0.107956	0.0305349	0.100852	-0.000633962	0.0296403	-0.0225145	2920	5168	3145	5148	2532	5486	2750	5391	2908	5560
ENSMUSG00000024978	Gpam	glycerol-3-phosphate acyltransferase, mitochondrial [Source:MGI Symbol;Acc:MGI:109162]	chr19	-	1.83405	1.95479	0.00301382	0.123749	2.41038e-12	9.29509e-13	0.976669	0.223759	1.09302e-10	4.98791e-11	0.995929	0.802267	241.271	1.03057e-13	18.4247	19.5821	0.0296969	1.26469	7.14909	1.93652	1.46884	1.95576	1.9761	1.90875	2.08749	1.72197	2.10063	-0.0442824	0.0425258	0.0531128	-0.0382062	0.0777376	0.256477	-0.10905	0.269611	3718	14194	3997	17171	3287	15319	3618	11968	3736	14095
ENSMUSG00000041426	Hibch	3-hydroxyisobutyryl-Coenzyme A hydrolase [Source:MGI Symbol;Acc:MGI:1923792]	chr1	+	1.08984	1.05814	0.070829	0.0391281	2.44868e-12	3.91399e-12	0.302109	0.453683	1.10795e-10	1.37909e-10	0.868446	0.88531	219.797	2.16338e-13	18.4061	17.8602	1.06564	0.767623	4.15833	1.21844	0.995631	1.09569	1.05758	0.994712	1.15001	1.00517	1.06711	0.0686244	0.0267801	0.0867848	0.121761	-0.021135	0.134162	-0.0106769	0.0512606	655	1292	644	1538	543	1519	568	1406	623	1471
ENSMUSG00000025190	Got1	glutamic-oxaloacetic transaminase 1, soluble [Source:MGI Symbol;Acc:MGI:95791]	chr19	-	0.642047	0.622259	-0.0439469	-0.0637352	2.49416e-12	4.0717e-12	0.225976	0.0864203	1.12582e-10	1.42732e-10	0.829512	0.689123	220.036	2.14479e-13	18.3844	17.8149	-1.25837	-1.82471	8.2993	0.633429	0.720163	0.607267	0.607186	0.592728	0.628386	0.690069	0.577665	-0.0844573	-0.000844529	-0.0567452	-0.0337242	-0.0932262	-0.057568	0.00411537	-0.108289	12638	19277	13556	21118	12240	21691	12787	24888	12100	23310
ENSMUSG00000025266	Gnl3l	guanine nucleotide binding protein-like 3 (nucleolar)-like [Source:MGI Symbol;Acc:MGI:2448557]	chrX	-	0.54545	0.525816	-0.0217775	-0.0414113	2.49914e-12	4.43018e-12	0.473359	0.181656	1.12582e-10	1.52461e-10	0.922572	0.776073	218.037	2.30612e-13	18.382	17.7185	-0.73402	-1.39524	8.338	0.513048	0.564941	0.525756	0.577868	0.515121	0.52761	0.548491	0.511899	-0.021894	-0.0203725	-0.0206113	-0.0242272	-0.0520589	-0.0395692	-0.0186881	-0.0552804	13911	19552	14096	21078	12401	21032	13945	23556	13077	22617
ENSMUSG00000028893	Sesn2	sestrin 2 [Source:MGI Symbol;Acc:MGI:2651874]	chr4	-	1.40397	1.42826	-0.193347	-0.169058	2.5178e-12	4.78784e-12	0.0473393	0.0197265	1.12927e-10	1.60182e-10	0.697092	0.566564	219.829	2.16091e-13	18.3733	17.6302	-2.14503	-2.58492	4.33286	1.57671	1.27144	1.36829	1.39022	1.46632	1.54796	1.27029	1.4385	-0.209231	-0.181511	-0.0879578	-0.312674	-0.133185	-0.0515511	-0.329221	-0.16101	595	1633	614	1847	606	2146	702	1876	608	1611
ENSMUSG00000031314	Taf1	TATA-box binding protein associated factor 1 [Source:MGI Symbol;Acc:MGI:1336878]	chrX	+	0.668247	0.646534	0.0407082	0.0189956	2.51725e-12	4.23957e-12	0.281184	0.607146	1.12927e-10	1.47609e-10	0.858641	0.923963	218.217	2.29102e-13	18.3735	17.7687	1.11459	0.524267	7.41445	0.642815	0.679126	0.718241	0.63209	0.622227	0.611536	0.670638	0.68119	0.0581678	-0.0180525	0.0866246	0.0359598	-0.00516591	-0.0158574	0.0432455	0.0537974	7273	10877	6983	11539	6330	11382	7009	12611	6967	12714
ENSMUSG00000034055	Phka1	phosphorylase kinase alpha 1 [Source:MGI Symbol;Acc:MGI:97576]	chrX	-	1.58843	1.76531	-0.0697281	0.107154	2.53308e-12	6.09521e-13	0.465986	0.200687	1.13331e-10	3.68342e-11	0.921344	0.784739	247.478	8.41761e-14	18.3661	20.1158	-0.746511	1.33353	5.82502	1.7899	1.29922	1.54322	1.71454	1.71428	1.86945	1.63094	1.8475	-0.0292368	-0.0783278	-0.0657474	-0.116113	0.0552022	0.210378	-0.0281314	0.188429	1661	5206	1625	6196	1579	6121	1674	4706	1521	5554
ENSMUSG00000034022	Cpsf1	cleavage and polyadenylation specific factor 1 [Source:MGI Symbol;Acc:MGI:2679722]	chr15	-	0.661033	0.579574	0.0504501	-0.0310079	2.53785e-12	2.06834e-11	0.19508	0.385188	1.13331e-10	4.75789e-10	0.818339	0.864357	198.161	4.92333e-13	18.3639	16.0386	1.3512	-0.892342	5.64574	0.678922	0.681213	0.638243	0.646068	0.592887	0.527531	0.537152	0.660601	0.0775117	0.0546978	0.0250382	0.0454435	-0.0175519	-0.0829077	-0.073287	0.0501625	2183	3179	2175	3247	1878	3457	1912	3741	1977	3457
ENSMUSG00000030541	Idh2	isocitrate dehydrogenase 2 (NADP+), mitochondrial [Source:MGI Symbol;Acc:MGI:96414]	chr7	-	1.71788	1.82869	-0.0695286	0.0412804	2.55255e-12	1.26211e-12	0.508336	0.634393	1.13741e-10	6.18764e-11	0.931048	0.932456	235.307	1.25782e-13	18.3571	19.2035	-0.676289	0.484618	5.62962	1.9096	1.52287	1.66605	1.77627	2.00491	1.74747	1.6288	1.92711	0.107977	-0.239207	-0.101106	-0.0365975	0.218977	-0.0384673	-0.157132	0.141174	1540	5388	1225	4817	1248	5607	1348	4633	1251	4692
ENSMUSG00000021908	Gm6768	predicted gene 6768 [Source:MGI Symbol;Acc:MGI:3648259]	chr12	+	0.826186	0.876777	-0.0766593	-0.0260678	2.57409e-12	1.32451e-12	0.129955	0.549013	1.14452e-10	6.37193e-11	0.793	0.910685	235.214	1.26181e-13	18.3472	19.1444	-1.59479	-0.611943	5.32637	0.88998	0.759681	0.808745	0.849377	0.823072	0.950848	0.812883	0.917892	-0.123825	-0.080757	0.00338357	-0.102388	-0.0797704	0.0480058	-0.0899596	0.0150499	1467	2640	1530	3083	1370	3093	1600	3053	1505	2963
ENSMUSG00000020075	Ddx21	DEAD (Asp-Glu-Ala-Asp) box polypeptide 21 [Source:MGI Symbol;Acc:MGI:1860494]	chr10	-	0.684107	0.672072	0.0174462	0.00541138	2.60433e-12	3.80715e-12	0.66262	0.880792	1.15547e-10	1.35145e-10	0.961148	0.978482	218.796	2.24327e-13	18.3335	17.892	0.444364	0.152334	5.30908	0.714912	0.654258	0.665191	0.700222	0.654978	0.664983	0.702398	0.665486	-0.02662	0.0116829	0.109105	-0.0277553	-0.0120644	-0.00205942	0.0353549	-0.00155642	1595	2546	1658	2740	1467	2784	1621	2884	1646	2974
ENSMUSG00000097583	6430590A07Rik	RIKEN cDNA 6430590A07 gene [Source:MGI Symbol;Acc:MGI:3648839]	chr3	-	-2.39707	-2.49156	0.20865	0.114154	2.61644e-12	8.0693e-13	0.0220211	0.490675	1.15834e-10	4.47999e-11	0.655056	0.894599	243.964	9.43359e-14	-18.328	-19.7595	2.53084	0.705137	1.00903	-2.20068	-2.5806	-2.10765	-2.5519	-2.60484	-2.34173	-2.44578	-2.45302	0.202865	0.16897	0.118554	0.357237	-0.0327265	0.230378	0.126337	0.119088	262	41	259	53	193	50	243	41	232	52
ENSMUSG00000015176	Nolc1	nucleolar and coiled-body phosphoprotein 1 [Source:MGI Symbol;Acc:MGI:1918019]	chr19	+	0.786952	0.784392	0.00459912	0.00203933	2.65924e-12	3.05709e-12	0.919128	0.961454	1.17476e-10	1.18712e-10	0.990484	0.993816	221.499	2.03474e-13	18.309	18.1459	0.103117	0.0490767	5.87221	0.707099	0.857658	0.726292	0.855376	0.782887	0.697931	0.835002	0.81912	-0.0198493	-0.0136593	0.0509141	0.00108917	0.000904194	-0.0840514	0.0530193	0.0371369	2291	3944	2329	3974	2086	3958	2304	4747	2260	4622
ENSMUSG00000062444	Ap3b2	adaptor-related protein complex 3, beta 2 subunit [Source:MGI Symbol;Acc:MGI:1100869]	chr7	-	0.627483	0.586299	0.0142244	-0.0269593	2.67191e-12	7.78439e-12	0.685129	0.441014	1.17782e-10	2.28451e-10	0.963423	0.880559	209.008	3.22637e-13	18.3034	17.0865	0.412801	-0.789738	7.24881	0.579499	0.724757	0.628319	0.576702	0.61227	0.568146	0.602455	0.561971	0.00562443	0.0466352	-0.0196296	0.0242965	-0.000818133	-0.0449414	-0.0106325	-0.0511163	6421	9711	6687	10066	5735	9974	6172	11918	5926	10902
ENSMUSG00000077714	Snord17	small nucleolar RNA, C/D box 17 [Source:MGI Symbol;Acc:MGI:3819523]	chr2	-	-4.86967	-5.31916	-0.14128	-0.590767	2.68382e-12	6.66828e-12	0.155708	0.154829	1.18053e-10	2.05367e-10	0.80337	0.754116	212.231	2.85731e-13	-18.2982	-17.2579	-1.48848	-1.49185	0.609407	-4.47117	-5.27976	-4.59553	-4.61431	-4.95707	-4.76047	-5.45046	-5.3102	-0.175554	0.151348	-0.25463	-0.339653	-0.371499	-0.174905	-0.864894	-0.724628	432	12	549	15	440	21	530	12	384	9
ENSMUSG00000022962	Gart	phosphoribosylglycinamide formyltransferase [Source:MGI Symbol;Acc:MGI:95654]	chr16	-	0.8309	0.840359	-0.0197054	-0.0102459	2.70557e-12	2.70028e-12	0.688745	0.814175	1.18756e-10	1.07707e-10	0.963738	0.967535	223.084	1.92268e-13	18.2887	18.291	-0.407772	-0.23888	5.31841	0.864079	0.789809	0.803163	0.869099	0.872534	0.794165	0.771572	0.925623	0.0267533	0.0413579	-0.12391	-0.0243361	0.0209626	-0.0574061	-0.0799988	0.0740521	1597	2785	1633	2819	1429	2979	1452	3057	1351	2935
ENSMUSG00000027187	Cat	catalase [Source:MGI Symbol;Acc:MGI:88271]	chr2	-	1.38603	1.42559	0.0480244	0.0875757	2.73259e-12	1.84617e-12	0.557056	0.238378	1.19686e-10	8.12077e-11	0.938458	0.80592	229.007	1.56102e-13	18.2771	18.7421	0.599534	1.2239	5.94146	1.57119	1.14626	1.36144	1.46514	1.44647	1.51853	1.26147	1.47321	0.0542522	0.0388811	0.0428963	0.05712	0.108752	0.180808	-0.0762502	0.135489	2010	5368	2013	6031	1736	6006	1818	4833	1873	5337
ENSMUSG00000030007	Cct7	chaperonin containing Tcp1, subunit 7 (eta) [Source:MGI Symbol;Acc:MGI:107184]	chr6	+	0.611931	0.638764	-0.0654429	-0.0386097	2.77518e-12	1.44673e-12	0.0691689	0.264746	1.21293e-10	6.78508e-11	0.731182	0.820661	233.532	1.33597e-13	18.2589	19.0367	-1.94545	-1.15497	7.54734	0.63133	0.656128	0.563583	0.596523	0.669995	0.651785	0.649708	0.583483	-0.0932409	-0.0126946	-0.0726219	-0.0831988	-0.00733496	-0.0255448	-0.027622	-0.0938465	7532	12015	8062	12680	7097	12988	7647	14276	7176	13391
ENSMUSG00000023456	Tpi1	triosephosphate isomerase 1 [Source:MGI Symbol;Acc:MGI:98797]	chr6	-	0.524495	0.575703	-0.0485521	0.00265552	2.80004e-12	6.50226e-13	0.109574	0.927638	1.21347e-10	3.86039e-11	0.763936	0.988174	245.205	9.05984e-14	18.2485	20.0332	-1.69246	0.0922313	8.91793	0.490601	0.559612	0.522147	0.525537	0.570479	0.550531	0.621565	0.560165	-0.0538132	-0.0270494	-0.076423	-0.0369418	-0.00255216	-0.0224996	0.0485342	-0.0128665	20426	29938	21063	31557	19086	31085	20152	35231	18886	35059
ENSMUSG00000103869	Gm37420	predicted gene, 37420 [Source:MGI Symbol;Acc:MGI:5610648]	chr14	-	-2.85181	-3.05515	0.188349	-0.0149871	2.78844e-12	8.53718e-13	0.0483744	0.941682	1.21347e-10	4.67656e-11	0.698034	0.991592	241.192	1.03325e-13	-18.2534	-19.6886	2.13383	-0.0742913	0.815193	-2.57937	-2.79164	-2.54361	-3.31211	-3.22699	-2.71607	-3.29556	-2.77351	0.153615	0.146934	0.188554	0.28629	-0.226464	0.284455	-0.295034	0.227023	266	27	268	42	213	40	223	37	256	29
ENSMUSG00000030401	Rtn2	reticulon 2 (Z-band associated protein) [Source:MGI Symbol;Acc:MGI:107612]	chr7	+	-1.03212	-1.05524	0.0113601	-0.0117531	2.79455e-12	2.06657e-12	0.834779	0.845875	1.21347e-10	8.75614e-11	0.982502	0.971563	226.444	1.70719e-13	-18.2508	-18.6073	0.211941	-0.197502	5.43468	-1.18961	-0.91967	-0.955825	-1.06655	-1.16329	-1.10608	-0.949689	-1.00917	-0.0439095	-0.00409114	0.0237623	0.0741151	-0.117904	-0.0606964	0.0956933	0.036208	3130	1428	3257	1588	2955	1475	2985	1922	3081	1872
ENSMUSG00000027429	Sec23b	SEC23 homolog B, COPII coat complex component [Source:MGI Symbol;Acc:MGI:1350925]	chr2	+	0.870479	0.833906	-0.0284663	-0.0650398	2.78933e-12	6.34468e-12	0.57605	0.175168	1.21347e-10	1.97718e-10	0.945488	0.769939	211.619	2.92359e-13	18.253	17.3134	-0.5706	-1.41747	5.77794	0.974823	0.805247	0.818429	0.884521	0.792426	0.921058	0.767364	0.856977	-0.0661074	-0.00910155	0.055524	-0.096236	-0.107309	0.0213227	-0.132371	-0.0427586	2054	3591	2163	4196	1863	4412	2139	4238	2099	3989
ENSMUSG00000089922	Gm43517	predicted gene 43517 [Source:MGI Symbol;Acc:MGI:5663654]	chr12	+	-1.89454	-2.09579	0.192482	-0.00876463	2.8484e-12	5.10712e-13	0.0185696	0.945593	1.23183e-10	3.29907e-11	0.650746	0.991914	250.004	7.76315e-14	-18.2285	-20.3434	2.6145	-0.0693007	1.72686	-2.12936	-1.84744	-1.68059	-1.84334	-2.03834	-2.05332	-2.01467	-2.22373	0.155866	0.0770236	0.225677	0.347148	0.0382697	0.0232929	0.0619417	-0.147123	358	87	343	92	283	75	294	99	353	100
ENSMUSG00000029455	Aldh2	aldehyde dehydrogenase 2, mitochondrial [Source:MGI Symbol;Acc:MGI:99600]	chr5	-	1.47068	1.65972	-0.0633619	0.12568	2.8626e-12	4.88639e-13	0.460402	0.127021	1.23398e-10	3.23794e-11	0.920479	0.734663	249.607	7.86211e-14	18.2226	20.4007	-0.75605	1.608	6.48602	1.66248	1.26928	1.35997	1.58865	1.70656	1.67257	1.53191	1.73403	0.0663895	-0.101929	-0.0335848	-0.193911	0.170703	0.136716	-0.00394282	0.198173	2910	8526	2621	8900	2646	9184	2497	7555	2550	8538
ENSMUSG00000024304	Cdh2	cadherin 2 [Source:MGI Symbol;Acc:MGI:88355]	chr18	-	0.621832	0.661463	0.0317641	0.0713953	2.88107e-12	1.10514e-12	0.368297	0.0514147	1.23398e-10	5.62763e-11	0.891831	0.645883	237.157	1.18182e-13	18.2151	19.3671	0.925309	2.10214	7.18257	0.623313	0.613771	0.65945	0.58991	0.669396	0.667063	0.713665	0.594721	0.0631872	-0.0140061	0.00495006	0.0731333	0.0796005	0.0772682	0.12387	0.00492635	6268	9593	6014	10236	5540	9644	5822	10351	5654	11181
ENSMUSG00000057880	Abat	4-aminobutyrate aminotransferase [Source:MGI Symbol;Acc:MGI:2443582]	chr16	+	1.44345	1.48232	0.00626306	0.0451383	2.88341e-12	1.91313e-12	0.937583	0.579149	1.23398e-10	8.31239e-11	0.993256	0.917687	227.211	1.66189e-13	18.2142	18.6994	0.0795242	0.565926	9.30181	1.61062	1.19395	1.35128	1.61617	1.45856	1.54718	1.31816	1.60502	0.0485398	-0.0403131	0.060042	-0.043217	0.0218193	0.110436	-0.118579	0.16828	20462	53707	19475	61036	17792	63049	18852	51032	19372	55076
ENSMUSG00000025337	Sbds	Shwachman-Bodian-Diamond syndrome homolog (human) [Source:MGI Symbol;Acc:MGI:1913961]	chr5	-	0.89243	0.866941	0.0361235	0.0106345	2.87337e-12	4.72342e-12	0.483295	0.82644	1.23398e-10	1.58285e-10	0.923177	0.967665	214.564	2.61979e-13	18.2182	17.6456	0.717372	0.222824	6.19754	0.948297	0.824863	0.884643	0.907763	0.966376	0.838346	0.845367	0.816205	0.0481503	-0.0752139	0.15696	0.0121244	0.11049	-0.0175405	-0.0105192	-0.0396813	2882	5491	2678	5370	2570	5614	2779	5568	2919	5707
ENSMUSG00000020792	Exoc7	exocyst complex component 7 [Source:MGI Symbol;Acc:MGI:1859270]	chr11	-	0.587811	0.539199	0.0228539	-0.0257588	2.87664e-12	1.1463e-11	0.495208	0.430444	1.23398e-10	3.06605e-10	0.925812	0.876602	203.176	4.03841e-13	18.2169	16.6644	0.697675	-0.808494	6.3797	0.570157	0.630665	0.553487	0.59542	0.583202	0.523024	0.515949	0.535896	0.0839771	0.0148762	-0.00259337	-0.0072405	0.0180246	-0.0421538	-0.0492289	-0.029281	3757	5304	3625	5437	3202	5492	3471	6188	3323	5722
ENSMUSG00000001783	Rtcb	RNA 2',3'-cyclic phosphate and 5'-OH ligase [Source:MGI Symbol;Acc:MGI:106379]	chr10	-	0.542944	0.583032	-0.0832318	-0.0431436	2.89425e-12	1.00136e-12	0.013586	0.164515	1.23604e-10	5.27432e-11	0.650746	0.761484	240.121	1.07054e-13	18.2098	19.4893	-2.76629	-1.45549	6.83569	0.534132	0.570933	0.500499	0.565823	0.560848	0.59598	0.600892	0.573862	-0.0668356	-0.0617866	-0.131133	-0.0731528	-0.0652256	-0.0300943	-0.0251815	-0.0522117	4816	6908	4892	7565	4479	7623	4969	8449	4326	8028
ENSMUSG00000068151	A230006K03Rik	RIKEN cDNA A230006K03 gene [Source:MGI Symbol;Acc:MGI:3644205]	chr7	-	-1.54177	-1.75306	0.0164593	-0.194836	2.9036e-12	7.71707e-13	0.806789	0.0765015	1.23746e-10	4.35505e-11	0.979553	0.679151	241.978	1.00682e-13	-18.206	-19.8158	0.24858	-1.89118	2.06545	-1.64594	-1.39245	-1.41029	-1.71835	-1.81755	-1.85975	-1.67215	-1.62057	-0.0458258	0.0654636	0.0209113	0.0101548	-0.263116	-0.305321	-0.117716	-0.0661416	373	107	408	111	361	127	388	164	367	134
ENSMUSG00000021771	Vdac2	voltage-dependent anion channel 2 [Source:MGI Symbol;Acc:MGI:106915]	chr14	+	0.633846	0.659793	-0.0479271	-0.0219803	2.94142e-12	1.5985e-12	0.189118	0.535845	1.2484e-10	7.34597e-11	0.817992	0.906531	230.24	1.49571e-13	18.1909	18.9156	-1.37045	-0.632475	7.56075	0.709208	0.61953	0.607922	0.59781	0.662765	0.686373	0.656054	0.633639	-0.0656184	-0.0413209	-0.032503	-0.0527882	-0.0189098	0.00469762	-0.0256213	-0.0480363	7646	12050	7871	13091	7431	13652	8035	13861	7348	13557
ENSMUSG00000107096	Gm43597	predicted gene 43597 [Source:MGI Symbol;Acc:MGI:5663734]	chr5	-	-1.16352	-1.12078	0.00348303	0.0462205	2.93744e-12	5.04837e-12	0.950812	0.525211	1.2484e-10	1.66995e-10	0.994252	0.904521	213.307	2.74493e-13	-18.1925	-17.5702	0.0626436	0.649259	3.85243	-1.12435	-1.25721	-0.999604	-1.27268	-1.00892	-1.21099	-1.03039	-1.21276	0.0242713	0.0368473	-0.0207733	-0.0333243	0.156299	-0.0457762	0.134829	-0.0475435	1137	546	1161	507	1058	534	1028	526	1035	608
ENSMUSG00000035104	Eva1a	eva-1 homolog A (C. elegans) [Source:MGI Symbol;Acc:MGI:2385247]	chr6	+	1.74699	1.848	-0.0168559	0.0841611	2.96491e-12	1.65456e-12	0.885108	0.27829	1.25578e-10	7.54521e-11	0.987518	0.826305	229.172	1.55211e-13	18.1816	18.874	-0.146776	1.12157	4.11689	1.95444	1.44103	1.79435	1.80686	1.87478	1.84452	1.80517	1.87102	0.0882117	-0.0149897	-0.056181	-0.0897072	0.107439	0.0771854	0.0378343	0.103686	518	1740	488	1821	428	1976	452	1495	440	1874
ENSMUSG00000066232	Ipo7	importin 7 [Source:MGI Symbol;Acc:MGI:2152414]	chr7	+	0.599617	0.578054	0.0375408	0.0159776	3.00181e-12	5.33045e-12	0.272683	0.634214	1.26879e-10	1.73678e-10	0.855368	0.932438	212.638	2.81422e-13	18.1672	17.5088	1.13525	0.484875	7.80395	0.662707	0.600699	0.608654	0.525975	0.57674	0.596959	0.611982	0.526332	0.0503108	0.0422484	0.0247097	0.0327022	0.0147241	0.0349433	0.0499657	-0.0356843	9714	14122	9778	15306	8555	15497	9186	16039	8963	16357
ENSMUSG00000004609	Cd33	CD33 antigen [Source:MGI Symbol;Acc:MGI:99440]	chr7	-	-3.28529	-3.89959	-0.0212381	-0.635531	3.01985e-12	2.53413e-12	0.825913	0.0273603	1.27064e-10	1.03874e-10	0.981113	0.594405	223.765	1.87661e-13	-18.1602	-18.3657	-0.223512	-2.42325	1.38385	-2.94482	-2.94621	-2.94448	-4.24513	-3.95713	-3.66895	-3.70898	-4.01011	0.0614628	-0.0117835	-0.0858288	-0.0510572	-0.708773	-0.420589	-0.460625	-0.761752	499	28	480	37	431	63	450	68	423	38
ENSMUSG00000044712	Slc38a6	solute carrier family 38, member 6 [Source:MGI Symbol;Acc:MGI:3648156]	chr12	+	-2.0157	-2.01724	0.000724298	-0.000818045	3.02475e-12	3.06456e-12	0.99277	0.995273	1.27064e-10	1.18778e-10	0.998529	0.999331	219.632	2.17634e-13	-18.1583	-18.1431	0.00920144	-0.00601626	2.02471	-1.86052	-1.85762	-1.9029	-2.41158	-2.09415	-1.75168	-2.11546	-2.04395	-0.014535	0.0918388	-0.105559	0.0461445	-0.0815225	0.260945	-0.102836	-0.0313241	422	97	460	132	370	121	396	131	372	108
ENSMUSG00000024966	Stip1	stress-induced phosphoprotein 1 [Source:MGI Symbol;Acc:MGI:109130]	chr19	-	0.663163	0.635466	0.0212722	-0.00642548	3.01391e-12	5.90513e-12	0.569559	0.862047	1.27064e-10	1.8662e-10	0.942981	0.97521	210.831	3.01147e-13	18.1625	17.3937	0.58043	-0.176536	7.50427	0.69401	0.699565	0.562895	0.695727	0.665433	0.628635	0.633053	0.614762	0.0361501	0.0236679	0.0412942	-0.0165234	0.0235305	-0.0132675	-0.00884948	-0.0271399	7696	11880	7723	12377	6689	12671	7387	13743	7254	13130
ENSMUSG00000025920	Stau2	staufen (RNA binding protein) homolog 2 (Drosophila) [Source:MGI Symbol;Acc:MGI:1352508]	chr1	-	-0.71242	-0.695348	0.000142996	0.0172154	3.03961e-12	4.45017e-12	0.997122	0.668348	1.27428e-10	1.52869e-10	0.999125	0.941534	214.459	2.63002e-13	-18.1526	-17.7134	0.00366264	0.436289	6.93435	-0.796793	-0.647841	-0.675721	-0.729391	-0.725298	-0.642688	-0.648577	-0.764276	-0.0189334	0.0409402	-0.0320982	0.0105037	-0.0127582	0.0698515	0.0639627	-0.0517361	8035	4842	8478	5480	7389	4889	8079	5857	7478	5772
ENSMUSG00000031596	Slc7a2	solute carrier family 7 (cationic amino acid transporter, y+ system), member 2 [Source:MGI Symbol;Acc:MGI:99828]	chr8	+	2.02877	2.21066	0.00379907	0.185686	3.09326e-12	9.02769e-13	0.975073	0.0936802	1.2915e-10	4.8805e-11	0.995929	0.698647	238.504	1.1297e-13	18.1322	19.6186	0.0317293	1.78021	6.19296	2.16569	1.60158	2.12814	2.2225	2.18879	2.33131	1.99321	2.33103	0.00972564	0.0331534	0.0244929	-0.0528552	0.162938	0.305456	-0.0326393	0.305177	1839	8217	1892	9694	1633	8559	1681	6254	1745	8110
ENSMUSG00000002524	Puf60	poly-U binding splicing factor 60 [Source:MGI Symbol;Acc:MGI:1915209]	chr15	-	0.546733	0.552025	-0.0467969	-0.0415052	3.09296e-12	2.74109e-12	0.14217	0.185428	1.2915e-10	1.08912e-10	0.80337	0.778311	222.326	1.97535e-13	18.1323	18.2734	-1.54235	-1.38261	7.08219	0.591548	0.533939	0.512859	0.548628	0.579011	0.524688	0.52256	0.581778	-0.0252476	-0.0383367	-0.0651063	-0.0583643	-0.0144964	-0.068819	-0.0709473	-0.0117294	5834	8444	5852	8691	5312	9336	5586	9692	5330	9178
ENSMUSG00000035697	Hmha1	histocompatibility (minor) HA-1 [Source:MGI Symbol;Acc:MGI:1917969]	chr10	+	-3.12569	-3.13358	-0.278812	-0.286698	3.14988e-12	1.07759e-11	0.0119066	0.239535	1.31247e-10	2.91645e-10	0.643204	0.806645	205.438	3.69897e-13	-18.1111	-16.7312	-2.82986	-1.22076	1.31449	-3.20511	-2.72903	-3.15383	-3.29235	-3.10454	-2.76339	-3.63789	-2.79496	-0.226746	-0.296804	-0.172981	-0.431325	-0.291428	0.0497289	-0.824774	0.0181561	361	38	348	52	361	46	457	70	352	29
ENSMUSG00000022112	Gpc5	glypican 5 [Source:MGI Symbol;Acc:MGI:1194894]	chr14	+	1.97448	2.15069	-0.0834692	0.0927351	3.18048e-12	1.0394e-12	0.484619	0.378952	1.32195e-10	5.44676e-11	0.923318	0.862141	235.284	1.25884e-13	18.0999	19.443	-0.715169	0.904398	6.22682	2.10293	1.59457	2.05293	2.14798	2.00805	2.31591	1.977	2.29451	-0.124695	-0.0366687	-0.141299	-0.0253299	-0.048547	0.259307	-0.0796052	0.237908	1803	7352	1940	9727	1717	8819	1857	6698	1674	8133
ENSMUSG00000034951	Cog7	component of oligomeric golgi complex 7 [Source:MGI Symbol;Acc:MGI:2685013]	chr7	-	0.726665	0.697092	0.00233794	-0.0272344	3.18549e-12	6.72962e-12	0.955964	0.492893	1.32195e-10	2.06946e-10	0.994575	0.895939	208.398	3.30206e-13	18.0981	17.2477	0.0560748	-0.701481	5.78123	0.7262	0.798677	0.625115	0.759308	0.735968	0.645572	0.686214	0.718828	0.0351678	-0.00644272	-0.0401294	0.0251588	0.0120813	-0.0783149	-0.0376725	-0.0050586	2293	3675	2255	3689	1952	3864	2149	4390	2044	4013
ENSMUSG00000001270	Ckb	creatine kinase, brain [Source:MGI Symbol;Acc:MGI:88407]	chr12	-	1.15315	1.25213	-0.0578676	0.041108	3.26462e-12	8.95576e-13	0.372899	0.532397	1.35205e-10	4.86691e-11	0.89323	0.905798	237.276	1.17711e-13	18.0696	19.6286	-0.916226	0.637896	10.5754	1.23584	1.03322	1.14596	1.19694	1.3196	1.19013	1.12855	1.3695	-0.006968	-0.0983277	-0.0078115	-0.117888	0.108865	-0.0206111	-0.0821854	0.158758	53263	126212	50606	123311	52371	131531	46216	123489	49996	124964
ENSMUSG00000030310	Slc6a1	solute carrier family 6 (neurotransmitter transporter, GABA), member 1 [Source:MGI Symbol;Acc:MGI:95627]	chr6	+	1.10562	1.21599	-0.0980362	0.0123382	3.2725e-12	7.41153e-13	0.127279	0.8432	1.35259e-10	4.24088e-11	0.789661	0.971018	240.699	1.05025e-13	18.0668	19.8669	-1.60683	0.200979	8.85488	1.16164	0.96019	1.08575	1.21399	1.07957	1.29831	1.15181	1.33423	-0.204994	-0.0195591	-0.0882965	-0.0792514	-0.123845	0.0948918	-0.0516072	0.130813	14495	32445	16685	40353	14451	39005	16369	36650	14761	38556
ENSMUSG00000003346	Abhd17a	abhydrolase domain containing 17A [Source:MGI Symbol;Acc:MGI:106388]	chr10	-	-0.891867	-0.842446	-0.0282237	0.0211971	3.3044e-12	8.21244e-12	0.561412	0.68426	1.36303e-10	2.36606e-10	0.939835	0.943575	205.315	3.71661e-13	-18.0555	-17.0275	-0.592852	0.414011	5.62144	-0.967811	-0.882624	-0.811127	-0.905313	-0.802604	-0.884353	-0.815942	-0.863594	-0.0150918	0.0180782	-0.0982427	-0.0174461	0.0609394	-0.0208104	0.047601	-5.09428e-05	3465	1935	3589	1954	3328	1867	3041	2140	3072	2167
ENSMUSG00000109536	9330162G02Rik	RIKEN cDNA 9330162G02 gene [Source:MGI Symbol;Acc:MGI:2442217]	chr7	-	-1.91157	-1.872	0.0759636	0.115532	3.31675e-12	3.48612e-12	0.41621	0.338821	1.36538e-10	1.28335e-10	0.911319	0.848168	217.091	2.38713e-13	-18.0512	-17.9936	0.834221	0.985404	5.11403	-2.16903	-1.61022	-1.7903	-2.10153	-2.09926	-1.65882	-1.96707	-1.76828	0.133956	0.0212264	-0.0173703	0.16829	-0.104963	0.335474	0.0272254	0.226018	3725	820	3487	1190	2935	786	3638	1252	3150	1016
ENSMUSG00000056692	D17Wsu92e	DNA segment, Chr 17, Wayne State University 92, expressed [Source:MGI Symbol;Acc:MGI:106281]	chr17	-	-0.790665	-0.700338	-0.0130937	0.077233	3.35638e-12	2.18286e-11	0.768346	0.0975123	1.37894e-10	4.9712e-10	0.97537	0.701545	193.952	5.83592e-13	-18.0374	-15.9825	-0.299494	1.75793	7.56076	-0.862713	-0.72758	-0.778473	-0.793678	-0.782818	-0.694904	-0.589849	-0.733672	-0.0599011	0.0517194	-0.0343854	-0.00991656	-0.00532735	0.0825865	0.187641	0.0438185	12288	7254	13439	8240	12159	7349	12053	8720	11747	9373
ENSMUSG00000027642	Rpn2	ribophorin II [Source:MGI Symbol;Acc:MGI:98085]	chr2	+	0.814415	0.803294	0.0133087	0.00218736	3.42625e-12	4.30015e-12	0.773455	0.961812	1.40483e-10	1.49361e-10	0.975649	0.993816	213.232	2.75258e-13	18.0136	17.7525	0.292684	0.0486206	7.34081	0.849098	0.711817	0.78729	0.909173	0.827058	0.809865	0.716227	0.859892	0.0190769	0.00646057	0.0454465	-0.0181205	0.0259293	0.00873618	-0.084902	0.0587633	6443	11196	6465	11824	5772	11953	5925	11742	6163	11719
ENSMUSG00000004558	Ndrg2	N-myc downstream regulated gene 2 [Source:MGI Symbol;Acc:MGI:1352498]	chr14	-	2.03086	2.21969	-0.0353106	0.153514	3.46859e-12	8.80765e-13	0.755239	0.197997	1.41936e-10	4.79912e-11	0.973164	0.782947	236.871	1.19322e-13	17.9994	19.6495	-0.317036	1.34196	9.96818	2.31069	1.64151	1.92916	2.23941	2.21686	2.31632	2.02786	2.31696	0.0606908	-0.0826746	-0.0190305	-0.0997271	0.151485	0.250939	-0.0375147	0.251581	26410	112976	24204	129361	24670	131093	23631	89070	23471	112018
ENSMUSG00000025130	P4hb	prolyl 4-hydroxylase, beta polypeptide [Source:MGI Symbol;Acc:MGI:97464]	chr11	-	0.858257	0.89333	-0.0464339	-0.0113606	3.47913e-12	1.93025e-12	0.348895	0.813354	1.42084e-10	8.3476e-11	0.884676	0.967535	224.619	1.82062e-13	17.9959	18.6888	-0.964471	-0.239957	7.06126	0.99369	0.752813	0.79722	0.888976	0.934294	0.887889	0.829375	0.922313	0.0111996	-0.0423802	-0.0617279	-0.093875	0.0294231	-0.0169818	-0.0754961	0.0174423	5266	9508	5136	9840	4757	10859	4857	9928	4702	9993
ENSMUSG00000065979	Cpped1	calcineurin-like phosphoesterase domain containing 1 [Source:MGI Symbol;Acc:MGI:2443300]	chr16	-	0.754952	0.802373	-0.0162244	0.0311965	3.50327e-12	1.56485e-12	0.720227	0.442921	1.42465e-10	7.23672e-11	0.967541	0.882035	227.51	1.64462e-13	17.9879	18.9414	-0.36442	0.786384	5.27467	0.824144	0.650936	0.779406	0.763468	0.740581	0.851744	0.794618	0.818473	0.0194203	-0.0551562	-0.0186769	-0.0115189	-0.0303901	0.0807727	0.0236468	0.0475014	1571	2519	1510	2908	1443	2865	1481	2745	1437	2956
ENSMUSG00000032047	Acat1	acetyl-Coenzyme A acetyltransferase 1 [Source:MGI Symbol;Acc:MGI:87870]	chr9	-	0.88987	0.895465	-0.0121079	-0.00651297	3.50928e-12	3.31193e-12	0.81211	0.895787	1.42465e-10	1.24604e-10	0.980773	0.981714	216.491	2.44024e-13	17.9859	18.0529	-0.24159	-0.133043	6.81951	1.04287	0.760219	0.853134	0.903166	0.90666	0.96488	0.820504	0.890783	-0.0295987	0.0278551	0.0216568	-0.0696498	0.00437999	0.0625999	-0.0817764	-0.0114974	4253	7936	4480	8831	3865	9335	4201	8291	4139	8450
ENSMUSG00000023830	Igf2r	insulin-like growth factor 2 receptor [Source:MGI Symbol;Acc:MGI:96435]	chr17	-	0.640225	0.598584	0.0289688	-0.0126719	3.50348e-12	1.01339e-11	0.431053	0.72456	1.42465e-10	2.7905e-10	0.913961	0.952508	201.938	4.23901e-13	17.9878	16.7978	0.807406	-0.358511	6.89023	0.584699	0.612906	0.681255	0.682419	0.61042	0.525523	0.629935	0.628101	0.0603261	0.0199415	0.0137381	0.0223705	-0.000805702	-0.0857027	0.0187098	0.016875	5152	7570	5071	7628	4388	7733	4605	8520	4685	8673
ENSMUSG00000004730	Adgre1	adhesion G protein-coupled receptor E1 [Source:MGI Symbol;Acc:MGI:106912]	chr17	+	-5.21873	-5.58063	-0.04065	-0.402548	3.55095e-12	5.71881e-12	0.667724	0.354195	1.43873e-10	1.82921e-10	0.962118	0.852733	209.205	3.20234e-13	-17.9723	-17.4296	-0.437167	-0.953627	0.853761	-5.74893	-4.5834	-5.14792	-4.88225	-5.52139	-4.78291	-5.56478	-5.76712	-0.181541	0.133407	0.058555	-0.171168	-0.470947	0.267533	-0.514345	-0.71668	546	11	688	21	488	10	652	27	606	12
ENSMUSG00000037712	Fermt2	fermitin family member 2 [Source:MGI Symbol;Acc:MGI:2385001]	chr14	-	1.21873	1.2629	0.0768226	0.120991	3.58865e-12	2.06734e-12	0.282731	0.0874789	1.45114e-10	8.75614e-11	0.860162	0.689123	224.363	1.83725e-13	17.9601	18.6068	1.11088	1.81802	6.72108	1.38131	0.969223	1.24246	1.28103	1.17263	1.32973	1.21197	1.33345	-0.00726672	0.0682109	0.131421	0.116828	0.0314251	0.188519	0.0707565	0.192238	3467	8152	3698	9715	3153	9475	3360	7693	3585	9469
ENSMUSG00000021671	Poc5	POC5 centriolar protein [Source:MGI Symbol;Acc:MGI:1914713]	chr13	+	0.603139	0.653285	0.00750338	0.0576487	3.61894e-12	1.10953e-12	0.832307	0.0940541	1.46052e-10	5.62763e-11	0.982149	0.699554	233.069	1.35726e-13	17.9504	19.3622	0.215164	1.778	5.64335	0.583542	0.601379	0.623454	0.603688	0.669913	0.615084	0.610664	0.715454	0.0255328	-0.0444062	0.0458395	0.00476364	0.07483	0.0200003	0.0155806	0.120371	2128	3290	2052	3385	1872	3270	1995	3577	2027	3569
ENSMUSG00000050708	Ftl1	ferritin light polypeptide 1 [Source:MGI Symbol;Acc:MGI:95589]	chr7	-	-1.16501	-1.13391	-0.0451573	-0.0140513	3.6784e-12	5.8671e-12	0.478765	0.838216	1.4816e-10	1.86278e-10	0.922572	0.969446	208.255	3.32009e-13	-17.9316	-17.4009	-0.724937	-0.207465	5.8152	-1.19515	-1.21685	-1.27617	-0.957247	-1.02391	-1.13999	-1.21578	-1.14576	0.083445	-0.0632441	-0.0631506	-0.139829	0.0917494	-0.0243346	-0.100125	-0.0301034	4704	2079	4301	2050	3992	2022	4016	2152	3991	2057
ENSMUSG00000003585	Sec14l2	SEC14-like lipid binding 2 [Source:MGI Symbol;Acc:MGI:1915065]	chr11	-	1.06463	1.25802	-0.0467244	0.146668	3.72412e-12	3.14427e-13	0.468271	0.0188941	1.49708e-10	2.34378e-11	0.921344	0.566564	254.461	6.7432e-14	17.9174	20.9801	-0.742628	2.60603	5.76554	1.18225	0.887977	1.07099	1.11266	1.18258	1.35864	1.24129	1.25377	-0.0419205	0.0493968	-0.0996254	-0.10638	0.0694791	0.245545	0.128187	0.140672	1874	4163	2021	5027	1841	4571	1819	4027	1691	4901
ENSMUSG00000031227	Magee1	melanoma antigen, family E, 1 [Source:MGI Symbol;Acc:MGI:2148149]	chrX	+	0.681557	0.67391	-0.0620318	-0.0696789	3.78876e-12	4.62226e-12	0.124174	0.0846696	1.52009e-10	1.56169e-10	0.783681	0.688455	212.844	2.79266e-13	17.8976	17.6702	-1.62108	-1.83593	7.41816	0.606183	0.696732	0.654321	0.768841	0.655492	0.654331	0.676416	0.70917	-0.0881278	0.00527616	-0.0969707	-0.06836	-0.088073	-0.0892341	-0.0671489	-0.0343946	6779	10693	7321	11419	6463	11447	6779	13169	6328	12263
ENSMUSG00000016087	Fli1	Friend leukemia integration 1 [Source:MGI Symbol;Acc:MGI:95554]	chr9	-	-3.53966	-3.56399	-0.0304746	-0.0547996	3.8291e-12	4.43089e-12	0.758512	0.838622	1.53328e-10	1.52461e-10	0.973257	0.969504	211.319	2.95676e-13	-17.8854	-17.7183	-0.312646	-0.206936	0.848506	-4.3217	-3.05895	-3.38679	-3.10293	-3.65798	-3.48388	-3.60754	-3.23887	-0.0907634	-0.127109	0.133722	-0.0365563	-0.220561	-0.046463	-0.170126	0.198552	305	23	301	28	294	15	332	42	335	27
ENSMUSG00000025745	Hadha	hydroxyacyl-Coenzyme A dehydrogenase/3-ketoacyl-Coenzyme A thiolase/enoyl-Coenzyme A hydratase (trifunctional protein), alpha subunit [Source:MGI Symbol;Acc:MGI:2135593]	chr5	-	1.22478	1.30157	-0.006354	0.0704443	3.85133e-12	1.58372e-12	0.929013	0.308439	1.53919e-10	7.29433e-11	0.992772	0.835452	226.129	1.72616e-13	17.8787	18.9269	-0.0904737	1.05133	6.59012	1.40464	1.00646	1.21671	1.2688	1.33916	1.34991	1.14609	1.37047	0.0467505	-0.0565771	0.00365452	-0.0216334	0.108056	0.118807	-0.0850094	0.139365	3358	8052	3164	8670	2969	8984	3190	7365	3061	7961
ENSMUSG00000040229	Gpr34	G protein-coupled receptor 34 [Source:MGI Symbol;Acc:MGI:1346334]	chrX	+	-4.54576	-4.83921	0.111585	-0.181873	3.86075e-12	2.65264e-12	0.261065	0.614308	1.53995e-10	1.06427e-10	0.849555	0.927047	218.517	2.26618e-13	-17.8759	-18.3119	1.16427	-0.513764	1.54844	-4.65387	-4.1011	-4.35	-4.88742	-4.67807	-3.79293	-5.47044	-5.02223	0.168216	0.204533	0.116325	-0.072065	-0.0757245	0.809425	-0.868089	-0.419875	840	29	872	59	724	29	627	47	761	18
ENSMUSG00000028530	Jak1	Janus kinase 1 [Source:MGI Symbol;Acc:MGI:96628]	chr4	-	0.682517	0.731078	0.003144	0.0517055	3.89985e-12	1.34294e-12	0.935492	0.194088	1.54806e-10	6.41549e-11	0.99318	0.780476	228.678	1.57897e-13	17.8644	19.1275	0.0821957	1.35437	8.04315	0.626356	0.719546	0.731369	0.652513	0.681033	0.737591	0.813252	0.69216	-0.0453014	0.064366	-0.0237095	0.0171983	0.00172537	0.0582834	0.133945	0.0128524	10424	16997	11385	18892	9705	17327	10602	19970	9938	21056
ENSMUSG00000002812	Flii	flightless I actin binding protein [Source:MGI Symbol;Acc:MGI:1342286]	chr11	-	0.899009	0.931051	-0.0645881	-0.0325466	3.90648e-12	2.65024e-12	0.234766	0.513792	1.54806e-10	1.06427e-10	0.831313	0.902387	218.755	2.24662e-13	17.8624	18.313	-1.2338	-0.667495	5.99775	0.94476	0.825658	0.865248	0.959947	0.972009	0.990529	0.767062	0.994812	-0.00495133	-0.118269	-0.0526972	-0.0834203	0.00827135	0.0267914	-0.196676	0.0310741	2473	4578	2314	4956	2230	4986	2380	4960	2247	4489
ENSMUSG00000072946	Ptgr2	prostaglandin reductase 2 [Source:MGI Symbol;Acc:MGI:1916372]	chr12	+	1.56173	1.59414	0.0190678	0.051471	3.91146e-12	3.03399e-12	0.836229	0.550146	1.54806e-10	1.18038e-10	0.98269	0.910685	216.321	2.45549e-13	17.8609	18.1548	0.210052	0.610189	6.44952	1.8205	1.25231	1.5612	1.60966	1.58112	1.69515	1.46501	1.63627	0.0484999	-0.0387501	0.1137	-0.0523712	0.0379709	0.152005	-0.0781395	0.0931285	2711	7812	2583	9036	2458	9666	2494	7043	2664	8147
ENSMUSG00000025151	Maged1	melanoma antigen, family D, 1 [Source:MGI Symbol;Acc:MGI:1930187]	chrX	-	0.685985	0.669176	-0.0577408	-0.0745498	3.91345e-12	5.714e-12	0.15093	0.0702495	1.54806e-10	1.82921e-10	0.80337	0.6713	209.583	3.15679e-13	17.8604	17.4306	-1.50703	-1.93714	8.93661	0.63652	0.73419	0.625486	0.74737	0.667153	0.623937	0.643419	0.742092	-0.0572553	-0.0479592	-0.0807426	-0.0451004	-0.0765032	-0.119719	-0.100237	-0.00156418	19814	30930	20186	32081	17907	33443	19531	38664	18309	34390
ENSMUSG00000020706	Ftsj3	FtsJ RNA methyltransferase homolog 3 (E. coli) [Source:MGI Symbol;Acc:MGI:1860295]	chr11	-	0.690083	0.658997	0.0357749	0.00468942	3.91876e-12	8.68042e-12	0.391335	0.900048	1.54806e-10	2.4663e-10	0.900332	0.983223	202.418	4.15991e-13	17.8588	16.9667	0.880586	0.127571	5.30205	0.739365	0.664374	0.674711	0.675694	0.642573	0.679964	0.629059	0.686676	0.015622	0.0907168	0.0296064	-0.00178681	-0.0124232	0.024968	-0.0259369	0.0316796	1627	2530	1735	2775	1533	2805	1554	2877	1543	2833
ENSMUSG00000102465	Gm38198	predicted gene, 38198 [Source:MGI Symbol;Acc:MGI:5611426]	chr1	-	-3.50042	-3.7082	0.0387443	-0.169038	3.93945e-12	2.97621e-12	0.692798	0.533998	1.55325e-10	1.16452e-10	0.963738	0.906183	216.446	2.44425e-13	-17.8528	-18.1772	0.402146	-0.635377	0.547542	-3.14924	-3.12082	-3.7033	-3.72207	-4.06784	-2.98546	-4.05384	-3.35264	-0.0733943	0.0924834	0.0504946	0.0976399	-0.602172	0.480201	-0.588173	0.11302	249	14	283	34	243	29	237	32	255	16
ENSMUSG00000028223	Decr1	2,4-dienoyl CoA reductase 1, mitochondrial [Source:MGI Symbol;Acc:MGI:1914710]	chr4	-	1.52945	1.66418	-0.0172569	0.117472	3.97123e-12	1.29837e-12	0.860542	0.133573	1.56278e-10	6.29037e-11	0.986069	0.738852	229.041	1.55915e-13	17.8435	19.1688	-0.178483	1.57884	5.00105	1.71679	1.24643	1.59824	1.56379	1.726	1.75244	1.52033	1.66025	-0.003828	-0.00496071	0.00170381	-0.0597968	0.177966	0.204411	-0.0277026	0.112216	962	3106	973	3381	837	3313	921	2583	907	3044
ENSMUSG00000028517	Plpp3	phospholipid phosphatase 3 [Source:MGI Symbol;Acc:MGI:1915166]	chr4	+	1.89651	2.0557	0.0277689	0.18696	4.02246e-12	1.16725e-12	0.798031	0.0968709	1.5776e-10	5.83399e-11	0.976947	0.701545	230.802	1.46698e-13	17.8288	19.2996	0.260114	1.7616	8.06979	2.06819	1.4972	1.89391	2.12439	1.97513	2.07724	1.90898	2.2606	0.0275756	0.0301221	0.0145137	0.0384156	0.106869	0.20898	0.0407135	0.39233	7133	27585	7233	31644	6788	30628	6212	22275	6639	29782
ENSMUSG00000028409	Smu1	smu-1 suppressor of mec-8 and unc-52 homolog (C. elegans) [Source:MGI Symbol;Acc:MGI:1915546]	chr4	-	0.726051	0.731496	-0.0129427	-0.00749838	4.02426e-12	3.77503e-12	0.758272	0.854418	1.5776e-10	1.35007e-10	0.973241	0.97308	212.816	2.79555e-13	17.8283	17.9017	-0.312968	-0.186416	6.55186	0.837715	0.713119	0.699363	0.653184	0.757132	0.760919	0.704776	0.705099	-0.0240593	0.0104542	0.0478205	-0.088237	0.0177808	0.0215679	-0.0345752	-0.0342518	3755	6288	3893	6738	3423	7122	3727	7058	3707	6854
ENSMUSG00000022808	Snx4	sorting nexin 4 [Source:MGI Symbol;Acc:MGI:1916400]	chr16	+	0.612201	0.546849	0.0470284	-0.0183238	4.08628e-12	2.48466e-11	0.205053	0.588579	1.59887e-10	5.4588e-10	0.822904	0.919605	189.535	7.0034e-13	17.8108	15.8485	1.32004	-0.551783	5.60623	0.591299	0.586093	0.606544	0.666363	0.565846	0.589594	0.469045	0.563	0.0329131	0.0345641	0.0891284	0.0322747	0.000490762	0.0242386	-0.0963102	-0.00235509	2091	3075	2119	3341	1825	3214	1966	3460	2042	3250
ENSMUSG00000071856	Mcc	mutated in colorectal cancers [Source:MGI Symbol;Acc:MGI:96930]	chr18	-	1.33386	1.53132	-0.0261333	0.171323	4.11099e-12	5.6795e-13	0.756717	0.0207166	1.60548e-10	3.52472e-11	0.973164	0.568932	242.799	9.80024e-14	17.8039	20.2064	-0.315053	2.56088	5.16152	1.38599	1.12231	1.34027	1.47508	1.48891	1.58178	1.43217	1.62718	0.0145029	-0.0192364	-0.0155326	-0.108564	0.125792	0.218668	0.0690518	0.264064	1160	3103	1147	3537	1082	3135	1220	2821	1067	3372
ENSMUSG00000001767	Crnkl1	Crn, crooked neck-like 1 (Drosophila) [Source:MGI Symbol;Acc:MGI:1914127]	chr2	-	0.834081	0.78936	0.0359345	-0.00878595	4.15299e-12	1.07918e-11	0.481876	0.844008	1.6188e-10	2.91692e-10	0.923012	0.971294	198.835	4.79254e-13	17.7923	16.7296	0.719737	-0.199929	5.17543	0.937209	0.866663	0.819309	0.708593	0.761077	0.844131	0.759156	0.799687	0.0593075	0.0574537	0.0728589	-0.0528948	-0.037685	0.0453692	-0.0396062	0.000925126	1464	2399	1480	2716	1236	2809	1373	2890	1388	2708
ENSMUSG00000053931	Cnn3	calponin 3, acidic [Source:MGI Symbol;Acc:MGI:1919244]	chr3	+	1.91132	1.95132	-0.0308033	0.00919707	4.1738e-12	3.38038e-12	0.7865	0.930388	1.62076e-10	1.26254e-10	0.976501	0.988877	213.816	2.69347e-13	17.7866	18.0292	-0.275358	0.0887159	6.63315	2.24688	1.67641	1.92708	1.7897	2.0457	2.14979	1.67661	1.93204	0.0203132	-0.118314	0.0356052	-0.0644986	0.103955	0.208049	-0.265137	-0.00970206	2718	10650	2499	12234	2421	13281	2721	9662	2580	9320
ENSMUSG00000026617	Bpnt1	bisphosphate 3'-nucleotidase 1 [Source:MGI Symbol;Acc:MGI:1338800]	chr1	+	0.578189	0.587225	0.00497637	0.0140127	4.16633e-12	3.45021e-12	0.882323	0.667323	1.62076e-10	1.27701e-10	0.987347	0.941245	213.605	2.71465e-13	17.7886	18.0055	0.150362	0.437732	6.27539	0.635501	0.581356	0.538763	0.557554	0.59042	0.599589	0.609835	0.549928	-0.0242092	0.0546513	0.0150301	-0.0259355	0.0170104	0.0261798	0.0364254	-0.0234817	3240	4896	3464	5266	2891	5342	3208	5559	3127	5609
ENSMUSG00000020684	Rasl10b	RAS-like, family 10, member B [Source:MGI Symbol;Acc:MGI:2685575]	chr11	+	-1.21309	-1.16216	0.157194	0.208123	4.19641e-12	7.35182e-12	0.0318006	0.00808193	1.62647e-10	2.20984e-10	0.661676	0.508354	208.215	3.3252e-13	-17.7804	-17.1496	2.34794	3.01509	6.66548	-1.3604	-1.26309	-1.14738	-1.07631	-1.0845	-1.26113	-1.22221	-1.07869	0.188189	0.158049	0.130373	0.152599	0.284596	0.107966	0.14689	0.290411	8619	3911	8544	3698	7027	3073	6442	3552	7777	4018
ENSMUSG00000021710	Nln	neurolysin (metallopeptidase M3 family) [Source:MGI Symbol;Acc:MGI:1923055]	chr13	-	0.914038	0.976201	0.0165154	0.0786787	4.20998e-12	1.61198e-12	0.762785	0.128535	1.62865e-10	7.37488e-11	0.974285	0.735496	225.115	1.78897e-13	17.7767	18.9055	0.306926	1.60115	5.78531	1.04433	0.791503	0.964216	0.857223	0.92004	1.03251	0.932657	1.02093	0.00327676	0.0776869	0.00292559	-0.0185553	0.022055	0.134528	0.0346718	0.122944	2065	3879	2201	4482	1851	4436	1943	4022	1939	4423
ENSMUSG00000062908	Acadm	acyl-Coenzyme A dehydrogenase, medium chain [Source:MGI Symbol;Acc:MGI:87867]	chr3	-	1.38686	1.41019	0.0980865	0.121417	4.27599e-12	3.19921e-12	0.257772	0.110546	1.65108e-10	1.21332e-10	0.847641	0.720371	215.621	2.51951e-13	17.7589	18.0931	1.17268	1.68746	5.61681	1.57418	1.17323	1.32111	1.47919	1.4506	1.43403	1.26341	1.48767	0.166361	-0.000258919	0.114153	0.114523	0.162369	0.145798	-0.0248245	0.199439	1709	4386	1541	4634	1413	4735	1371	3874	1548	4354
ENSMUSG00000020741	Cluh	clustered mitochondria (cluA/CLU1) homolog [Source:MGI Symbol;Acc:MGI:1921398]	chr11	+	0.722818	0.701114	0.00320986	-0.0184938	4.32111e-12	7.12498e-12	0.938704	0.653347	1.66537e-10	2.15237e-10	0.993299	0.937726	203.44	3.99707e-13	17.7469	17.1843	0.078094	-0.457502	6.90923	0.751074	0.68281	0.699858	0.757167	0.627846	0.714924	0.663354	0.797188	-0.0593479	0.0466803	0.00974134	0.0160764	-0.0915936	-0.0045165	-0.0560858	0.0777477	4695	7452	5115	8460	4518	8593	4482	8855	4626	8633
ENSMUSG00000030605	Mfge8	milk fat globule-EGF factor 8 protein [Source:MGI Symbol;Acc:MGI:102768]	chr7	-	1.5459	1.63293	0.0747637	0.161794	4.46228e-12	1.91401e-12	0.408695	0.0793095	1.71335e-10	8.31239e-11	0.908397	0.68555	222.339	1.97445e-13	17.7103	18.6989	0.848033	1.87162	7.40041	1.59497	1.28513	1.51074	1.79064	1.66599	1.57167	1.49796	1.79499	0.137729	0.120462	-0.0761286	0.115744	0.195076	0.100752	0.0270442	0.324072	5446	16269	5447	16287	4763	15607	4615	13603	4410	16367
ENSMUSG00000019087	Atp6ap1	ATPase, H+ transporting, lysosomal accessory protein 1 [Source:MGI Symbol;Acc:MGI:109629]	chrX	+	0.584552	0.5963	-0.0280778	-0.0163303	4.45564e-12	3.28129e-12	0.407295	0.627361	1.71335e-10	1.23677e-10	0.908397	0.930751	213.639	2.71126e-13	17.712	18.0637	-0.850624	-0.494772	8.26392	0.568696	0.628361	0.588255	0.552783	0.606104	0.611554	0.650433	0.516949	-0.0348784	0.017122	-0.061135	-0.0334377	-0.00650221	-0.00105187	0.037827	-0.0956567	12878	19368	13514	20778	11775	20419	12697	22993	11877	22575
ENSMUSG00000028138	Adh5	alcohol dehydrogenase 5 (class III), chi polypeptide [Source:MGI Symbol;Acc:MGI:87929]	chr3	+	1.03934	1.08764	-0.0458765	0.00242389	4.50025e-12	2.59265e-12	0.4676	0.966134	1.72048e-10	1.05462e-10	0.921344	0.994577	216.639	2.42695e-13	17.7006	18.3388	-0.743766	0.0431148	5.87564	1.21903	0.914475	1.00339	1.02107	1.09561	1.17847	1.02127	1.05818	-0.0774608	-0.00722763	0.0108097	-0.112296	0.00957085	0.0924317	-0.0647691	-0.0278521	2039	4380	2167	4958	1902	5229	2024	4574	2036	4702
ENSMUSG00000035847	Ids	iduronate 2-sulfatase [Source:MGI Symbol;Acc:MGI:96417]	chrX	-	-1.12863	-1.14706	0.0676871	0.0492523	4.50561e-12	3.48614e-12	0.303401	0.451324	1.72048e-10	1.28335e-10	0.868758	0.88531	212.905	2.78637e-13	-17.6993	-17.9936	1.0627	0.771712	8.07145	-1.33324	-1.07637	-1.01005	-1.09461	-1.21156	-1.16142	-1.01741	-1.19758	0.0588474	0.151944	-0.0339887	0.0937994	-0.0153477	0.0348008	0.178806	-0.00136436	21177	9046	22865	10010	17405	8418	19391	10868	18650	11698
ENSMUSG00000020849	Ywhae	tyrosine 3-monooxygenase/tryptophan 5-monooxygenase activation protein, epsilon polypeptide [Source:MGI Symbol;Acc:MGI:894689]	chr11	+	0.71162	0.696225	0.0208729	0.0054776	4.51434e-12	6.36183e-12	0.610776	0.893308	1.72048e-10	1.97718e-10	0.954127	0.981354	204.349	3.85814e-13	17.6971	17.3104	0.518936	0.136229	8.23152	0.697864	0.711497	0.670204	0.766406	0.665174	0.669959	0.737734	0.711849	0.04228	-0.000868224	0.0236075	0.0182614	-0.0254988	-0.0207136	0.0470614	0.021176	12557	19293	12336	20688	11232	20641	12687	22513	11642	22932
ENSMUSG00000041133	Smc1a	structural maintenance of chromosomes 1A [Source:MGI Symbol;Acc:MGI:1344345]	chrX	+	0.875279	0.843667	0.0433846	0.0117719	4.51328e-12	8.17416e-12	0.399887	0.812356	1.72048e-10	2.36165e-10	0.905766	0.967535	201.301	4.34638e-13	17.6973	17.0327	0.864433	0.241266	6.653	0.783105	0.997249	0.836324	0.881673	0.828811	0.767559	0.947989	0.830058	0.0849143	-0.00374834	0.0817169	0.00815232	-0.00301791	-0.0642703	0.11616	-0.00177056	4072	6909	3876	7077	3492	6895	3912	8642	3816	8482
ENSMUSG00000003345	Csnk1g2	casein kinase 1, gamma 2 [Source:MGI Symbol;Acc:MGI:1920014]	chr10	+	-0.805548	-0.763723	-0.00493207	0.0368938	4.55565e-12	1.03546e-11	0.914136	0.434364	1.7298e-10	2.82597e-10	0.990484	0.877885	198.146	4.92623e-13	-17.6867	-16.7744	-0.109508	0.801504	6.50768	-0.875173	-0.691293	-0.765443	-0.892111	-0.812618	-0.791204	-0.72056	-0.730337	0.0355471	-0.0315328	-0.00664679	-0.0171039	-0.0115475	0.00986667	0.0805105	0.0707335	6396	3481	6180	3776	5777	3549	5626	4356	5834	4194
ENSMUSG00000034135	Sik3	SIK family kinase 3 [Source:MGI Symbol;Acc:MGI:2446296]	chr9	+	0.648349	0.582795	-0.00185496	-0.0674088	4.549e-12	2.40557e-11	0.96045	0.0830923	1.7298e-10	5.34218e-10	0.995217	0.688455	188.967	7.17193e-13	17.6884	15.8819	-0.0503559	-1.84622	7.2989	0.648975	0.633303	0.639496	0.671104	0.604804	0.551036	0.529905	0.645433	-0.0495353	-0.00136457	0.0956223	-0.0526495	-0.0453973	-0.0991648	-0.120296	-0.00476827	6415	9916	6714	10210	6123	10864	6309	11611	6663	10641
ENSMUSG00000026664	Phyh	phytanoyl-CoA hydroxylase [Source:MGI Symbol;Acc:MGI:891978]	chr2	+	1.49273	1.58065	-0.0818064	0.00611236	4.5751e-12	2.06666e-12	0.357893	0.942098	1.73398e-10	8.75614e-11	0.888527	0.991592	219.767	2.16572e-13	17.6818	18.6072	-0.946127	0.0737603	6.84625	1.78574	1.2844	1.41419	1.4834	1.58668	1.74041	1.45987	1.53252	-0.140157	-0.0692679	-0.0682634	-0.0497839	0.0128791	0.16661	-0.113929	-0.0412777	3289	10119	3497	12031	3235	13046	3792	9957	3247	10475
ENSMUSG00000029647	Pan3	PAN3 poly(A) specific ribonuclease subunit [Source:MGI Symbol;Acc:MGI:1919837]	chr5	+	-0.830418	-0.852574	0.0139269	-0.00822852	4.62664e-12	3.19244e-12	0.762677	0.867903	1.74067e-10	1.21332e-10	0.974249	0.975699	213.222	2.7536e-13	-17.6691	-18.0955	0.30707	-0.168964	5.60903	-0.919756	-0.761443	-0.768032	-0.874378	-0.995821	-0.831463	-0.760745	-0.825557	0.0393617	0.0127053	-0.00404337	0.0078799	-0.150943	0.0134156	0.0841334	0.0193212	3486	1688	3464	2022	3012	1870	3319	2255	3177	2246
ENSMUSG00000031672	Got2	glutamatic-oxaloacetic transaminase 2, mitochondrial [Source:MGI Symbol;Acc:MGI:95792]	chr8	-	0.651786	0.600612	0.00296423	-0.04821	4.62023e-12	1.67107e-11	0.937316	0.207174	1.74067e-10	4.01018e-10	0.993256	0.7916	192.488	6.19672e-13	17.6707	16.2623	0.0798656	-1.31357	7.12953	0.611854	0.737998	0.611629	0.644994	0.542648	0.56717	0.669469	0.622804	-0.0268237	0.0149584	0.0508062	-0.027469	-0.106103	-0.0815811	0.0207178	-0.0259464	5764	8429	6006	9163	5340	9365	5645	11043	5713	10403
ENSMUSG00000042557	Sin3a	transcriptional regulator, SIN3A (yeast) [Source:MGI Symbol;Acc:MGI:107157]	chr9	+	0.63159	0.577497	0.043682	-0.0104108	4.61065e-12	1.93387e-11	0.251695	0.76862	1.74067e-10	4.49893e-10	0.844753	0.960267	190.722	6.66586e-13	17.673	16.1088	1.1884	-0.299129	5.90629	0.668525	0.556275	0.634831	0.668166	0.602746	0.538003	0.584587	0.580659	0.0215943	-0.0090688	0.0919607	0.0746591	0.0155831	-0.04916	-0.00257579	-0.00650385	2535	3848	2512	3932	2231	4143	2416	4141	2500	4295
ENSMUSG00000042426	Dhx29	DEAH (Asp-Glu-Ala-His) box polypeptide 29 [Source:MGI Symbol;Acc:MGI:2145374]	chr13	+	0.597331	0.525973	0.0437189	-0.0276389	4.61068e-12	3.53949e-11	0.230683	0.408842	1.74067e-10	7.28539e-10	0.831313	0.871171	184.056	8.83257e-13	17.673	15.4872	1.24512	-0.847762	5.50791	0.574106	0.606977	0.584835	0.621086	0.513761	0.564503	0.507894	0.518183	0.120564	-0.0101396	0.0353259	0.0259888	-0.0400553	0.0106867	-0.0459226	-0.0356331	2092	2784	1934	3082	1782	2990	1840	3305	1852	3134
ENSMUSG00000044950	Pwwp2a	PWWP domain containing 2A [Source:MGI Symbol;Acc:MGI:1918052]	chr11	+	-1.00989	-1.0048	0.0164663	0.0215633	4.65638e-12	5.0803e-12	0.757151	0.730991	1.74865e-10	1.67781e-10	0.973164	0.953471	206.873	3.50025e-13	-17.6618	-17.563	0.314471	0.349765	4.63074	-1.13176	-0.883194	-1.03364	-0.988525	-1.03491	-1.06071	-0.888702	-1.03948	-0.0303658	-0.0511208	0.1124	0.0416267	-0.00749863	-0.033294	0.138712	-0.0120695	1783	884	1779	928	1608	866	1813	1112	1849	1106
ENSMUSG00000022040	Ephx2	epoxide hydrolase 2, cytoplasmic [Source:MGI Symbol;Acc:MGI:99500]	chr14	-	1.99101	1.99813	0.198976	0.206094	4.67552e-12	3.49108e-12	0.131037	0.0490027	1.75058e-10	1.28335e-10	0.793	0.64414	214.144	2.66087e-13	17.6572	17.9919	1.58998	2.12713	5.36916	2.13715	1.56785	2.1343	2.11975	2.02743	2.05992	1.85546	2.064	0.256373	0.244828	0.228423	0.042637	0.230731	0.263224	0.0587578	0.267298	1205	4629	1210	5060	923	4636	993	3375	1110	4644
ENSMUSG00000040747	Cd53	CD53 antigen [Source:MGI Symbol;Acc:MGI:88341]	chr3	-	-4.60622	-4.91123	-0.192809	-0.49782	4.67857e-12	1.25804e-11	0.0714705	0.210671	1.75058e-10	3.27951e-10	0.734195	0.793427	197.039	5.14974e-13	-17.6564	-16.5643	-1.92788	-1.30301	0.678445	-4.01757	-4.70089	-4.6609	-4.62179	-5.19425	-4.03718	-5.10082	-4.70089	-0.155183	-0.298483	-0.0754885	-0.254665	-0.889914	0.267152	-0.79649	-0.396556	417	9	382	24	415	28	532	18	414	11
ENSMUSG00000036097	Fam178a	family with sequence similarity 178, member A [Source:MGI Symbol;Acc:MGI:1924968]	chr19	+	-0.75103	-0.874168	0.0515183	-0.0716198	4.72372e-12	4.62993e-13	0.235263	0.118394	1.76306e-10	3.09798e-11	0.831313	0.726421	243.527	9.56939e-14	-17.6455	-20.4707	1.23243	-1.64843	6.13633	-0.718737	-0.764633	-0.75249	-0.766978	-0.874834	-0.77439	-0.999649	-0.844668	0.0763043	-0.00625575	0.110975	0.0248586	-0.072654	0.0277908	-0.197469	-0.0424873	5035	2653	4813	3040	4267	3027	4693	3168	4844	2750
ENSMUSG00000107369	Gstm2-ps1	glutathione S-transferase mu 2 (muscle), pseudogene 1 [Source:MGI Symbol;Acc:MGI:3648223]	chr5	-	2.16144	2.29837	-0.00323368	0.133704	4.72908e-12	2.36444e-12	0.983072	0.154146	1.76306e-10	9.77271e-11	0.996828	0.754116	217.687	2.33571e-13	17.6442	18.4474	-0.0215457	1.49449	4.0998	2.37759	1.93969	2.02105	2.31091	2.2908	2.37477	2.05957	2.46052	0.079816	-0.0119904	-0.0619414	-0.0206375	0.124805	0.208769	-0.106422	0.294524	436	1987	414	2251	353	2245	409	1790	371	1913
ENSMUSG00000002981	Clptm1	cleft lip and palate associated transmembrane protein 1 [Source:MGI Symbol;Acc:MGI:1927155]	chr7	-	0.533318	0.49929	0.0281371	-0.00589037	4.77885e-12	1.33827e-11	0.367502	0.847533	1.77839e-10	3.41924e-10	0.891831	0.971867	194.45	5.71873e-13	17.6323	16.4981	0.926885	-0.195349	7.39246	0.517805	0.519776	0.526237	0.569244	0.47074	0.486007	0.530236	0.50955	0.0450349	0.0269234	-0.0247181	0.0655717	-0.0343222	-0.0190552	0.0251731	0.00448801	7486	10084	7483	10892	6631	10841	6796	11729	6699	11878
ENSMUSG00000004267	Eno2	enolase 2, gamma neuronal [Source:MGI Symbol;Acc:MGI:95394]	chr6	-	0.597629	0.560697	-0.00265432	-0.0395864	4.83206e-12	1.28578e-11	0.938326	0.261524	1.79494e-10	3.33914e-10	0.993256	0.817318	194.945	5.60475e-13	17.6198	16.541	-0.0785764	-1.16311	9.71521	0.535972	0.658904	0.585463	0.61003	0.558645	0.517156	0.60809	0.558912	-0.0133917	0.0248014	-0.0240436	0.00184909	-0.0416431	-0.0831319	0.00780148	-0.0413767	35570	51903	36971	53899	32338	54317	33311	63906	33162	60712
ENSMUSG00000033998	Kcnk1	potassium channel, subfamily K, member 1 [Source:MGI Symbol;Acc:MGI:109322]	chr8	+	0.899607	1.01842	0.006499	0.125311	4.94432e-12	7.2359e-13	0.901298	0.0248719	1.83198e-10	4.18704e-11	0.989294	0.589227	236.286	1.21693e-13	17.5937	19.8972	0.125967	2.47066	7.1099	1.00207	0.741747	0.902978	0.950078	1.03955	1.05485	1.00163	0.978371	-0.0274561	0.067395	0.0529751	-0.0695641	0.146165	0.161472	0.108248	0.0849909	5059	10467	5469	11306	4937	10778	4997	9722	5024	11524
ENSMUSG00000054309	Cpsf3	cleavage and polyadenylation specificity factor 3 [Source:MGI Symbol;Acc:MGI:1859328]	chr12	+	0.699811	0.702663	0.00715022	0.0100026	4.94961e-12	4.94452e-12	0.862854	0.800557	1.83198e-10	1.64353e-10	0.986386	0.966668	206.377	3.56756e-13	17.5925	17.5937	0.175491	0.256785	6.17415	0.768385	0.650196	0.676655	0.703843	0.713392	0.676672	0.661925	0.757371	0.0520634	-0.0906509	0.0777927	-0.00986084	0.0209586	-0.0157614	-0.0305088	0.0649373	3054	4775	2800	4975	2672	5237	2807	5213	2920	5208
ENSMUSG00000022323	Rida	reactive intermediate imine deaminase A homolog [Source:MGI Symbol;Acc:MGI:1095401]	chr15	-	2.05916	2.19358	0.0226274	0.157046	4.99378e-12	2.07868e-12	0.861389	0.159536	1.845e-10	8.76603e-11	0.986386	0.758069	218.877	2.23673e-13	17.5825	18.6003	0.177387	1.47396	5.9032	2.36184	1.71439	2.02112	2.13327	2.15242	2.41042	2.00224	2.2064	0.0846411	-0.136298	0.178671	-0.0413701	0.116176	0.374174	-0.0340067	0.170161	1572	6584	1365	8415	1342	7959	1451	5489	1576	6706
ENSMUSG00000022498	Txndc11	thioredoxin domain containing 11 [Source:MGI Symbol;Acc:MGI:1923620]	chr16	-	-0.694799	-0.700556	-0.033428	-0.039185	5.04148e-12	5.3568e-12	0.387992	0.361914	1.85928e-10	1.73838e-10	0.899426	0.854733	205.597	3.6763e-13	-17.5717	-17.5032	-0.886965	-0.938033	4.69623	-0.732043	-0.672374	-0.678763	-0.699041	-0.781573	-0.630409	-0.701107	-0.691872	-0.0692486	-0.0214663	-0.0400172	-0.00464845	-0.119863	0.0313014	-0.0393968	-0.0301622	1661	973	1738	1155	1607	1094	1705	1232	1592	1163
ENSMUSG00000021843	Ktn1	kinectin 1 [Source:MGI Symbol;Acc:MGI:109153]	chr14	+	0.769393	0.699263	0.0809092	0.0107784	5.06263e-12	2.22462e-11	0.0845679	0.807605	1.86374e-10	5.02178e-10	0.7395	0.967343	188.524	7.30639e-13	17.567	15.9628	1.83659	0.247508	7.21492	0.831595	0.685287	0.746248	0.813992	0.705201	0.69205	0.672387	0.726707	0.131609	-0.043924	0.165286	0.0706791	0.0168329	0.00368224	-0.0159806	0.0383393	6399	9906	5735	10491	5221	10848	5814	10590	6152	10945
ENSMUSG00000110317	RP23-60P23.9		chr8	-	-2.78864	-3.10773	0.171979	-0.147113	5.10991e-12	1.5564e-12	0.0782519	0.491778	1.87442e-10	7.21708e-11	0.738062	0.895367	222.984	1.92951e-13	-17.5565	-18.948	1.87891	-0.703317	0.698728	-3.05248	-2.60903	-2.71407	-2.55167	-3.25845	-3.24036	-2.87704	-2.85775	-0.000746068	0.158255	0.170751	0.384848	-0.348361	-0.330267	0.0330495	0.0523427	221	24	250	26	192	26	228	39	234	36
ENSMUSG00000052430	Bmpr1b	bone morphogenetic protein receptor, type 1B [Source:MGI Symbol;Acc:MGI:107191]	chr3	-	1.69282	1.81855	0.0348225	0.160555	5.10396e-12	1.76624e-12	0.736551	0.096817	1.87442e-10	7.90458e-11	0.969997	0.701545	221.29	2.05009e-13	17.5578	18.7953	0.342227	1.76191	6.19576	1.84161	1.32169	1.77262	1.83848	1.78159	1.94591	1.64149	1.89923	0.0628402	-0.0143595	0.0202861	0.0778089	0.12463	0.288955	-0.015466	0.242267	2145	7126	2058	8535	1800	7685	1950	5790	1956	7309
ENSMUSG00000035960	Apex1	apurinic/apyrimidinic endonuclease 1 [Source:MGI Symbol;Acc:MGI:88042]	chr14	+	0.578368	0.538596	0.0382783	-0.00149373	5.11933e-12	1.68922e-11	0.286937	0.962425	1.87453e-10	4.0406e-10	0.86107	0.993832	190.902	6.6164e-13	17.5544	16.2509	1.10087	-0.0478393	4.92918	0.597675	0.557134	0.554795	0.601252	0.553542	0.546719	0.509228	0.543334	0.0483468	0.0362161	0.0172612	0.0492623	0.0135994	0.00677694	-0.0307147	0.00339135	1336	1915	1341	2037	1176	2041	1282	2144	1228	2099
ENSMUSG00000022682	Rrn3	RRN3 RNA polymerase I transcription factor homolog (yeast) [Source:MGI Symbol;Acc:MGI:1925255]	chr16	+	0.576062	0.567282	0.0341755	0.0253958	5.24223e-12	6.76502e-12	0.317896	0.447068	1.91612e-10	2.07723e-10	0.87265	0.884704	202.044	4.22131e-13	17.5276	17.2419	1.03033	0.779122	6.71633	0.597408	0.562077	0.559359	0.585845	0.617644	0.576134	0.5685	0.506697	0.0162328	0.0171908	0.087943	0.0160427	0.075824	0.0343138	0.0266804	-0.0351225	4495	6869	4553	7133	3962	7018	4190	7399	4437	7504
ENSMUSG00000035781	R3hdm4	R3H domain containing 4 [Source:MGI Symbol;Acc:MGI:1924814]	chr10	-	-0.950127	-0.921925	0.0480615	0.0762638	5.28213e-12	8.02179e-12	0.378153	0.185905	1.92727e-10	2.32745e-10	0.895404	0.778539	200.117	4.5545e-13	-17.519	-17.0534	0.905952	1.38102	6.23825	-1.13707	-0.889704	-0.910981	-0.860641	-0.914979	-1.00089	-0.805353	-0.966179	0.0290322	0.0790346	0.0135542	0.0704553	0.0826384	-0.00327306	0.192264	0.031438	5465	2887	5727	2907	5016	2540	5046	3258	5078	3521
ENSMUSG00000073725	Lmbrd1	LMBR1 domain containing 1 [Source:MGI Symbol;Acc:MGI:1915671]	chr1	+	0.611541	0.628581	0.013631	0.0306703	5.32933e-12	3.49693e-12	0.701833	0.39208	1.94105e-10	1.28335e-10	0.964943	0.866295	210.337	3.06805e-13	17.509	17.99	0.389655	0.879171	7.91193	0.653248	0.559323	0.632222	0.601087	0.617295	0.659144	0.644856	0.592922	-0.0490866	0.103748	0.00692843	-0.00724948	0.0194099	0.0612591	0.0469713	-0.00496302	9747	15357	10969	16896	9040	16550	9859	16754	9517	17693
ENSMUSG00000106651	Gm42608	predicted gene 42608 [Source:MGI Symbol;Acc:MGI:5662745]	chr3	+	-1.85642	-1.96521	0.172082	0.0632913	5.43271e-12	1.56769e-12	0.0377873	0.626089	1.9752e-10	7.23672e-11	0.66916	0.930217	222.847	1.93894e-13	-17.4874	-18.9392	2.26068	0.496615	2.2761	-1.92962	-1.79961	-1.68052	-2.00576	-1.95268	-1.95275	-2.06309	-1.86746	0.197597	0.0347344	0.133289	0.329996	0.0751032	0.0750333	-0.0353053	0.160322	530	131	479	140	438	125	487	148	476	137
ENSMUSG00000054252	Fgfr3	fibroblast growth factor receptor 3 [Source:MGI Symbol;Acc:MGI:95524]	chr5	+	1.7644	2.02036	-0.130968	0.124988	5.5491e-12	7.33489e-13	0.221104	0.227644	2.0115e-10	4.22121e-11	0.82922	0.803955	233.441	1.34012e-13	17.4635	19.88	-1.27232	1.25365	7.24446	1.99235	1.49588	1.68809	1.87682	1.86655	2.14048	1.87235	2.2012	-0.251523	-0.0241763	-0.0981601	-0.153771	-0.028647	0.24529	-0.0228455	0.306009	3609	14066	4277	18177	4298	17845	4013	13666	3770	15963
ENSMUSG00000109927	RP23-378E4.1		chr8	+	-3.26597	-3.88029	-0.0512557	-0.665573	5.55215e-12	4.65023e-12	0.610251	0.0256779	2.0115e-10	1.56856e-10	0.954127	0.589537	207.306	3.44259e-13	-17.4629	-17.6633	-0.519706	-2.45483	0.343089	-3.46606	-3.27411	-2.56457	-3.47069	-3.81045	-3.72516	-3.57624	-3.94676	-0.140204	-0.0653173	-0.178643	0.229209	-0.655328	-0.570042	-0.421117	-0.791642	210	14	224	16	200	20	223	25	192	19
ENSMUSG00000015305	Sash1	SAM and SH3 domain containing 1 [Source:MGI Symbol;Acc:MGI:1917347]	chr10	-	1.48754	1.59216	-0.0325832	0.072038	5.57486e-12	1.98056e-12	0.708972	0.407643	2.01263e-10	8.47596e-11	0.966329	0.871171	217.681	2.33626e-13	17.4583	18.658	-0.379831	0.84998	7.67433	1.65704	1.18218	1.50161	1.60825	1.49504	1.69831	1.45181	1.72332	-0.0264668	-0.0259796	0.0109458	-0.0895454	-0.0249886	0.178282	-0.0682239	0.203288	6204	17125	6282	21072	5828	20798	5753	16168	5980	18785
ENSMUSG00000007815	Rhoa	ras homolog family member A [Source:MGI Symbol;Acc:MGI:1096342]	chr9	+	0.772002	0.761186	0.017862	0.00704584	5.57078e-12	7.06434e-12	0.693933	0.874446	2.01263e-10	2.14036e-10	0.963908	0.976757	200.201	4.53943e-13	17.4591	17.1938	0.400574	0.160517	7.00483	0.876499	0.647261	0.785511	0.77812	0.764915	0.827525	0.705615	0.747319	-0.00788472	0.0544397	0.0702897	-0.0468007	0.0105781	0.0731884	-0.0487217	-0.00701795	5076	8634	5365	9637	4667	9779	4925	9013	5033	9366
ENSMUSG00000041688	Amot	angiomotin [Source:MGI Symbol;Acc:MGI:108440]	chrX	-	1.47882	1.54537	0.0345658	0.101117	5.66248e-12	3.09195e-12	0.713362	0.206318	2.03459e-10	1.19125e-10	0.96702	0.790351	211.5	2.93675e-13	17.4408	18.1327	0.373809	1.31617	5.45091	1.60327	1.20234	1.5321	1.58824	1.4884	1.63185	1.39712	1.66647	0.0945381	0.0597099	-0.00878515	-0.00351757	0.0423983	0.185845	-0.0488792	0.220474	1423	3772	1406	4453	1143	4229	1234	3460	1244	4002
ENSMUSG00000001829	Clpb	ClpB caseinolytic peptidase B [Source:MGI Symbol;Acc:MGI:1100517]	chr7	+	0.596635	0.616158	-0.00487737	0.0146457	5.66539e-12	3.58902e-12	0.889891	0.670727	2.03459e-10	1.30951e-10	0.988037	0.9417	208.926	3.23646e-13	17.4402	17.96	-0.140622	0.432945	6.50244	0.596066	0.572277	0.617114	0.600848	0.656893	0.580794	0.563372	0.663516	0.0318533	-0.00864083	-0.0343847	-0.00838761	0.0554271	-0.020672	-0.0380941	0.0620493	3924	5932	3862	6014	3435	6055	3623	6435	3520	6284
ENSMUSG00000025544	Tm9sf2	transmembrane 9 superfamily member 2 [Source:MGI Symbol;Acc:MGI:1915309]	chr14	+	0.626741	0.607207	0.0382904	0.0187569	5.66166e-12	9.31213e-12	0.304017	0.60744	2.03459e-10	2.60258e-10	0.868814	0.923963	196.902	5.17829e-13	17.4409	16.8898	1.06131	0.523835	7.41405	0.699706	0.570476	0.656776	0.579713	0.637961	0.64535	0.611658	0.533496	0.0575124	0.0434946	-0.00256322	0.054899	0.0496292	0.0570182	0.0233256	-0.0548361	7376	11139	7394	11966	6296	12013	6842	11867	6645	12363
ENSMUSG00000022132	Cldn10	claudin 10 [Source:MGI Symbol;Acc:MGI:1913101]	chr14	+	2.03814	2.2004	0.0293767	0.191646	5.71987e-12	1.9511e-12	0.825676	0.0772821	2.05057e-10	8.38739e-11	0.981113	0.681051	218.36	2.27912e-13	17.4294	18.6759	0.223822	1.88567	5.45317	2.29182	1.63501	1.96833	2.24768	2.2619	2.21137	2.09789	2.22484	0.0754278	-0.0478337	0.0653957	0.0155535	0.253321	0.202798	0.0893135	0.216266	1144	5225	1063	5392	1014	5555	1036	3806	1067	5271
ENSMUSG00000030695	Aldoa	aldolase A, fructose-bisphosphate [Source:MGI Symbol;Acc:MGI:87994]	chr7	-	0.692227	0.706072	-0.0322416	-0.0183962	5.74429e-12	4.16151e-12	0.425586	0.651345	2.05573e-10	1.45137e-10	0.912976	0.937444	206.972	3.48702e-13	17.4247	17.7899	-0.817213	-0.460349	10.6511	0.621257	0.767867	0.725875	0.654213	0.737271	0.648072	0.769496	0.668942	0.00320612	0.00881547	-0.0659257	-0.0748178	0.0127872	-0.0764115	0.0450128	-0.0555411	66712	106711	67791	107210	60162	106839	62300	127780	59725	123341
ENSMUSG00000079227	Ccr5	chemokine (C-C motif) receptor 5 [Source:MGI Symbol;Acc:MGI:107182]	chr9	+	-3.8262	-4.02817	-0.23145	-0.433423	5.77837e-12	1.51457e-11	0.0401058	0.184987	2.06434e-10	3.76517e-10	0.68087	0.778165	192.558	6.17906e-13	-17.418	-16.3663	-2.23031	-1.38407	0.429993	-3.37896	-3.68746	-3.82211	-4.06632	-4.16233	-4.05282	-3.17704	-4.19737	-0.113688	-0.189561	-0.177662	-0.47762	-0.663252	-0.553737	0.322036	-0.698289	275	12	264	14	265	28	309	24	247	29
ENSMUSG00000067279	Ppp1r3c	protein phosphatase 1, regulatory (inhibitor) subunit 3C [Source:MGI Symbol;Acc:MGI:1858229]	chr19	-	1.67637	1.81779	0.0644398	0.205863	5.80344e-12	1.66714e-12	0.520283	0.0444307	2.06969e-10	7.56413e-11	0.933053	0.640235	221.056	2.06735e-13	17.4132	18.8648	0.657102	2.17777	7.06294	1.81985	1.32604	1.67366	1.8845	1.68168	2.00979	1.72669	1.85279	0.01803	0.10312	0.114951	0.0197912	0.0696391	0.397747	0.114652	0.240749	3769	12279	4047	16475	3302	13717	3643	10524	3786	14319
ENSMUSG00000023832	Acat2	acetyl-Coenzyme A acetyltransferase 2 [Source:MGI Symbol;Acc:MGI:87871]	chr17	-	0.767403	0.801229	0.0356692	0.0694955	5.83048e-12	3.11166e-12	0.458713	0.10982	2.07573e-10	1.19253e-10	0.919997	0.719362	211.55	2.93124e-13	17.4079	18.1253	0.75895	1.69119	5.03964	0.67932	0.881812	0.783802	0.72075	0.780334	0.804316	0.841893	0.770469	0.061063	9.27805e-05	0.00745621	0.0818172	0.051521	0.0755027	0.113079	0.0416558	1346	2238	1306	2432	1157	2157	1225	2682	1218	2640
ENSMUSG00000027087	Itgav	integrin alpha V [Source:MGI Symbol;Acc:MGI:96608]	chr2	+	0.780058	0.743144	0.0575363	0.0206221	5.86178e-12	1.24578e-11	0.218003	0.651061	2.08326e-10	3.257e-10	0.82922	0.937444	193.023	6.06223e-13	17.4019	16.5748	1.28132	0.460753	7.91817	0.896743	0.726922	0.797022	0.69876	0.757012	0.760013	0.752998	0.702151	0.00832604	0.0580501	0.105714	0.0576691	0.0345899	0.0375911	0.0305765	-0.0202705	9553	16427	10009	17593	8998	18454	9488	17724	9599	18516
ENSMUSG00000020658	Efr3b	EFR3 homolog B [Source:MGI Symbol;Acc:MGI:2444851]	chr12	-	0.62069	0.678019	-0.00895268	0.0483758	5.8756e-12	1.49137e-12	0.805056	0.193528	2.08457e-10	6.94689e-11	0.978982	0.780476	221.447	2.03853e-13	17.3993	18.9997	-0.25086	1.35617	8.21019	0.58521	0.576993	0.64754	0.672712	0.634781	0.718993	0.656411	0.701633	-0.0291642	0.0086208	-0.0208282	0.00556922	0.00521658	0.089429	0.0268461	0.072069	12124	18774	12598	21271	11610	19368	11268	20807	11453	21541
ENSMUSG00000040913	Fbxw4	F-box and WD-40 domain protein 4 [Source:MGI Symbol;Acc:MGI:1354698]	chr19	-	-0.737861	-0.70273	-0.111252	-0.0761216	5.91025e-12	2.02006e-11	0.0126724	0.118579	2.09325e-10	4.66247e-10	0.644347	0.726686	190.103	6.83954e-13	-17.3927	-16.0632	-2.79986	-1.64754	3.69123	-0.771239	-0.730734	-0.709843	-0.731006	-0.741655	-0.70533	-0.669946	-0.69991	-0.164119	-0.120063	-0.0974083	-0.0506447	-0.114008	-0.0776828	-0.0422993	-0.0722626	801	489	836	536	798	548	854	609	788	581
ENSMUSG00000027710	Acad9	acyl-Coenzyme A dehydrogenase family, member 9 [Source:MGI Symbol;Acc:MGI:1914272]	chr3	+	0.702907	0.808621	-0.0968387	0.00887446	5.94825e-12	8.47978e-13	0.0372579	0.821414	2.0981e-10	4.65753e-11	0.66916	0.967535	230.843	1.46494e-13	17.3855	19.6971	-2.26785	0.229396	5.46547	0.809203	0.650905	0.720825	0.630838	0.827921	0.823927	0.778011	0.805058	-0.0816997	-0.078566	-0.120045	-0.105622	0.0284951	0.0245011	-0.0214142	0.00563236	1732	2994	1757	3191	1602	3353	1754	3246	1584	3269
ENSMUSG00000008035	Mid1ip1	Mid1 interacting protein 1 (gastrulation specific G12-like (zebrafish)) [Source:MGI Symbol;Acc:MGI:1915291]	chrX	+	1.47631	1.58433	-0.0262757	0.0817422	5.95458e-12	2.09101e-12	0.765196	0.342402	2.0981e-10	8.76603e-11	0.974401	0.84888	216.065	2.47863e-13	17.3843	18.5933	-0.303701	0.977915	6.98856	1.59489	1.18157	1.5518	1.57649	1.52985	1.67318	1.42448	1.70697	-0.0442418	-0.0621488	0.00125078	0.00189441	0.0278542	0.171176	-0.0775155	0.20497	3813	10970	3812	12949	3686	12397	3407	10057	3696	11526
ENSMUSG00000071655	Ubxn1	UBX domain protein 1 [Source:MGI Symbol;Acc:MGI:1289301]	chr19	+	0.748655	0.745846	0.0364873	0.0336782	5.9389e-12	6.59677e-12	0.426013	0.428703	2.0981e-10	2.0347e-10	0.913245	0.876602	200.63	4.46312e-13	17.3873	17.2699	0.816443	0.811611	5.78128	0.830058	0.696289	0.705287	0.762576	0.759816	0.762029	0.677314	0.778614	0.0725944	-0.08375	0.0856858	0.0759285	0.0488787	0.0510914	-0.0336237	0.0676761	2298	3736	2087	3999	1950	4055	2145	3993	2178	3988
ENSMUSG00000003623	Crot	carnitine O-octanoyltransferase [Source:MGI Symbol;Acc:MGI:1921364]	chr5	-	1.80214	1.91612	0.00576214	0.119742	5.99272e-12	2.59258e-12	0.959218	0.233316	2.10432e-10	1.05462e-10	0.995215	0.805123	213.075	2.76874e-13	17.3772	18.3388	0.051926	1.2378	6.0412	2.04275	1.49346	1.87046	1.79385	2.13376	1.96977	1.74326	1.82799	0.13846	0.0115062	-0.0282575	-0.116821	0.334849	0.170868	-0.0556513	0.0290801	1983	7787	1838	7428	1630	7751	1871	5722	1659	6714
ENSMUSG00000056537	Rlim	ring finger protein, LIM domain interacting [Source:MGI Symbol;Acc:MGI:1342291]	chrX	-	0.525287	0.50847	0.0103678	-0.00644938	5.98443e-12	9.98741e-12	0.736618	0.833348	2.10432e-10	2.76061e-10	0.969997	0.968248	194.908	5.61317e-13	17.3787	16.8136	0.342137	-0.213807	7.62825	0.479468	0.515961	0.562783	0.542877	0.495576	0.517077	0.494488	0.526284	-0.0172392	-0.00402435	0.0374533	0.0256575	-0.0192343	0.00226719	-0.0203223	0.0114735	8493	12004	8676	13022	7487	12505	8386	13857	8285	13558
ENSMUSG00000051497	Kcnj16	potassium inwardly-rectifying channel, subfamily J, member 16 [Source:MGI Symbol;Acc:MGI:1314842]	chr11	+	1.50656	1.61972	-0.0588092	0.0543484	6.00785e-12	2.63999e-12	0.553584	0.488673	2.10603e-10	1.06427e-10	0.937496	0.894469	212.532	2.82536e-13	17.3744	18.3175	-0.604879	0.708445	5.13741	1.54002	1.55578	1.50854	1.40372	1.50464	1.84585	1.62706	1.49841	-0.0095382	-0.092262	-0.0615342	-0.0847645	-0.0594067	0.281805	0.0630185	-0.0656347	1084	2920	1036	3954	915	3315	1240	3621	982	3593
ENSMUSG00000109625	RP24-137O21.1		chr8	-	-3.42734	-3.10918	0.122375	0.440534	6.01843e-12	4.30445e-12	0.229228	0.0906462	2.10614e-10	1.49361e-10	0.830781	0.695174	207.162	3.46169e-13	-17.3724	-17.7513	1.2492	1.79842	1.55413	-3.57769	-2.55023	-3.60545	-3.85473	-3.55483	-2.84974	-3.0732	-2.86941	0.162382	0.0369141	0.132314	0.184091	-0.0288807	0.676213	0.452754	0.656543	511	40	474	71	383	38	445	86	470	64
ENSMUSG00000039682	Lap3	leucine aminopeptidase 3 [Source:MGI Symbol;Acc:MGI:1914238]	chr5	+	1.4641	1.45179	-0.0414182	-0.0537321	6.03129e-12	7.66886e-12	0.640774	0.521347	2.10705e-10	2.26796e-10	0.957335	0.903819	198.286	4.89876e-13	17.37	17.103	-0.475447	-0.655405	6.52712	1.69316	1.23974	1.54568	1.37617	1.46806	1.60809	1.22676	1.50562	-0.0316869	-0.00971146	-0.0428859	-0.0840857	-0.0377169	0.102313	-0.279013	-0.000157277	2880	7782	2960	9165	2692	9938	2766	7841	2684	7441
ENSMUSG00000031066	Usp11	ubiquitin specific peptidase 11 [Source:MGI Symbol;Acc:MGI:2384312]	chrX	+	0.824393	0.744131	-0.00664176	-0.0869033	6.13734e-12	3.03588e-11	0.891131	0.0845181	2.14046e-10	6.44912e-10	0.988315	0.688455	182.563	9.42033e-13	17.3505	15.643	-0.139028	-1.83691	7.38434	0.731033	0.838788	0.80896	0.919349	0.779303	0.712631	0.730778	0.753475	0.0596152	-0.0436009	-0.0330759	-0.00864809	-0.051657	-0.118329	-0.100182	-0.0774847	6935	11182	6535	11411	5512	11526	6407	13419	6108	12221
ENSMUSG00000020700	Map3k3	mitogen-activated protein kinase kinase kinase 3 [Source:MGI Symbol;Acc:MGI:1346874]	chr11	+	-0.841979	-0.800056	0.0441252	0.0860482	6.16928e-12	1.2122e-11	0.347058	0.110619	2.14795e-10	3.20064e-10	0.884676	0.720371	193.352	5.98099e-13	-17.3447	-16.6042	0.968258	1.68708	4.89094	-0.870966	-0.837651	-0.836417	-0.81578	-0.887715	-0.758132	-0.768407	-0.793062	0.093522	-0.0937583	0.0873291	0.0976167	-0.001334	0.128249	0.117974	0.0933192	2160	1110	1920	1298	1839	1154	1855	1276	2020	1363
ENSMUSG00000033350	Chst2	carbohydrate sulfotransferase 2 [Source:MGI Symbol;Acc:MGI:1891160]	chr9	-	1.14801	1.36898	-0.059967	0.161006	6.28684e-12	4.09192e-13	0.379868	0.0268451	2.18145e-10	2.83445e-11	0.896062	0.589706	242.335	9.95074e-14	17.3236	20.6321	-0.902619	2.43272	8.02587	1.10841	0.903706	1.28078	1.29809	1.37979	1.36299	1.30454	1.42816	-0.0659848	-0.0204714	-0.0820046	-0.0718221	0.171974	0.155173	0.0967229	0.220341	8572	22029	8955	23271	8591	20190	8454	18928	7962	23634
ENSMUSG00000058254	Tspan7	tetraspanin 7 [Source:MGI Symbol;Acc:MGI:1298407]	chrX	+	1.09659	1.22122	0.033502	0.158134	6.29733e-12	1.19473e-12	0.601615	0.024385	2.18145e-10	5.92805e-11	0.951463	0.586624	225.316	1.77633e-13	17.3217	19.2709	0.532421	2.48046	9.63699	1.11927	0.884314	1.10511	1.27643	1.16563	1.17963	1.21356	1.32623	0.023158	0.0794591	-0.0238802	0.0554906	0.10291	0.116906	0.150835	0.263506	27915	62028	29381	66939	26155	62271	26827	57168	25377	72479
ENSMUSG00000090015	Gm15446	predicted gene 15446 [Source:MGI Symbol;Acc:MGI:3709333]	chr5	+	-0.769957	-0.834397	0.0900534	0.0256137	6.29249e-12	1.67289e-12	0.043414	0.595812	2.18145e-10	7.56464e-11	0.686332	0.921717	219.871	2.15761e-13	-17.3226	-18.8607	2.18968	0.541014	4.3655	-0.734065	-0.751688	-0.754656	-0.838611	-0.777723	-0.834503	-0.873947	-0.840615	0.137381	0.0203299	0.147457	0.055218	0.0821281	0.0253481	-0.0140959	0.019236	1513	839	1412	862	1230	862	1340	920	1431	887
ENSMUSG00000020611	Gna13	guanine nucleotide binding protein, alpha 13 [Source:MGI Symbol;Acc:MGI:95768]	chr11	+	1.4253	1.59796	-0.0938505	0.0788046	6.31756e-12	1.1065e-12	0.274992	0.34901	2.18477e-10	5.62763e-11	0.856129	0.850951	225.001	1.79618e-13	17.3182	19.3655	-1.12959	0.964236	7.48433	1.59843	1.1299	1.5032	1.46943	1.56757	1.76127	1.41516	1.64788	-0.0847725	-0.076304	-0.059494	-0.155154	0.0483932	0.242098	-0.104012	0.128711	5387	15606	5485	19076	4974	18056	5467	14098	5149	15871
ENSMUSG00000105742	Gm42748	predicted gene 42748 [Source:MGI Symbol;Acc:MGI:5662885]	chr5	+	-2.28277	-2.73516	0.0781645	-0.374229	6.37997e-12	1.40884e-12	0.380995	0.0473311	2.1916e-10	6.62251e-11	0.89669	0.64224	221.759	2.01586e-13	-17.3072	-19.069	0.900433	-2.14512	0.599068	-2.26553	-2.13972	-2.06668	-2.49504	-2.33867	-2.86912	-2.84491	-2.60463	0.0490252	0.0908663	0.175906	0.00544877	-0.0166105	-0.547066	-0.52285	-0.282577	189	36	197	26	151	38	177	45	194	28
ENSMUSG00000105434	Gm43359	predicted gene 43359 [Source:MGI Symbol;Acc:MGI:5663496]	chr5	-	-2.37156	-2.66782	-0.056812	-0.353077	6.35386e-12	3.92304e-12	0.538081	0.0691252	2.1916e-10	1.37992e-10	0.934283	0.670421	207.396	3.43078e-13	-17.3118	-17.8576	-0.62897	-1.94579	1.21667	-2.25692	-2.19795	-2.3665	-2.58344	-2.74952	-2.2798	-3.09955	-2.38525	-0.0645445	-0.0668533	-0.15805	0.0684459	-0.453572	0.0161493	-0.803597	-0.0893023	283	40	286	60	274	63	305	71	249	35
ENSMUSG00000021810	Ecd	ecdysoneless homolog (Drosophila) [Source:MGI Symbol;Acc:MGI:1917851]	chr14	-	0.522553	0.532433	0.00966618	0.0195462	6.37078e-12	5.1103e-12	0.759862	0.515391	2.1916e-10	1.685e-10	0.973468	0.902837	202.771	4.10288e-13	17.3088	17.5564	0.310838	0.664927	5.77021	0.52516	0.562152	0.50915	0.493071	0.539077	0.505856	0.559547	0.523415	0.0402054	-0.00972628	-0.0160695	0.0262394	0.026856	-0.00636513	0.0473264	0.0111936	2429	3400	2375	3551	2112	3548	2279	3933	2194	3898
ENSMUSG00000028656	Cap1	CAP, adenylate cyclase-associated protein 1 (yeast) [Source:MGI Symbol;Acc:MGI:88262]	chr4	-	0.643152	0.555618	0.120032	0.0324975	6.36448e-12	6.05346e-11	0.00512902	0.394479	2.1916e-10	1.1073e-09	0.588095	0.86699	177.218	1.1913e-12	17.3099	14.9532	3.23046	0.874622	8.27148	0.623807	0.614426	0.662597	0.671496	0.612457	0.482898	0.56426	0.562688	0.169193	0.0682997	0.137807	0.104721	0.0893808	-0.0401784	0.0411836	0.0396113	14123	20522	13330	20049	11722	20196	11679	21679	12979	22434
ENSMUSG00000023068	Nus1	NUS1 dehydrodolichyl diphosphate synthase subunit [Source:MGI Symbol;Acc:MGI:1196365]	chr10	+	-0.633571	-0.596802	0.0236784	0.0604468	6.39352e-12	1.57989e-11	0.521523	0.121748	2.19258e-10	3.86818e-10	0.933311	0.731051	189.488	7.01724e-13	-17.3048	-16.3216	0.655124	1.63242	6.21782	-0.685231	-0.575387	-0.68407	-0.587295	-0.601746	-0.59136	-0.56479	-0.628363	0.0457395	-0.0110266	0.0482213	0.0121955	0.0550317	0.0654183	0.0919884	0.0284152	4918	3138	4786	3378	4241	3091	4627	3604	4627	3639
ENSMUSG00000033400	Agl	amylo-1,6-glucosidase, 4-alpha-glucanotransferase [Source:MGI Symbol;Acc:MGI:1924809]	chr3	-	1.51856	1.63058	0.0269926	0.139008	6.41665e-12	2.22926e-12	0.770419	0.120127	2.19685e-10	9.23257e-11	0.97537	0.729429	214.719	2.60478e-13	17.3008	18.5172	0.29673	1.64011	6.47635	1.67283	1.20776	1.50987	1.67652	1.57033	1.7036	1.50271	1.74322	-0.00676314	0.0712968	-0.00422593	0.041181	0.0789567	0.21223	0.0113394	0.251844	2655	7932	2837	9298	2679	8879	2504	6949	2498	8555
ENSMUSG00000027677	Ttc14	tetratricopeptide repeat domain 14 [Source:MGI Symbol;Acc:MGI:1914370]	chr3	+	-1.1164	-1.29132	0.0400764	-0.134845	6.49274e-12	7.55437e-13	0.530403	0.0611791	2.2192e-10	4.29867e-11	0.933311	0.657134	231.22	1.44606e-13	-17.2876	-19.8427	0.64104	-2.01082	6.03993	-1.02196	-1.007	-1.13925	-1.3047	-1.25533	-1.2003	-1.42461	-1.28101	0.03361	-0.041262	0.0687084	0.0994159	-0.0969828	-0.0419541	-0.266262	-0.122665	5259	2175	5054	2415	4695	2639	5379	2881	5061	2186
ENSMUSG00000063684	Gm13910	predicted gene 13910 [Source:MGI Symbol;Acc:MGI:3651143]	chr2	+	1.67079	1.78093	-0.0681539	0.0419863	6.64085e-12	2.95263e-12	0.515234	0.654051	2.26605e-10	1.1575e-10	0.932018	0.937726	209.62	3.15237e-13	17.2625	18.1865	-0.66518	0.456501	6.2021	1.97952	1.37814	1.60248	1.72205	1.75306	1.95323	1.61472	1.80539	-0.0778217	-0.00201318	-0.0722171	-0.12534	0.0131661	0.213334	-0.125175	0.0654969	2048	6833	2185	8390	1906	8901	2127	6338	1931	7017
ENSMUSG00000021613	Hapln1	hyaluronan and proteoglycan link protein 1 [Source:MGI Symbol;Acc:MGI:1337006]	chr13	+	1.34674	1.31791	0.104207	0.0753827	6.67574e-12	8.9855e-12	0.237957	0.297932	2.27418e-10	2.53544e-10	0.834586	0.830751	195.667	5.44298e-13	17.2567	16.9289	1.22505	1.07521	5.22154	1.47263	1.06201	1.40508	1.43791	1.33343	1.33407	1.32027	1.28317	-0.00107267	0.213692	0.105002	0.0849337	0.0896591	0.0902977	0.0764977	0.0393989	1183	3149	1390	3367	1147	3432	1158	2789	1196	3527
ENSMUSG00000020122	Egfr	epidermal growth factor receptor [Source:MGI Symbol;Acc:MGI:95294]	chr11	+	1.749	1.85906	-0.0358319	0.0742296	6.81763e-12	3.20726e-12	0.749549	0.437094	2.31867e-10	1.21332e-10	0.971747	0.878755	208.158	3.33242e-13	17.2333	18.0902	-0.324683	0.79666	5.77333	1.8783	1.40212	1.85184	1.86155	1.83813	1.90759	1.62879	2.0503	-0.0231832	-0.100698	-0.0461768	0.0337597	0.0555988	0.125062	-0.153742	0.267775	1520	5309	1458	5954	1373	5931	1515	4606	1405	5190
ENSMUSG00000064346	mt-Tw	mitochondrially encoded tRNA tryptophan [Source:MGI Symbol;Acc:MGI:102471]	chrM	+	-3.86734	-4.00365	0.198319	0.0620074	6.86075e-12	3.09474e-12	0.0614128	0.838288	2.32948e-10	1.19125e-10	0.722357	0.969446	209.488	3.16815e-13	-17.2263	-18.1317	2.0088	0.20737	0.707733	-3.43746	-4.05115	-4.15421	-3.40018	-4.14408	-3.69597	-3.77084	-4.08425	0.339823	-0.113516	0.271696	0.302255	-0.183263	0.264848	0.189974	-0.12343	393	18	290	27	299	28	295	19	352	27
ENSMUSG00000001440	Kpnb1	karyopherin (importin) beta 1 [Source:MGI Symbol;Acc:MGI:107532]	chr11	-	0.552655	0.58458	0.0268631	0.0587882	6.88659e-12	2.88906e-12	0.415148	0.0850336	2.33439e-10	1.13474e-10	0.911107	0.688743	210.614	3.03623e-13	17.2221	18.2119	0.836164	1.83358	7.98235	0.565682	0.513347	0.57274	0.558655	0.552587	0.571625	0.584152	0.629573	-0.0418475	0.053058	0.0397291	0.0566942	0.0268899	0.045927	0.0584544	0.103876	10423	15768	11268	17076	9773	16572	10028	17267	10359	18217
ENSMUSG00000030894	Tpp1	tripeptidyl peptidase I [Source:MGI Symbol;Acc:MGI:1336194]	chr7	-	0.974861	0.989488	-0.0180424	-0.00341548	6.96033e-12	6.43089e-12	0.767976	0.949882	2.35163e-10	1.99251e-10	0.97537	0.992084	198.5	4.85694e-13	17.2103	17.2983	-0.299988	-0.0638293	5.53614	1.05964	0.791036	0.984483	1.0655	0.94228	1.08721	0.922208	1.00103	-0.0636804	0.000781766	-0.0183577	0.0116174	-0.0502973	0.0946286	-0.0703689	0.00845783	1657	3235	1754	3823	1530	3769	1712	3380	1606	3606
ENSMUSG00000023932	Cdc5l	cell division cycle 5-like (S. pombe) [Source:MGI Symbol;Acc:MGI:1918952]	chr17	-	0.669959	0.633546	0.0190506	-0.0173627	6.95655e-12	1.77371e-11	0.641008	0.652979	2.35163e-10	4.18799e-10	0.957335	0.937726	186.2	8.05968e-13	17.2109	16.1995	0.475113	-0.458024	5.93729	0.673504	0.698233	0.686919	0.617234	0.622546	0.607454	0.673647	0.627648	0.0491401	-0.0434567	0.0381624	0.0320688	-0.0274484	-0.0425395	0.0236526	-0.0223455	2621	3887	2488	4111	2226	4217	2643	4635	2443	4552
ENSMUSG00000105985	Gm42993	predicted gene 42993 [Source:MGI Symbol;Acc:MGI:5663130]	chr5	-	-3.6834	-3.34636	-0.000610816	0.33643	6.98747e-12	8.32946e-12	0.995325	0.233645	2.35692e-10	2.38639e-10	0.998803	0.805123	195.483	5.4836e-13	-17.206	-17.012	-0.00594958	1.23689	1.82333	-3.73922	-3.46222	-3.63696	-3.75395	-3.90824	-2.91544	-3.43605	-3.00779	0.205505	0.0302428	-0.151641	-0.109769	-0.266563	0.726234	0.205624	0.633884	722	39	647	85	568	47	647	62	529	62
ENSMUSG00000038084	Opa1	optic atrophy 1 [Source:MGI Symbol;Acc:MGI:1921393]	chr16	+	0.498043	0.480976	0.00607901	-0.0109881	7.08006e-12	1.21748e-11	0.836425	0.709366	2.38424e-10	3.20882e-10	0.98269	0.950155	190.367	6.76495e-13	17.1914	16.5995	0.209797	-0.379291	8.24115	0.478643	0.527923	0.509789	0.475646	0.473673	0.449995	0.516106	0.484011	-0.00812406	0.0155495	0.0198852	-0.00305844	-0.0182639	-0.0419421	0.0241689	-0.00792598	13216	18226	13599	19162	12250	19325	12756	21605	12656	21216
ENSMUSG00000019437	Tlcd1	TLC domain containing 1 [Source:MGI Symbol;Acc:MGI:1915572]	chr11	+	1.48452	1.74272	-0.153899	0.104301	7.22001e-12	1.14122e-12	0.153577	0.160528	2.42162e-10	5.77414e-11	0.80337	0.758761	223.1	1.92154e-13	17.1697	19.3274	-1.49669	1.47024	4.24145	1.57502	1.24698	1.50289	1.59692	1.61026	1.8755	1.67537	1.79907	-0.212061	-0.0834105	-0.173159	-0.168001	-0.0293509	0.235896	0.0357615	0.159466	514	1605	569	2062	589	1856	583	1597	496	1898
ENSMUSG00000108819	Gm45177	predicted gene 45177 [Source:MGI Symbol;Acc:MGI:5753753]	chr7	+	-3.60962	-3.53409	0.283366	0.3589	7.23595e-12	1.91369e-12	0.0099707	0.194866	2.42162e-10	8.31239e-11	0.643204	0.781266	217.832	2.3234e-13	-17.1672	-18.6991	2.91493	1.35189	1.33182	-3.42804	-2.85864	-4.00348	-3.96949	-4.00092	-2.91744	-3.66329	-3.40364	0.312026	0.149721	0.347702	0.333735	-0.150208	0.933266	0.187417	0.447065	511	29	462	68	363	38	409	62	492	42
ENSMUSG00000021238	Aldh6a1	aldehyde dehydrogenase family 6, subfamily A1 [Source:MGI Symbol;Acc:MGI:1915077]	chr12	-	1.62355	1.78637	0.0145951	0.177407	7.23823e-12	1.71811e-12	0.882557	0.071743	2.42162e-10	7.72284e-11	0.987347	0.674097	217.155	2.38151e-13	17.1669	18.8285	0.15006	1.92583	6.76103	1.84091	1.28593	1.59495	1.77166	1.83608	1.85706	1.61662	1.83791	0.113764	-0.0273141	0.030887	-0.0628061	0.226354	0.247331	0.00688997	0.228182	3373	11053	3096	11986	2876	11657	2820	8572	2991	10730
ENSMUSG00000003402	Prkcsh	protein kinase C substrate 80K-H [Source:MGI Symbol;Acc:MGI:107877]	chr9	+	0.729129	0.769103	-0.0284044	0.0115695	7.22462e-12	3.51862e-12	0.527208	0.782538	2.42162e-10	1.28611e-10	0.933311	0.961902	206.09	3.60713e-13	17.169	17.9828	-0.646092	0.28061	5.92664	0.753841	0.73103	0.659661	0.773141	0.815945	0.766733	0.691632	0.802347	0.0581569	-0.0645593	-0.0779554	-0.02859	0.0582898	0.00907747	-0.0660229	0.0446915	2572	4195	2391	4333	2264	4348	2245	4624	2198	4350
ENSMUSG00000031633	Slc25a4	solute carrier family 25 (mitochondrial carrier, adenine nucleotide translocator), member 4 [Source:MGI Symbol;Acc:MGI:1353495]	chr8	-	0.68982	0.737072	-0.0649867	-0.0177349	7.3363e-12	2.60005e-12	0.124009	0.666028	2.45044e-10	1.05539e-10	0.783681	0.941149	210.834	3.01114e-13	17.152	18.3354	-1.62184	-0.439557	9.32477	0.821897	0.65015	0.642473	0.644716	0.712376	0.773954	0.741999	0.719778	-0.0949596	-0.0148304	-0.047219	-0.102731	-0.0423678	0.0192094	-0.0127456	-0.0349668	25012	41149	26764	45896	24695	49276	25485	47264	24282	47476
ENSMUSG00000022340	Sybu	syntabulin (syntaxin-interacting) [Source:MGI Symbol;Acc:MGI:2442392]	chr15	-	0.608983	0.562371	0.0262874	-0.0203248	7.39164e-12	2.62479e-11	0.476292	0.570155	2.46492e-10	5.72383e-10	0.922572	0.917598	181.091	1.00425e-12	17.1437	15.792	0.729084	-0.579525	6.4069	0.542824	0.611386	0.642593	0.638686	0.587439	0.504602	0.604866	0.55212	0.0656062	0.0403585	-0.0399189	0.0390272	0.00483501	-0.0780018	0.0222621	-0.0304836	3746	5387	3726	5436	3262	5442	3411	6166	3270	6163
ENSMUSG00000038324	Trpc4ap	transient receptor potential cation channel, subfamily C, member 4 associated protein [Source:MGI Symbol;Acc:MGI:1930751]	chr2	-	0.547206	0.556797	-0.0232775	-0.0136867	7.52792e-12	5.87719e-12	0.479226	0.67267	2.5063e-10	1.8631e-10	0.922572	0.942125	198.869	4.78607e-13	17.1235	17.399	-0.724165	-0.430216	7.10864	0.540386	0.583114	0.532682	0.532366	0.538732	0.523238	0.571275	0.59395	-0.0119898	0.0347878	-0.0777341	-0.0384402	-0.0317495	-0.0472427	0.000793924	0.023469	5943	8424	6214	8907	5420	9095	5613	10122	5333	9739
ENSMUSG00000030638	Sh3gl3	SH3-domain GRB2-like 3 [Source:MGI Symbol;Acc:MGI:700011]	chr7	+	-0.648335	-0.745	0.0591048	-0.0375604	7.58631e-12	9.29983e-13	0.123364	0.355398	2.52165e-10	4.98791e-11	0.78275	0.85314	225.573	1.76031e-13	-17.1149	-19.5815	1.62485	-0.951181	5.08136	-0.675629	-0.627794	-0.620285	-0.665552	-0.700444	-0.794162	-0.706765	-0.775749	0.109118	0.00398036	0.0593363	0.0686694	0.00714729	-0.086571	0.000825645	-0.0681578	2374	1388	2234	1390	1935	1437	2067	1605	2154	1562
ENSMUSG00000095597	Gm6472	predicted pseudogene 6472 [Source:MGI Symbol;Acc:MGI:3648396]	chrX	-	-0.666048	-0.768439	-0.0245433	-0.126934	7.66231e-12	9.96352e-13	0.527204	0.00612177	2.52242e-10	5.26325e-11	0.933311	0.48139	226.649	1.69496e-13	-17.1039	-19.4956	-0.646099	-3.14686	5.58395	-0.626287	-0.662017	-0.680508	-0.693824	-0.770135	-0.685766	-0.805878	-0.804833	0.0581526	-0.0430969	-0.0196961	-0.0965324	-0.129769	-0.0453997	-0.165512	-0.164467	3368	1832	3178	2076	2907	2186	3043	2304	2997	2020
ENSMUSG00000032648	Pygm	muscle glycogen phosphorylase [Source:MGI Symbol;Acc:MGI:97830]	chr19	+	1.92772	2.17143	-0.228977	0.0147318	7.63233e-12	2.48635e-12	0.0969367	0.883162	2.52242e-10	1.02354e-10	0.752617	0.979056	210.855	3.00874e-13	17.1082	18.3881	-1.76122	0.149282	5.31157	2.25091	1.76313	1.68067	1.99228	2.14466	2.29866	2.12162	2.14048	-0.184275	-0.159492	-0.187198	-0.431742	-0.0177576	0.136236	-0.0407979	-0.0219393	973	4075	1002	4846	1102	5500	1069	4237	912	4533
ENSMUSG00000028015	Ctso	cathepsin O [Source:MGI Symbol;Acc:MGI:2139628]	chr3	+	1.86397	1.97506	-0.0785519	0.0325343	7.64837e-12	4.1312e-12	0.519178	0.748739	2.52242e-10	1.44325e-10	0.932633	0.956303	203.186	4.03678e-13	17.1059	17.7983	-0.658865	0.325773	5.79849	2.18062	1.50772	1.89159	1.86897	2.02821	2.14012	1.79984	1.9393	-0.0387132	-0.0736918	-0.0286676	-0.188122	0.0836882	0.195593	-0.14468	-0.00522176	1494	5820	1476	6722	1421	7267	1482	4924	1413	5615
ENSMUSG00000083563	Gm13340	predicted gene 13340 [Source:MGI Symbol;Acc:MGI:3650227]	chr2	-	-4.04047	-4.58505	0.162534	-0.382043	7.63681e-12	4.51438e-12	0.135756	0.27049	2.52242e-10	1.545e-10	0.797026	0.824214	202.378	4.16641e-13	-17.1076	-17.697	1.56939	-1.14065	2.10713	-3.81889	-3.96878	-3.70951	-4.55992	-4.47943	-4.29336	-4.39658	-4.97269	0.274345	-0.109516	0.411739	0.0968889	-0.296798	-0.110727	-0.213947	-0.790054	1144	45	887	55	763	68	936	66	1182	54
ENSMUSG00000036560	Lgi4	leucine-rich repeat LGI family, member 4 [Source:MGI Symbol;Acc:MGI:2180197]	chr7	+	1.77028	1.81236	0.0389658	0.0810435	7.65261e-12	5.76539e-12	0.733324	0.402639	2.52242e-10	1.83902e-10	0.969948	0.869876	198.943	4.7719e-13	17.1053	17.4205	0.3466	0.859284	5.72127	1.96027	1.42423	1.79581	1.90791	1.81308	1.95071	1.58978	1.89442	0.0418934	0.0547923	0.0400331	0.0252335	0.08152	0.219142	-0.141782	0.162854	1500	5183	1532	6094	1308	5922	1285	4412	1407	5018
ENSMUSG00000106354	Gm42607	predicted gene 42607 [Source:MGI Symbol;Acc:MGI:5662744]	chr3	+	-2.98934	-2.85339	0.0358312	0.171776	7.63615e-12	7.91492e-12	0.719459	0.448258	2.52242e-10	2.29969e-10	0.967504	0.884949	194.891	5.61706e-13	-17.1077	-17.0681	0.365469	0.777045	1.20422	-3.13512	-3.16889	-2.21973	-3.28216	-3.01645	-2.71097	-2.81544	-2.71662	-0.0993543	0.171876	0.0948353	-0.0283115	-0.0302099	0.27527	0.170795	0.269617	305	39	373	52	274	37	343	39	328	51
ENSMUSG00000010095	Slc3a2	solute carrier family 3 (activators of dibasic and neutral amino acid transport), member 2 [Source:MGI Symbol;Acc:MGI:96955]	chr19	-	0.859142	0.965402	-0.0744952	0.0317649	7.70157e-12	1.38789e-12	0.166689	0.528673	2.52485e-10	6.53902e-11	0.807184	0.904521	219.034	2.22402e-13	17.0983	19.0873	-1.44757	0.643774	6.41323	0.96781	0.794392	0.846086	0.823565	0.887859	1.06487	0.971803	0.935205	-0.164721	-0.00935573	-0.0583543	-0.0687244	-0.0453933	0.131621	0.0385509	0.00195274	2967	5746	3345	6943	3171	6790	3256	6505	3000	6884
ENSMUSG00000029017	Pmpcb	peptidase (mitochondrial processing) beta [Source:MGI Symbol;Acc:MGI:1920328]	chr5	+	0.819515	0.768222	0.00103773	-0.050255	7.68248e-12	2.31698e-11	0.983615	0.294058	2.52485e-10	5.1876e-10	0.996841	0.830196	182.145	9.59252e-13	17.101	15.9207	0.0208539	-1.08417	5.87848	0.964387	0.744279	0.781552	0.785932	0.815893	0.82937	0.69498	0.731835	0.00919753	-0.0293872	0.024495	-0.000512983	-0.00219678	0.0112811	-0.123109	-0.0862543	2344	4036	2310	4354	2052	4744	2353	4400	2225	4195
ENSMUSG00000040463	Mybbp1a	MYB binding protein (P160) 1a [Source:MGI Symbol;Acc:MGI:106181]	chr11	+	0.716935	0.644961	-0.0183669	-0.0903413	7.70656e-12	4.79454e-11	0.683006	0.0385342	2.52485e-10	9.12785e-10	0.963343	0.628752	175.445	1.28975e-12	17.0976	15.1832	-0.415759	-2.25071	5.37493	0.828466	0.651735	0.670304	0.713758	0.671155	0.655918	0.609626	0.640541	-0.068785	-0.00848407	0.00923258	-0.00669037	-0.0635926	-0.0788291	-0.125121	-0.0942064	1640	2660	1731	2813	1638	3189	1601	3048	1626	2881
ENSMUSG00000063524	Eno1	enolase 1, alpha non-neuron [Source:MGI Symbol;Acc:MGI:95393]	chr4	+	0.755661	0.845148	-0.0282344	0.0612529	7.73638e-12	1.387e-12	0.535224	0.181731	2.52656e-10	6.53902e-11	0.934283	0.776073	218.953	2.23055e-13	17.0933	19.0881	-0.63345	1.39499	7.07803	0.736237	0.748576	0.729617	0.807931	0.829609	0.816351	0.853142	0.881726	0.0366648	0.0149552	-0.114141	-0.0512264	0.0455813	0.0323235	0.0691143	0.0976984	5531	9241	5515	9786	5107	9374	4738	10215	4679	10617
ENSMUSG00000052997	Uba2	ubiquitin-like modifier activating enzyme 2 [Source:MGI Symbol;Acc:MGI:1858313]	chr7	-	0.540022	0.537872	-0.0237444	-0.0258951	7.72984e-12	8.45277e-12	0.465994	0.421875	2.52656e-10	2.40828e-10	0.921344	0.87495	194.101	5.80058e-13	17.0942	16.9958	-0.746497	-0.823915	6.97486	0.599154	0.536927	0.532245	0.490966	0.556706	0.519611	0.576089	0.49831	-0.047722	-0.028775	-0.00927321	-0.00902107	-0.00681524	-0.0439097	0.0125675	-0.0652107	5309	7809	5445	8134	5037	8675	5294	8977	5121	8946
ENSMUSG00000028194	Ddah1	dimethylarginine dimethylaminohydrolase 1 [Source:MGI Symbol;Acc:MGI:1916469]	chr3	+	1.72199	1.81493	0.121789	0.21473	7.84986e-12	3.43644e-12	0.251506	0.045468	2.55955e-10	1.27652e-10	0.844578	0.640235	207.215	3.45463e-13	17.0772	18.0102	1.1889	2.16587	7.15402	1.80977	1.32484	1.7871	1.96459	1.74156	1.8864	1.66042	1.96644	0.0981368	0.0665698	0.0951569	0.229991	0.142446	0.287287	0.0613085	0.367328	4129	13813	4089	16322	3527	14116	3751	10897	3870	14759
ENSMUSG00000019577	Pdk4	pyruvate dehydrogenase kinase, isoenzyme 4 [Source:MGI Symbol;Acc:MGI:1351481]	chr6	-	1.78384	2.06702	-0.0991691	0.184013	7.88678e-12	1.278e-12	0.439522	0.0407671	2.56002e-10	6.23578e-11	0.916591	0.631536	220.571	2.10377e-13	17.0721	19.1882	-0.792368	2.22195	4.38477	1.90472	1.57488	1.78877	1.87188	2.2046	2.11404	1.83431	2.11967	0.018532	-0.204643	-0.027842	-0.185604	0.319648	0.229083	-0.0506429	0.234718	585	2449	507	2458	457	2262	651	1944	532	2141
ENSMUSG00000098051	Gm27032	predicted gene, 27032 [Source:MGI Symbol;Acc:MGI:5504147]	chr2	+	-1.94681	-2.09463	0.0965769	-0.0512436	7.88795e-12	2.84618e-12	0.249725	0.71946	2.56002e-10	1.12425e-10	0.843693	0.95154	208.118	3.33746e-13	-17.0719	-18.2294	1.19356	-0.365467	1.91136	-1.8111	-1.87096	-2.05105	-2.00824	-2.02106	-2.15898	-2.0967	-2.07666	0.045885	-0.12519	0.146818	0.35201	0.0191624	-0.118756	-0.0564814	-0.0364372	394	98	354	95	366	112	370	116	397	105
ENSMUSG00000024039	Cbs	cystathionine beta-synthase [Source:MGI Symbol;Acc:MGI:88285]	chr17	-	1.81586	1.95847	-0.0070423	0.135568	7.88869e-12	2.99137e-12	0.954969	0.145101	2.56002e-10	1.16823e-10	0.994575	0.746774	207.675	3.39446e-13	17.0718	18.1713	-0.0573433	1.53033	4.87362	1.87164	1.55982	1.75679	2.07872	1.97578	1.90781	1.78503	2.15416	-0.0108991	-0.0955076	0.0974651	-0.0165657	0.152667	0.0846948	-0.0380845	0.331046	790	3071	754	3131	702	3045	770	2650	800	3041
ENSMUSG00000058600	Rpl30	ribosomal protein L30 [Source:MGI Symbol;Acc:MGI:98037]	chr15	-	-1.50195	-1.45251	-0.0410962	0.00835051	7.92008e-12	1.51765e-11	0.566179	0.936633	2.56212e-10	3.76517e-10	0.941867	0.990181	186.399	7.99173e-13	-17.0674	-16.3642	-0.585573	0.0807374	2.35532	-1.3187	-1.47554	-1.6799	-1.46903	-1.52077	-1.32258	-1.45802	-1.47057	-0.0420455	-0.0860375	0.0901536	-0.11098	-0.072203	0.125989	-0.00945635	-0.0220064	437	149	429	183	382	187	408	181	450	176
ENSMUSG00000025066	Sfr1	SWI5 dependent recombination repair 1 [Source:MGI Symbol;Acc:MGI:1915038]	chr19	+	0.687842	0.637091	0.109709	0.0589573	7.91541e-12	2.54657e-11	0.0161197	0.156312	2.56212e-10	5.57694e-10	0.650746	0.755957	183.451	9.06561e-13	17.0681	15.8231	2.68346	1.48617	6.42473	0.719617	0.694945	0.68483	0.649518	0.688715	0.640233	0.680394	0.538647	0.173416	0.0495164	0.108479	0.105878	0.11081	0.0623279	0.102489	-0.0392579	3867	5864	3592	6060	3108	5893	3465	6259	3472	6590
ENSMUSG00000106049	Gm43019	predicted gene 43019 [Source:MGI Symbol;Acc:MGI:5663156]	chr5	-	-3.4298	-3.31873	0.299936	0.411011	8.04389e-12	2.08719e-12	0.00682448	0.120473	2.59808e-10	8.76603e-11	0.612177	0.730233	215.881	2.49553e-13	-17.0503	-18.5954	3.0954	1.63846	0.913957	-3.57947	-3.08189	-3.03961	-3.76807	-3.53833	-2.95109	-2.88589	-3.68394	0.334418	0.288805	0.359173	0.222431	0.130133	0.717373	0.78258	-0.0154728	360	28	353	46	241	23	277	36	344	51
ENSMUSG00000027893	Ahcyl1	S-adenosylhomocysteine hydrolase-like 1 [Source:MGI Symbol;Acc:MGI:2385184]	chr3	-	0.954792	1.09802	-0.0224893	0.120741	8.17862e-12	9.35419e-13	0.693213	0.046858	2.63744e-10	5.004e-11	0.963738	0.641352	224.927	1.80088e-13	17.0321	19.5742	-0.401572	2.15032	8.53638	1.05757	0.795499	0.872494	1.09265	1.06693	1.1179	1.13925	1.06787	-0.0379255	-0.0240746	0.0440671	-0.0722434	0.0898346	0.140797	0.162148	0.0907721	13320	27737	13613	30710	13021	29702	13351	26760	13242	32963
ENSMUSG00000002475	Abhd3	abhydrolase domain containing 3 [Source:MGI Symbol;Acc:MGI:2147183]	chr18	-	1.85605	1.93425	-0.0401134	0.0380799	8.27585e-12	4.92873e-12	0.728858	0.721664	2.66045e-10	1.64094e-10	0.969562	0.951825	199.785	4.61479e-13	17.0191	17.5973	-0.352664	0.362459	6.57713	2.18167	1.52141	1.81292	1.90144	1.78081	2.14145	1.80896	2.00373	-0.0941151	-0.0294377	0.022488	-0.0649823	-0.115059	0.245578	-0.0869086	0.107858	2454	8605	2598	11809	2483	12408	2515	8482	2499	9918
ENSMUSG00000038462	Uqcrfs1	ubiquinol-cytochrome c reductase, Rieske iron-sulfur polypeptide 1 [Source:MGI Symbol;Acc:MGI:1913944]	chr13	-	0.776957	0.749867	0.00256386	-0.0245268	8.27237e-12	1.51062e-11	0.956673	0.592916	2.66045e-10	3.76135e-10	0.994801	0.920282	185.905	8.1612e-13	17.0195	16.3691	0.0551704	-0.545319	6.46343	0.91009	0.672078	0.732299	0.792901	0.703243	0.803139	0.739407	0.754353	-0.0491444	0.066868	0.0293973	-0.0387609	-0.0715089	0.0283866	-0.0353447	-0.0203985	3411	5660	3742	6483	3233	6922	3326	6341	3383	6560
ENSMUSG00000082896	Gm5844	predicted gene 5844 [Source:MGI Symbol;Acc:MGI:3645252]	chr3	+	0.698358	0.687498	0.00801613	-0.00284405	8.35839e-12	1.13663e-11	0.851224	0.944467	2.68278e-10	3.04812e-10	0.985407	0.991914	189.093	7.13409e-13	17.0082	16.6735	0.190559	-0.0707374	6.1614	0.753318	0.766135	0.648001	0.62491	0.700511	0.718067	0.718041	0.615789	-0.0057904	0.0815492	-0.0082887	-0.0377709	0.00984509	0.0274011	0.0273748	-0.0748777	2916	4704	3136	5089	2568	5151	2872	5615	2734	5382
ENSMUSG00000041488	Stx3	syntaxin 3 [Source:MGI Symbol;Acc:MGI:103077]	chr19	-	-1.38214	-1.54756	0.0703658	-0.0950565	8.38813e-12	1.85701e-12	0.31234	0.327706	2.68451e-10	8.1336e-11	0.871384	0.843954	213.48	2.7273e-13	-17.0043	-18.7351	1.04261	-1.00901	3.74905	-1.48959	-1.26191	-1.27219	-1.51336	-1.61265	-1.45509	-1.42104	-1.7131	0.0206961	-0.0580495	0.11352	0.228416	-0.152241	0.00531573	0.0393695	-0.252691	1153	384	1105	458	1036	421	1040	533	1155	496
ENSMUSG00000026123	Plekhb2	pleckstrin homology domain containing, family B (evectins) member 2 [Source:MGI Symbol;Acc:MGI:2385825]	chr1	+	0.609831	0.649552	-0.0129706	0.02675	8.38992e-12	3.16308e-12	0.722295	0.466411	2.68451e-10	1.20773e-10	0.967866	0.888014	205.684	3.66405e-13	17.004	18.1063	-0.361598	0.745787	8.26768	0.609231	0.565142	0.56815	0.696459	0.622532	0.668289	0.614646	0.692707	-0.00801046	0.0317425	-0.0124533	-0.0633398	-0.000228712	0.0455285	-0.00811534	0.0699464	12909	19477	13432	21487	11642	20663	12521	21653	12087	21895
ENSMUSG00000042305	Tmem183a	transmembrane protein 183A [Source:MGI Symbol;Acc:MGI:1914729]	chr1	-	-0.670774	-0.640157	0.00627878	0.0368961	8.41631e-12	1.73648e-11	0.872198	0.375216	2.68877e-10	4.11902e-10	0.986801	0.859848	184.244	8.76153e-13	-17.0006	-16.2218	0.163417	0.911683	5.62407	-0.73931	-0.570008	-0.646865	-0.730719	-0.634072	-0.608551	-0.632209	-0.681811	0.0253458	0.0562444	-0.0474721	-0.0109598	0.0434427	0.0689645	0.0453064	-0.00429546	3279	2049	3391	2229	2932	2013	3107	2446	2928	2319
ENSMUSG00000097311	Gm26871	predicted gene, 26871 [Source:MGI Symbol;Acc:MGI:5477365]	chr3	+	-2.57854	-2.94613	0.183283	-0.184311	8.43726e-12	1.78588e-12	0.0676984	0.363355	2.69128e-10	7.95781e-11	0.73106	0.85477	214.451	2.63074e-13	-16.9978	-18.782	1.95695	-0.935147	2.49865	-2.62469	-2.37105	-2.35463	-2.93578	-3.13893	-2.55709	-3.31169	-2.71807	0.288192	0.10608	0.0589389	0.31077	-0.376399	0.205444	-0.549156	0.0444607	879	90	784	145	563	120	749	155	704	90
ENSMUSG00000005609	Ctr9	CTR9 homolog, Paf1/RNA polymerase II complex component [Source:MGI Symbol;Acc:MGI:109345]	chr7	+	0.706809	0.614099	0.0165803	-0.0761297	8.48566e-12	7.74449e-11	0.699968	0.0818601	2.70252e-10	1.33687e-09	0.964799	0.688455	168.744	1.75369e-12	16.9916	14.7135	0.392229	-1.85438	6.4442	0.780503	0.735033	0.691648	0.61746	0.664432	0.557288	0.602037	0.6307	0.0192796	-0.0655516	0.0861458	0.026738	-0.0250763	-0.13222	-0.0874707	-0.0588086	3640	5664	3474	5620	3367	6439	3410	6741	3581	6131
ENSMUSG00000109481	Gm45130	predicted gene 45130 [Source:MGI Symbol;Acc:MGI:5753706]	chr7	+	-3.02654	-3.01635	0.161042	0.17123	8.54893e-12	4.1229e-12	0.11549	0.459524	2.71845e-10	1.44281e-10	0.771582	0.886446	202.754	4.10549e-13	-16.9834	-17.8006	1.6626	0.757557	0.410147	-2.40289	-2.90738	-3.08708	-3.39228	-2.79326	-3.0887	-3.21905	-2.67712	0.0976052	0.177383	0.136045	0.261791	0.322349	0.0269167	-0.103439	0.43849	199	28	213	24	152	35	183	26	192	23
ENSMUSG00000025607	Copg2	coatomer protein complex, subunit gamma 2 [Source:MGI Symbol;Acc:MGI:1858683]	chr6	-	0.556513	0.579848	-0.0475695	-0.0242343	8.56477e-12	4.7062e-12	0.168912	0.467543	2.71928e-10	1.57965e-10	0.808962	0.888014	200.758	4.44057e-13	16.9814	17.6497	-1.43956	-0.743863	6.87706	0.586437	0.526782	0.562573	0.550222	0.622289	0.541886	0.54846	0.607628	-0.0377282	0.00894666	-0.0700881	-0.0921988	0.0180191	-0.0623846	-0.0558108	0.0033573	4986	7496	5213	7577	4490	8020	4974	8314	4579	8050
ENSMUSG00000104132	Gm36952	predicted gene, 36952 [Source:MGI Symbol;Acc:MGI:5610180]	chr1	-	-3.07889	-3.73596	0.117369	-0.539706	8.70194e-12	3.33717e-12	0.25623	0.051325	2.73924e-10	1.24867e-10	0.847267	0.645883	205.196	3.73372e-13	-16.964	-18.0441	1.17664	-2.10305	1.99258	-3.73751	-2.65007	-2.66898	-3.20164	-4.36085	-3.33081	-3.81017	-3.3322	0.107104	0.12809	0.104069	0.139692	-1.17657	-0.146521	-0.625881	-0.147914	701	32	720	72	586	49	619	115	657	54
ENSMUSG00000083287	Gm13502	predicted gene 13502 [Source:MGI Symbol;Acc:MGI:3649894]	chr2	-	1.34219	1.36539	0.100696	0.123896	8.70764e-12	5.67593e-12	0.291342	0.0632804	2.73924e-10	1.82751e-10	0.863723	0.661948	198.906	4.77904e-13	16.9633	17.4381	1.09051	1.99291	3.27458	1.43421	1.27363	1.35251	1.28526	1.27752	1.54151	1.29065	1.32391	0.141337	0.0494516	0.0201488	0.196517	0.0429848	0.306974	0.0561101	0.0893704	336	782	319	1004	264	862	329	833	290	892
ENSMUSG00000032301	Psma4	proteasome (prosome, macropain) subunit, alpha type 4 [Source:MGI Symbol;Acc:MGI:1347060]	chr9	+	0.794845	0.811558	-0.0177139	-0.00100114	8.67557e-12	7.00644e-12	0.720204	0.98266	2.73924e-10	2.13858e-10	0.967541	0.997322	194.64	5.67461e-13	16.9673	17.203	-0.364451	-0.0220702	5.9152	0.896137	0.751383	0.754107	0.774963	0.823002	0.876665	0.793072	0.756093	-0.0612401	-0.0167613	0.0977625	-0.0958617	0.00982894	0.063492	-0.0201006	-0.05708	2298	4118	2399	4568	2181	4658	2400	4552	2410	4559
ENSMUSG00000102918	Pcdhgc3	protocadherin gamma subfamily C, 3 [Source:MGI Symbol;Acc:MGI:1935201]	chr18	+	1.89124	1.91555	0.0657269	0.0900342	8.64742e-12	7.24598e-12	0.573313	0.419042	2.73924e-10	2.18571e-10	0.944222	0.873712	194.554	5.69444e-13	16.9709	17.1657	0.574738	0.829057	6.90945	2.04588	1.45265	1.94752	2.11663	1.85405	1.94794	1.74169	2.11368	0.032765	0.0672286	0.0322981	0.132477	0.0295732	0.123457	-0.0827873	0.2892	3241	11797	3360	13456	3033	13657	2852	9780	3043	12335
ENSMUSG00000025487	Psmd13	proteasome (prosome, macropain) 26S subunit, non-ATPase, 13 [Source:MGI Symbol;Acc:MGI:1345192]	chr7	+	0.631532	0.636509	-0.0540726	-0.0490959	8.68825e-12	9.12652e-12	0.181048	0.192567	2.73924e-10	2.56818e-10	0.811605	0.780476	192.548	6.18164e-13	16.9657	16.9118	-1.3973	-1.35926	5.71675	0.714285	0.644896	0.585055	0.57932	0.662592	0.673693	0.609577	0.602212	-0.0466578	-0.0139655	-0.0845776	-0.0739725	-0.0230899	-0.0119894	-0.0761054	-0.0834703	2172	3363	2249	3622	2083	3842	2110	3956	1987	3664
ENSMUSG00000026229	Psmd1	proteasome (prosome, macropain) 26S subunit, non-ATPase, 1 [Source:MGI Symbol;Acc:MGI:1917497]	chr1	+	0.572603	0.542028	0.0048069	-0.0257678	8.67161e-12	2.04973e-11	0.888937	0.454549	2.73924e-10	4.72035e-10	0.98791	0.885343	181.878	9.70415e-13	16.9678	16.048	0.141849	-0.766126	7.36142	0.618837	0.612949	0.534256	0.523707	0.53684	0.552159	0.594934	0.48376	-0.0202294	0.0292483	-0.00462996	0.014716	-0.0308214	-0.0155018	0.0272725	-0.0839012	6960	10104	7291	10914	6422	11311	6948	12171	6608	11890
ENSMUSG00000016541	Atxn10	ataxin 10 [Source:MGI Symbol;Acc:MGI:1859293]	chr15	+	0.621508	0.577907	0.006719	-0.0368825	8.83663e-12	2.74749e-11	0.857477	0.327678	2.77557e-10	5.93469e-10	0.985833	0.843954	178.483	1.12624e-12	16.9471	15.7451	0.182452	-1.00907	7.40419	0.599679	0.625324	0.659354	0.601786	0.529494	0.603412	0.603098	0.574518	-0.0663789	0.0233801	0.00282193	0.0682763	-0.0850167	-0.0110991	-0.0114131	-0.0399928	6837	10212	7365	11488	6107	11321	7006	12451	6737	12147
ENSMUSG00000002319	Ipo4	importin 4 [Source:MGI Symbol;Acc:MGI:1923001]	chr14	-	0.635672	0.646084	-0.0536798	-0.0432683	8.89122e-12	7.78483e-12	0.181944	0.256794	2.7842e-10	2.28451e-10	0.811605	0.816618	194.077	5.80637e-13	16.9404	17.0864	-1.39427	-1.17519	6.11972	0.60837	0.673856	0.575246	0.684259	0.636271	0.604787	0.691775	0.651513	-0.025511	-0.0450221	-0.0789164	-0.0669706	-0.0532662	-0.0847504	0.00223718	-0.0380244	2907	4357	2903	4556	2784	4708	2685	5323	2631	5118
ENSMUSG00000008668	Rps18	ribosomal protein S18 [Source:MGI Symbol;Acc:MGI:98146]	chr17	-	-0.864719	-0.749294	-0.121763	-0.00633774	8.88977e-12	1.08657e-10	0.0194686	0.910895	2.7842e-10	1.73564e-09	0.655056	0.985557	165.868	2.00824e-12	-16.9406	-14.3894	-2.59137	-0.11366	3.71729	-0.824654	-0.892557	-0.808289	-0.922882	-0.738865	-0.814909	-0.670283	-0.770879	-0.0421241	-0.163648	-0.186341	-0.0840517	0.00418933	-0.071855	0.072771	-0.0278243	918	512	854	519	818	556	917	573	780	607
ENSMUSG00000110558	RP23-39F24.3		chr8	-	-2.65062	-3.24558	0.0167032	-0.578259	8.98253e-12	3.79217e-12	0.863791	0.017864	2.80851e-10	1.35007e-10	0.986533	0.566564	203.741	3.95052e-13	-16.9292	-17.8965	0.174279	-2.63342	1.03562	-2.59762	-2.67667	-2.57941	-2.57454	-3.82466	-2.52548	-3.42641	-3.00585	-0.0157092	-0.0579605	0.0138162	0.166635	-1.1909	0.108277	-0.792662	-0.372099	291	19	286	53	258	49	266	50	279	29
ENSMUSG00000031342	Gpm6b	glycoprotein m6b [Source:MGI Symbol;Acc:MGI:107672]	chrX	+	1.09471	1.11928	0.114416	0.138984	9.01683e-12	6.55237e-12	0.0927131	0.0491649	2.81495e-10	2.02667e-10	0.750067	0.64414	197.538	5.04755e-13	16.9251	17.2775	1.78596	2.12541	10.8949	1.23285	0.840775	1.13604	1.16789	1.10343	1.16664	1.01547	1.19122	0.14693	0.0747629	0.159155	0.0771427	0.123543	0.186754	0.0355789	0.211328	72014	148778	69338	166129	60711	159510	61129	131328	68212	158218
ENSMUSG00000031453	Rasa3	RAS p21 protein activator 3 [Source:MGI Symbol;Acc:MGI:1197013]	chr8	-	0.933836	0.926716	-0.0459531	-0.0530731	9.12193e-12	1.06192e-11	0.42135	0.347281	2.84344e-10	2.88927e-10	0.911804	0.850862	189.366	7.05328e-13	16.9124	16.747	-0.824867	-0.967797	7.15354	1.07867	0.82011	1.01084	0.824988	0.939266	1.02847	0.816052	0.923363	-0.00351904	-0.0372773	-0.0605614	-0.0831581	-0.0405152	0.0486841	-0.163729	-0.056418	5452	9983	5391	11350	4966	12047	5161	10880	4922	10360
ENSMUSG00000037149	Ddx1	DEAD (Asp-Glu-Ala-Asp) box polypeptide 1 [Source:MGI Symbol;Acc:MGI:2144727]	chr12	-	0.638257	0.588301	0.000977811	-0.0489788	9.14771e-12	3.25222e-11	0.979725	0.21118	2.84716e-10	6.79625e-10	0.996374	0.793427	176.417	1.23473e-12	16.9093	15.573	0.0258069	-1.30148	7.48272	0.671382	0.662735	0.672208	0.546045	0.54702	0.666734	0.58745	0.551653	-0.0272158	-0.00627998	0.0495278	-0.0122584	-0.0901291	0.0295853	-0.0496987	-0.0854956	7399	10841	7599	12589	6754	12531	7519	13458	7329	12602
ENSMUSG00000034088	Hdlbp	high density lipoprotein (HDL) binding protein [Source:MGI Symbol;Acc:MGI:99256]	chr1	-	0.598729	0.566023	0.015015	-0.0176915	9.27991e-12	2.21707e-11	0.677658	0.624063	2.88393e-10	5.01024e-10	0.963147	0.929396	180.107	1.04845e-12	16.8936	15.9664	0.423227	-0.499553	8.02189	0.54517	0.656613	0.634534	0.558387	0.495358	0.570526	0.634821	0.563086	-0.0219925	0.0384613	0.00461567	0.039066	-0.0882804	-0.0131123	0.0511831	-0.0205527	10854	15438	11457	17382	9985	16781	10501	19587	10384	19221
ENSMUSG00000097277	2900076A07Rik	RIKEN cDNA 2900076A07 gene [Source:MGI Symbol;Acc:MGI:1920242]	chr7	+	-1.77339	-1.93265	0.0254529	-0.13381	9.34978e-12	4.0413e-12	0.748957	0.315182	2.90126e-10	1.41908e-10	0.971564	0.83885	201.09	4.38281e-13	-16.8854	-17.8235	0.32548	-1.03631	1.08766	-1.6426	-1.8138	-1.83634	-1.67528	-1.96948	-1.88622	-1.91779	-1.87537	0.0694505	-0.0710795	-0.0832364	0.225789	-0.192241	-0.108983	-0.140554	-0.0981362	218	52	200	59	180	68	195	65	184	61
ENSMUSG00000030068	Gm20696	predicted gene 20696 [Source:MGI Symbol;Acc:MGI:5313143]	chr6	-	-2.43441	-2.36026	0.112596	0.186749	9.43244e-12	7.4381e-12	0.236243	0.30727	2.92249e-10	2.22407e-10	0.832686	0.834693	193.686	5.89967e-13	-16.8758	-17.1367	1.22974	1.05395	1.36646	-2.47494	-2.32451	-2.23878	-2.58665	-2.69963	-2.40685	-2.35604	-1.89651	0.112827	0.139386	0.105738	0.0993664	-0.17908	0.113703	0.164515	0.624039	321	47	331	62	283	54	246	65	300	68
ENSMUSG00000030095	Tmem43	transmembrane protein 43 [Source:MGI Symbol;Acc:MGI:1921372]	chr6	+	0.926677	0.925725	-0.0727824	-0.0737351	9.4539e-12	1.22608e-11	0.229389	0.177124	2.92473e-10	3.22485e-10	0.830781	0.770702	187.842	7.51898e-13	16.8734	16.592	-1.24874	-1.4107	5.5632	1.07458	0.836858	0.89566	0.896422	0.952967	1.00514	0.820409	0.92591	-0.0107165	-0.103778	-0.086223	-0.0942464	-0.0466546	0.00551499	-0.179213	-0.0737125	1821	3320	1728	3679	1756	4034	1649	3696	1623	3423
ENSMUSG00000096210	H1f0	H1 histone family, member 0 [Source:MGI Symbol;Acc:MGI:95893]	chr15	+	0.669468	0.700545	-0.0181795	0.0128975	9.53985e-12	4.95462e-12	0.657577	0.746649	2.94326e-10	1.64423e-10	0.960007	0.955281	197.954	4.96423e-13	16.8635	17.5914	-0.451498	0.328588	6.56861	0.752467	0.615618	0.629314	0.67939	0.779983	0.689575	0.624737	0.708215	-0.0128928	-0.0208259	-0.00200907	-0.0383023	0.0922787	0.0018705	-0.062968	0.0205101	3894	6551	3920	6576	3600	6908	3741	6788	3685	6649
ENSMUSG00000028859	Csf3r	colony stimulating factor 3 receptor (granulocyte) [Source:MGI Symbol;Acc:MGI:1339755]	chr4	+	-2.97467	-3.32283	0.0271969	-0.320959	9.55679e-12	5.72575e-12	0.787475	0.199566	2.94326e-10	1.82921e-10	0.976584	0.784228	196.352	5.29439e-13	-16.8616	-17.4283	0.274066	-1.33703	0.875992	-2.59374	-2.85502	-2.84544	-3.42758	-3.35066	-2.96273	-3.67671	-3.0198	-0.0248242	0.105106	0.028355	0.0125926	-0.38991	-0.00198184	-0.715954	-0.0590438	277	26	307	37	218	47	310	42	270	23
ENSMUSG00000026356	Dars	aspartyl-tRNA synthetase [Source:MGI Symbol;Acc:MGI:2442544]	chr1	-	0.976847	0.97383	0.0545556	0.0515383	9.54396e-12	1.02763e-11	0.373577	0.373106	2.94326e-10	2.82592e-10	0.89323	0.859848	189.23	7.09326e-13	16.863	16.7826	0.914896	0.91582	6.21587	1.14708	0.841592	0.964012	0.953943	1.04333	1.01816	0.883251	0.951587	0.098787	-0.0167866	0.132003	0.00251461	0.120803	0.0956304	-0.0392774	0.0290589	2905	5710	2714	5997	2376	6271	2699	5482	2792	5776
ENSMUSG00000006998	Psmd2	proteasome (prosome, macropain) 26S subunit, non-ATPase, 2 [Source:MGI Symbol;Acc:MGI:1096584]	chr16	+	0.566351	0.576739	-0.024722	-0.0143342	9.66549e-12	7.3826e-12	0.473742	0.674708	2.97228e-10	2.21392e-10	0.922572	0.942404	192.841	6.10754e-13	16.8492	17.145	-0.733374	-0.427358	7.62743	0.583886	0.587835	0.564869	0.528381	0.580901	0.582399	0.603809	0.539569	-0.0720204	0.0544127	-0.0694842	-0.011888	-0.0100869	-0.00858869	0.0128215	-0.0514184	8117	12338	8969	13200	7858	13346	8170	14459	7637	14169
ENSMUSG00000024640	Psat1	phosphoserine aminotransferase 1 [Source:MGI Symbol;Acc:MGI:2183441]	chr19	-	1.34189	1.37448	0.0137662	0.0463605	9.89848e-12	6.95753e-12	0.866326	0.565915	3.03938e-10	2.12739e-10	0.986533	0.917212	193.175	6.02445e-13	16.8233	17.2107	0.171002	0.585976	7.36369	1.55122	1.06463	1.36031	1.38979	1.44491	1.41617	1.22294	1.41382	0.0765675	-0.071136	0.0980311	-0.0500092	0.11679	0.0880499	-0.105183	0.0857009	5631	14432	5145	15120	5023	16333	5060	12594	5368	13986
ENSMUSG00000022136	Dnajc3	DnaJ heat shock protein family (Hsp40) member C3 [Source:MGI Symbol;Acc:MGI:107373]	chr14	+	0.904733	0.955495	-0.0812306	-0.0304689	9.95336e-12	4.56836e-12	0.155826	0.57488	3.05167e-10	1.5537e-10	0.80337	0.917687	199.224	4.71883e-13	16.8173	17.6835	-1.48803	-0.572368	6.80389	1.09813	0.826158	0.855464	0.837458	0.931499	1.045	0.858714	0.985658	-0.0901947	-0.101727	-0.0508548	-0.0826716	-0.0541649	0.0593351	-0.12695	-5.33887e-06	4079	7699	4096	8902	3992	9702	4247	8681	3937	8274
ENSMUSG00000027809	Etfdh	electron transferring flavoprotein, dehydrogenase [Source:MGI Symbol;Acc:MGI:106100]	chr3	-	1.20491	1.28529	-0.0398997	0.0404822	1.01576e-11	4.55819e-12	0.613711	0.550847	3.1004e-10	1.55281e-10	0.954127	0.910685	198.33	4.89002e-13	16.7952	17.6861	-0.514637	0.609105	5.45632	1.4027	1.03214	1.16882	1.20693	1.29102	1.37244	1.1487	1.32401	-0.0405131	-0.136739	0.0654767	-0.053265	0.047111	0.128533	-0.0952063	0.0801059	1467	3531	1389	3993	1432	4166	1499	3481	1483	3616
ENSMUSG00000022261	Sdc2	syndecan 2 [Source:MGI Symbol;Acc:MGI:1349165]	chr15	+	1.03667	1.0025	0.0976988	0.0635363	1.01492e-11	1.68965e-11	0.141898	0.305611	3.1004e-10	4.0406e-10	0.80337	0.833569	183.187	9.16961e-13	16.7961	16.2506	1.54347	1.0577	6.33025	1.12784	0.868165	1.0349	1.11819	1.01306	1.02547	0.895012	1.07577	0.195819	-0.03419	0.163116	0.0680981	0.0740007	0.0864106	-0.0440506	0.136706	3262	6052	2815	6524	2438	6496	2781	5862	2995	6303
ENSMUSG00000020628	Trappc12	trafficking protein particle complex 12 [Source:MGI Symbol;Acc:MGI:2445089]	chr12	-	0.580414	0.553972	0.0324785	0.00603609	1.01454e-11	2.14739e-11	0.367661	0.861764	3.1004e-10	4.90675e-10	0.891831	0.97521	179.567	1.07364e-12	16.7965	15.9996	0.926569	0.176902	6.40648	0.518421	0.638757	0.563502	0.601579	0.587337	0.498327	0.532802	0.596508	0.0462174	0.00715276	0.039799	0.038444	0.039675	-0.0493342	-0.0148598	0.0488466	3710	5432	3655	5458	3182	5371	3405	6308	3469	5912
ENSMUSG00000075053	Vdac3-ps1	voltage-dependent anion channel 3, pseudogene 1 [Source:MGI Symbol;Acc:MGI:1270159]	chr13	-	0.583372	0.537338	-0.0344384	-0.0804727	1.02319e-11	4.11341e-11	0.348823	0.0309174	3.11846e-10	8.12479e-10	0.884676	0.609766	174.167	1.36636e-12	16.7873	15.336	-0.964621	-2.3621	5.98839	0.63952	0.607686	0.539957	0.546267	0.525251	0.583488	0.528681	0.514668	0.0155511	-0.0144339	-0.0609986	-0.0800227	-0.0930825	-0.0348459	-0.0896524	-0.103666	2789	3812	2765	4242	2417	4486	2689	4741	2484	4319
ENSMUSG00000037236	Matr3	matrin 3 [Source:MGI Symbol;Acc:MGI:1298379]	chr18	+	0.669503	0.622071	0.0352241	-0.0122074	1.02841e-11	3.18024e-11	0.388531	0.764212	3.12973e-10	6.67298e-10	0.899696	0.959957	175.009	1.31536e-12	16.7818	15.5957	0.885935	-0.305017	9.36915	0.675644	0.713757	0.695703	0.593193	0.643298	0.563766	0.729684	0.551506	-0.000701715	0.0409859	0.0754453	0.0251566	0.00894526	-0.0705864	0.0953314	-0.0828471	27226	42872	28367	43362	24599	45401	26589	50366	26957	51449
ENSMUSG00000040359	Ufl1	UFM1 specific ligase 1 [Source:MGI Symbol;Acc:MGI:1914740]	chr4	-	0.684312	0.629182	0.0491577	-0.00597298	1.03725e-11	3.98743e-11	0.263288	0.880927	3.15196e-10	7.97563e-10	0.850321	0.978482	172.636	1.46497e-12	16.7725	15.3672	1.15864	-0.152161	5.60917	0.765957	0.662946	0.656221	0.649722	0.662426	0.602923	0.677726	0.573399	0.0684017	0.00818769	0.0910204	0.0274565	0.0274812	-0.032022	0.0427816	-0.0615454	2090	3210	2029	3292	1781	3538	2017	3559	1994	3667
ENSMUSG00000003316	Glg1	golgi apparatus protein 1 [Source:MGI Symbol;Acc:MGI:104967]	chr8	-	0.618151	0.661849	-0.0256146	0.0180827	1.03944e-11	3.60869e-12	0.496413	0.630682	3.15394e-10	1.30971e-10	0.926069	0.931328	201.199	4.364e-13	16.7702	17.9537	-0.695699	0.489969	8.62553	0.518246	0.612383	0.66835	0.673395	0.623438	0.64154	0.657704	0.724636	-0.0558717	0.0137057	-0.0257335	-0.0345763	-0.0202741	-0.00217208	0.0139912	0.0809239	16016	24778	17013	26816	14905	24881	15803	28695	15360	28680
ENSMUSG00000021218	Gdi2	guanosine diphosphate (GDP) dissociation inhibitor 2 [Source:MGI Symbol;Acc:MGI:99845]	chr13	+	0.587882	0.60952	-0.0156655	0.00597207	1.05241e-11	6.03499e-12	0.661121	0.866946	3.18859e-10	1.90139e-10	0.960474	0.975549	194.174	5.78335e-13	16.7568	17.3693	-0.446482	0.1702	8.28418	0.646941	0.543492	0.602806	0.558039	0.597707	0.641447	0.644305	0.554432	-0.0530065	0.00388129	0.00913133	-0.022722	-0.00579092	0.0379487	0.0408067	-0.049066	12805	19556	13483	21544	12044	21706	13316	21829	12556	22830
ENSMUSG00000014361	Mertk	c-mer proto-oncogene tyrosine kinase [Source:MGI Symbol;Acc:MGI:96965]	chr2	+	1.1513	1.36595	-0.131932	0.082718	1.06544e-11	9.02828e-13	0.0840409	0.231755	3.2007e-10	4.8805e-11	0.7395	0.805123	221.904	2.00544e-13	16.7434	19.6185	-1.84001	1.24213	6.23726	1.19852	0.970061	1.18892	1.24237	1.37973	1.44282	1.29219	1.35523	0.00123331	-0.141577	-0.166978	-0.232912	0.0946979	0.157794	0.00716457	0.0701974	2667	6212	2445	6936	2464	6384	2846	5887	2229	6608
ENSMUSG00000060261	Gtf2i	general transcription factor II I [Source:MGI Symbol;Acc:MGI:1202722]	chr5	-	0.528308	0.564829	0.0260829	0.0626043	1.06373e-11	3.7914e-12	0.421468	0.0637919	3.2007e-10	1.35007e-10	0.911804	0.66205	201.553	4.30353e-13	16.7452	17.8968	0.824652	1.98863	7.63992	0.503018	0.494356	0.551184	0.564624	0.521664	0.564694	0.57218	0.600154	0.0042837	0.0284592	0.00303423	0.069012	0.0195657	0.0625961	0.0700818	0.0980554	8555	12263	8806	13503	7618	12614	8017	13547	8028	14355
ENSMUSG00000033735	Spr	sepiapterin reductase [Source:MGI Symbol;Acc:MGI:103078]	chr6	-	0.887729	0.931773	-0.0552187	-0.0111743	1.05925e-11	7.06577e-12	0.360803	0.818544	3.2007e-10	2.14036e-10	0.889062	0.967535	192.31	6.24241e-13	16.7497	17.1936	-0.940263	-0.233153	4.49385	0.945124	0.807164	0.865264	0.931519	0.998176	0.923157	0.790808	1.02005	-0.0310045	-0.058638	-0.0382392	-0.101148	0.0536509	-0.0213686	-0.153717	0.0755221	855	1651	849	1675	813	1757	819	1725	799	1616
ENSMUSG00000022110	Sucla2	succinate-Coenzyme A ligase, ADP-forming, beta subunit [Source:MGI Symbol;Acc:MGI:1306775]	chr14	+	0.643831	0.644065	-0.0141784	-0.013944	1.06594e-11	1.07406e-11	0.718113	0.720755	3.2007e-10	2.91457e-10	0.967262	0.95154	186.881	7.83017e-13	16.7429	16.7347	-0.367308	-0.363698	7.50976	0.712117	0.65502	0.603472	0.603966	0.601555	0.654689	0.700894	0.619274	-0.0413125	0.0199539	0.0460307	-0.0822899	-0.0564934	-0.00335941	0.0428461	-0.0387739	7426	11290	7843	12519	6947	13064	7618	13567	7410	13671
ENSMUSG00000041852	Tcf20	transcription factor 20 [Source:MGI Symbol;Acc:MGI:108399]	chr15	-	-0.64255	-0.61773	0.0178189	0.0426381	1.06347e-11	1.94676e-11	0.648936	0.28191	3.2007e-10	4.51358e-10	0.959596	0.82697	180.308	1.03924e-12	-16.7454	-16.1019	0.463779	1.11285	8.90549	-0.748323	-0.581377	-0.632398	-0.607618	-0.669517	-0.614233	-0.574491	-0.612489	0.00625414	0.0254522	0.033925	0.00595542	-0.00919167	0.0460922	0.0858352	0.047837	31057	19356	31858	21495	29163	19207	30052	23298	29734	23368
ENSMUSG00000028790	Khdrbs1	KH domain containing, RNA binding, signal transduction associated 1 [Source:MGI Symbol;Acc:MGI:893579]	chr4	-	0.539787	0.476764	0.0503794	-0.0126444	1.06485e-11	7.24221e-11	0.139541	0.698431	3.2007e-10	1.26505e-09	0.801671	0.947295	166.472	1.95146e-12	16.744	14.7784	1.5533	-0.394351	6.96427	0.614032	0.515015	0.521139	0.508281	0.466407	0.494008	0.503969	0.442612	0.0276372	0.0519408	0.101376	0.0199515	-0.0229836	0.00461753	0.0145791	-0.046778	5470	7550	5631	8225	4863	8571	5239	8646	5407	8759
ENSMUSG00000028954	Nub1	negative regulator of ubiquitin-like proteins 1 [Source:MGI Symbol;Acc:MGI:1889001]	chr5	+	0.596484	0.524113	0.0167898	-0.0555814	1.06732e-11	7.94758e-11	0.646042	0.135869	3.2007e-10	1.3639e-09	0.958741	0.739344	165.54	2.0398e-12	16.7415	14.6885	0.46791	-1.5689	6.94436	0.616525	0.625104	0.571729	0.571715	0.555281	0.506795	0.491327	0.542335	0.0717463	-0.0645716	0.0303104	0.02981	-0.0241635	-0.0726492	-0.0881176	-0.0371094	5527	7689	5090	7946	4778	8414	5207	9145	5044	8314
ENSMUSG00000026192	Atic	5-aminoimidazole-4-carboxamide ribonucleotide formyltransferase/IMP cyclohydrolase [Source:MGI Symbol;Acc:MGI:1351352]	chr1	+	0.917108	1.08491	-0.141626	0.0261776	1.06996e-11	1.17677e-12	0.0307181	0.613218	3.20396e-10	5.86728e-11	0.65857	0.927047	218.141	2.29739e-13	16.7389	19.2896	-2.36534	0.515358	5.08118	0.978971	0.814074	0.89126	0.991344	1.11499	1.19102	0.983898	1.06336	-0.077802	-0.102293	-0.140389	-0.254898	0.052234	0.128263	-0.0788599	0.000605667	1241	2527	1235	2847	1120	2696	1287	2598	1116	2608
ENSMUSG00000020932	Gfap	glial fibrillary acidic protein [Source:MGI Symbol;Acc:MGI:95697]	chr11	-	2.72308	2.95702	-0.277923	-0.0439857	1.07442e-11	3.10672e-12	0.106015	0.791191	3.21262e-10	1.19253e-10	0.758006	0.96409	203.543	3.98107e-13	16.7344	18.1272	-1.7111	-0.269149	8.64318	3.05884	2.59473	2.7663	2.47192	3.16768	3.37061	2.48839	2.80117	-0.124226	-0.29242	-0.180778	-0.516941	0.166146	0.369067	-0.513151	-0.200372	7874	62532	7093	76925	7120	74638	10005	58458	7111	44137
ENSMUSG00000016493	Cd46	CD46 antigen, complement regulatory protein [Source:MGI Symbol;Acc:MGI:1203290]	chr1	-	-1.80506	-2.25847	0.152918	-0.300489	1.07623e-11	7.97032e-13	0.0680238	0.0420783	3.21336e-10	4.44607e-11	0.731127	0.635045	224.306	1.84093e-13	-16.7325	-19.7751	1.95439	-2.20573	1.60802	-1.6458	-1.85741	-1.61556	-2.04578	-2.35074	-2.01283	-2.28157	-2.31815	0.0820347	0.125634	0.122124	0.311525	-0.399271	-0.0613593	-0.330106	-0.36668	322	64	336	87	272	100	274	93	311	76
ENSMUSG00000019373	Cops3	COP9 signalosome subunit 3 [Source:MGI Symbol;Acc:MGI:1349409]	chr11	-	0.609736	0.61547	-0.0274429	-0.0217096	1.08122e-11	1.03532e-11	0.473989	0.551266	3.22358e-10	2.82597e-10	0.922572	0.910685	187.366	7.67144e-13	16.7275	16.7745	-0.732958	-0.608457	6.02616	0.70421	0.623792	0.555094	0.554478	0.636227	0.644556	0.618194	0.560541	-0.0418998	-0.0455833	-0.0165933	-0.00377098	-0.000128488	0.00820084	-0.0181613	-0.0758143	2695	4163	2721	4475	2472	4718	2723	4821	2576	4647
ENSMUSG00000109429	Gm45223	predicted gene 45223 [Source:MGI Symbol;Acc:MGI:5753799]	chr7	+	-3.04601	-3.48435	-0.0445286	-0.482862	1.08295e-11	8.92364e-12	0.667361	0.0763993	3.22406e-10	2.52145e-10	0.962118	0.679151	189.877	6.90421e-13	-16.7258	-16.9364	-0.437678	-1.8919	0.850526	-2.63417	-2.86075	-3.01893	-3.49712	-3.45403	-3.24376	-3.79226	-3.13099	-0.293694	0.139144	0.0905891	-0.108116	-0.49431	-0.28404	-0.832536	-0.17127	241	24	330	30	251	48	290	44	296	21
ENSMUSG00000004085	Zak	sterile alpha motif and leucine zipper containing kinase AZK [Source:MGI Symbol;Acc:MGI:2443258]	chr2	+	1.24317	1.31819	-0.150125	-0.0751074	1.09171e-11	8.34538e-12	0.0960806	0.269148	3.24542e-10	2.38761e-10	0.752596	0.824214	191.031	6.58103e-13	16.7171	17.0099	-1.76616	-1.14398	4.63477	1.41728	1.14004	1.1372	1.25762	1.24695	1.41062	1.21842	1.39544	-0.16222	-0.179714	-0.0609897	-0.22223	-0.147371	0.0162984	-0.175902	0.00111428	784	1840	784	2203	852	2449	908	2183	790	2039
ENSMUSG00000037643	Prkci	protein kinase C, iota [Source:MGI Symbol;Acc:MGI:99260]	chr3	+	0.496419	0.457738	0.0631268	0.0244459	1.09332e-11	3.84722e-11	0.0512236	0.417863	3.24551e-10	7.7556e-10	0.707623	0.873428	173.649	1.39888e-12	16.7155	15.4032	2.10408	0.831205	6.50955	0.44868	0.513923	0.522853	0.499631	0.445709	0.458836	0.500976	0.424963	0.0740915	0.0366092	0.089975	0.0517131	0.0125347	0.025662	0.067802	-0.00821137	4148	5514	4091	5947	3570	5612	3781	6344	3939	6476
ENSMUSG00000032349	Elovl5	ELOVL family member 5, elongation of long chain fatty acids (yeast) [Source:MGI Symbol;Acc:MGI:1916051]	chr9	+	1.53597	1.61129	0.00933061	0.0846491	1.09946e-11	5.35356e-12	0.921175	0.366459	3.25904e-10	1.73838e-10	0.991188	0.856267	195.378	5.50693e-13	16.7094	17.5039	0.100497	0.928958	7.42562	1.69782	1.19206	1.64726	1.60562	1.58935	1.76638	1.41294	1.67643	0.0323312	-0.0452286	0.117048	-0.0679531	0.0627115	0.239733	-0.113702	0.149787	5298	15430	5082	18644	4733	17541	4898	13347	5277	15433
ENSMUSG00000001424	Snd1	staphylococcal nuclease and tudor domain containing 1 [Source:MGI Symbol;Acc:MGI:1929266]	chr6	+	0.574262	0.562353	-0.0161437	-0.0280523	1.10208e-11	1.59336e-11	0.648554	0.42224	3.2621e-10	3.88726e-10	0.959387	0.87495	182.014	9.64709e-13	16.7069	16.3126	-0.464325	-0.823254	6.61446	0.535441	0.602798	0.551906	0.607382	0.58941	0.524238	0.528907	0.605769	-0.00215508	-0.00673653	-0.0696344	0.015517	-0.000724502	-0.0658959	-0.0612267	0.0156346	4213	6176	4251	6309	3774	6382	3989	7225	3776	6694
ENSMUSG00000085438	1700020I14Rik	RIKEN cDNA 1700020I14 gene [Source:MGI Symbol;Acc:MGI:1913852]	chr2	+	-1.47091	-1.43832	0.104419	0.137014	1.10725e-11	1.5568e-11	0.253217	0.138455	3.27267e-10	3.83912e-10	0.844762	0.740991	183.205	9.1623e-13	-16.7018	-16.3372	1.18444	1.55788	8.4818	-1.67673	-1.29309	-1.3401	-1.57357	-1.57129	-1.39607	-1.20438	-1.58091	-0.00822373	0.15827	0.0780999	0.189277	0.0039367	0.179161	0.37085	-0.00567988	29604	10590	33632	12780	27178	9716	29844	13696	29519	15437
ENSMUSG00000108799	Glud-ps	glutamate dehydrogenase, pseudogene [Source:MGI Symbol;Acc:MGI:95754]	chr7	+	1.51509	1.60647	0.00375298	0.0951332	1.10986e-11	5.49868e-12	0.972155	0.216423	3.27567e-10	1.77322e-10	0.995929	0.796862	195.095	5.57071e-13	16.6993	17.4738	0.035445	1.28594	4.25167	1.63422	1.28246	1.46565	1.67905	1.50046	1.73299	1.52496	1.66702	-0.0113361	-0.0313248	0.154615	-0.113365	-0.015236	0.217297	0.00926151	0.15132	573	1610	572	2022	527	1875	568	1587	604	1851
ENSMUSG00000021792	Fam213a	family with sequence similarity 213, member A [Source:MGI Symbol;Acc:MGI:1917814]	chr14	-	1.64026	1.77405	0.0241976	0.157986	1.13254e-11	3.44775e-12	0.811513	0.122606	3.33784e-10	1.27701e-10	0.980664	0.731188	201.384	4.33224e-13	16.6774	18.0064	0.242374	1.62839	7.214	1.88546	1.28539	1.5483	1.84144	1.79971	1.77835	1.65521	1.86222	0.0901452	-0.0756734	0.0992631	-0.0170906	0.183722	0.16237	0.0392273	0.246237	4523	14797	4081	15582	3762	16386	4017	11679	4275	15131
ENSMUSG00000022335	Zfat	zinc finger and AT hook domain containing [Source:MGI Symbol;Acc:MGI:2681865]	chr15	-	-0.89192	-0.884451	-0.0551255	-0.0476568	1.13865e-11	1.78733e-11	0.272543	0.431419	3.35101e-10	4.20914e-10	0.855268	0.876602	180.653	1.02368e-12	-16.6716	-16.1914	-1.13559	-0.806752	3.58582	-0.874143	-0.970779	-0.833943	-0.871805	-0.815588	-0.917298	-0.934015	-0.844128	-0.0363697	-0.00864768	-0.0392224	-0.145172	0.0147262	-0.0869836	-0.1037	-0.0138133	846	465	873	463	756	493	875	498	793	484
ENSMUSG00000043496	Tril	TLR4 interactor with leucine-rich repeats [Source:MGI Symbol;Acc:MGI:1914123]	chr6	-	1.72235	1.93993	-0.091588	0.125987	1.14168e-11	2.08031e-12	0.406051	0.225999	3.35515e-10	8.76603e-11	0.90799	0.803336	208.015	3.35068e-13	16.6687	18.5994	-0.852931	1.25831	6.64533	1.92607	1.40732	1.70511	1.84982	1.77411	2.05898	1.77626	2.14639	-0.220052	-0.0293622	-0.0346576	-0.080553	-0.0391232	0.245749	-0.0369722	0.333156	2452	9023	2833	11749	2593	11332	2632	8545	2619	10214
ENSMUSG00000021266	Wars	tryptophanyl-tRNA synthetase [Source:MGI Symbol;Acc:MGI:104630]	chr12	-	0.576232	0.661133	-0.0956109	-0.0107095	1.15274e-11	1.47946e-12	0.0148403	0.758554	3.3828e-10	6.90708e-11	0.650746	0.958638	214.514	2.62467e-13	16.6583	19.0095	-2.72358	-0.312589	6.54208	0.579678	0.611273	0.542959	0.570357	0.607598	0.690449	0.6814	0.66688	-0.117633	-0.0057129	-0.103258	-0.158454	-0.0647325	0.0181185	0.00906904	-0.0054504	3737	5684	4088	6434	3678	6324	3884	6984	3545	6762
ENSMUSG00000020198	Ap3d1	adaptor-related protein complex 3, delta 1 subunit [Source:MGI Symbol;Acc:MGI:107734]	chr10	-	0.571818	0.607091	0.00745507	0.0427281	1.1545e-11	4.59971e-12	0.831182	0.229977	3.38313e-10	1.55663e-10	0.98186	0.804296	196.985	5.16105e-13	16.6567	17.6757	0.216633	1.2471	7.70574	0.496994	0.607759	0.587626	0.594802	0.624244	0.560473	0.588434	0.655082	0.00646024	0.044605	-0.017291	-0.00392634	0.0599105	-0.00386051	0.0241007	0.0907486	8893	13490	9243	13794	7946	13038	8243	15211	8216	14874
ENSMUSG00000045813	Gm9801	predicted gene 9801 [Source:MGI Symbol;Acc:MGI:3647139]	chr7	-	-2.19347	-2.46588	0.00633544	-0.266067	1.17516e-11	4.9175e-12	0.945671	0.135042	3.42065e-10	1.64094e-10	0.994199	0.738852	196.027	5.36426e-13	-16.6376	-17.5999	0.0692014	-1.57246	2.83196	-2.44711	-1.77292	-2.32619	-2.19696	-2.67949	-2.37596	-2.60756	-2.18693	0.106538	-0.230877	0.0722952	0.112389	-0.478607	-0.175079	-0.406675	0.0139484	893	127	715	168	694	157	785	272	819	151
ENSMUSG00000036333	Kidins220	kinase D-interacting substrate 220 [Source:MGI Symbol;Acc:MGI:1924730]	chr12	+	0.694639	0.704628	0.0759191	0.0859082	1.17341e-11	9.48486e-12	0.0863481	0.0568684	3.42065e-10	2.64008e-10	0.739738	0.650381	189.653	6.96922e-13	16.6392	16.8698	1.82517	2.04937	9.50193	0.618838	0.632113	0.738011	0.788929	0.706005	0.635302	0.701681	0.775595	0.117128	0.0186734	0.0779247	0.0897071	0.0873904	0.0166872	0.083066	0.156981	31349	48871	29639	49733	25526	46316	27740	50504	28654	55074
ENSMUSG00000074800	Gm4149	predicted pseudogene 4149 [Source:MGI Symbol;Acc:MGI:3782325]	chr13	+	-0.986408	-0.972731	-0.0793625	-0.0656858	1.17125e-11	1.71508e-11	0.179729	0.30811	3.42065e-10	4.0824e-10	0.811605	0.835318	181.167	1.00096e-12	-16.6412	-16.2349	-1.40178	-1.05207	5.41898	-0.927892	-1.00708	-1.01678	-0.98895	-0.947401	-1.0111	-1.04448	-0.882806	0.0609916	-0.186388	-0.0844989	-0.107775	-0.0416431	-0.10534	-0.138718	0.0229524	3359	1553	2864	1588	2983	1765	2812	1805	2852	1641
ENSMUSG00000083899	Gm12346	predicted gene 12346 [Source:MGI Symbol;Acc:MGI:3649810]	chr11	+	0.89379	0.823729	0.0933493	0.0232874	1.17563e-11	4.13459e-11	0.100778	0.670731	3.42065e-10	8.15094e-10	0.754743	0.9417	171.397	1.55067e-12	16.6372	15.3309	1.73953	0.432939	8.54292	0.927435	1.01282	0.848783	0.786137	0.880899	0.841514	0.886982	0.685198	0.0959292	0.104882	0.0869205	0.0855682	0.0804311	0.0410455	0.0865137	-0.11527	14947	27020	15224	28100	12377	27756	14606	31817	13951	30670
ENSMUSG00000065327	Gm22058	predicted gene, 22058 [Source:MGI Symbol;Acc:MGI:5451835]	chr12	+	-2.86858	-2.27061	-0.247318	0.350656	1.17328e-11	1.45171e-10	0.0291589	0.117056	3.42065e-10	2.19273e-09	0.65857	0.72611	159.547	2.72713e-12	-16.6393	-14.117	-2.39145	1.65492	0.326284	-2.86813	-2.80811	-2.40594	-3.13127	-2.10051	-2.14905	-2.399	-2.20574	-0.215835	-0.427158	-0.0887476	-0.245707	0.458492	0.409951	0.159997	0.353261	149	32	130	33	175	23	154	26	153	29
ENSMUSG00000049858	Suox	sulfite oxidase [Source:MGI Symbol;Acc:MGI:2446117]	chr10	-	1.27759	1.34062	0.0296184	0.0926439	1.19433e-11	6.19907e-12	0.741676	0.166098	3.47015e-10	1.94414e-10	0.971136	0.762949	192.879	6.09811e-13	16.6202	17.3393	0.335297	1.44972	4.08585	1.35482	1.07916	1.33211	1.35564	1.40259	1.41008	1.19761	1.3453	0.125794	-0.100696	0.0686842	0.0374988	0.15498	0.162469	-0.049998	0.097685	606	1480	524	1590	487	1485	533	1325	547	1451
ENSMUSG00000018340	Anxa6	annexin A6 [Source:MGI Symbol;Acc:MGI:88255]	chr11	-	0.78584	0.849478	-0.0149623	0.0486753	1.19771e-11	3.6476e-12	0.757357	0.315638	3.47505e-10	1.32092e-10	0.973164	0.83885	199.432	4.68003e-13	16.6171	17.9413	-0.314194	1.0353	7.21406	0.883239	0.722648	0.752875	0.783764	0.917558	0.846064	0.80859	0.826873	0.00722473	0.0521942	-0.00975351	-0.111526	0.116462	0.0449679	0.00749343	0.0257767	5893	10777	6154	10961	5661	11287	5321	10910	5470	11295
ENSMUSG00000110442	RP24-263E2.2		chr8	+	-2.97566	-3.09819	0.139284	0.0167541	1.20178e-11	5.44186e-12	0.179413	0.9432	3.48194e-10	1.76042e-10	0.811605	0.991908	194.355	5.74093e-13	-16.6135	-17.4855	1.40285	0.0723545	1.07867	-2.54023	-3.07831	-2.93195	-3.15615	-3.07814	-2.81127	-3.28281	-3.05284	0.021943	-0.0879632	0.385969	0.280835	-0.00127821	0.265585	-0.20595	0.0240146	304	37	285	48	274	52	276	38	368	36
ENSMUSG00000076441	Ass1	argininosuccinate synthetase 1 [Source:MGI Symbol;Acc:MGI:88090]	chr2	+	1.93946	1.92624	0.0508819	0.0376601	1.20672e-11	1.54184e-11	0.724912	0.665648	3.49133e-10	3.81595e-10	0.968912	0.940875	181.129	1.0026e-12	16.6091	16.3474	0.358031	0.440092	3.68519	2.09643	1.67709	1.83741	2.13122	1.91868	1.95505	1.81141	1.99904	0.0364101	-0.0752441	0.207042	0.018449	0.0298079	0.0661765	-0.0774634	0.110171	346	1301	324	1426	295	1512	375	1221	366	1365
ENSMUSG00000020733	Slc9a3r1	solute carrier family 9 (sodium/hydrogen exchanger), member 3 regulator 1 [Source:MGI Symbol;Acc:MGI:1349482]	chr11	+	1.84463	2.03296	-0.0702554	0.118074	1.21622e-11	3.65886e-12	0.577882	0.251984	3.51385e-10	1.32092e-10	0.946348	0.813492	199.279	4.70854e-13	16.6006	17.9377	-0.567835	1.18765	5.55066	2.02365	1.50306	1.8799	1.96154	1.98971	2.12404	1.85998	2.17121	-0.0194342	0.0546686	-0.155699	-0.187421	0.0707054	0.205035	-0.0590331	0.252198	1264	4749	1347	5571	1345	5442	1077	4098	1080	4906
ENSMUSG00000021185	9030617O03Rik	RIKEN cDNA 9030617O03 gene [Source:MGI Symbol;Acc:MGI:2444813]	chr12	+	1.45683	1.54632	0.00683457	0.0963249	1.2204e-11	5.70353e-12	0.948058	0.18741	3.52099e-10	1.82921e-10	0.994252	0.778618	193.541	5.93489e-13	16.5969	17.4326	0.0661565	1.37605	3.8632	1.54628	1.26297	1.47435	1.56195	1.64105	1.5648	1.40972	1.55378	0.16662	-0.17278	-0.0126651	0.0733573	0.193297	0.117048	-0.0380374	0.106022	503	1391	402	1410	364	1369	456	1215	417	1339
ENSMUSG00000003437	Paf1	Paf1, RNA polymerase II complex component [Source:MGI Symbol;Acc:MGI:1923988]	chr7	+	0.793737	0.725559	0.0275625	-0.0406152	1.2349e-11	5.40444e-11	0.589916	0.388013	3.55782e-10	1.00926e-09	0.948593	0.864646	167.326	1.87438e-12	16.5843	15.0647	0.549789	-0.886925	5.57159	0.915776	0.840229	0.718869	0.694343	0.771221	0.681136	0.691617	0.751546	0.0251434	-0.0196408	0.0153441	0.0932837	0.00744937	-0.0826363	-0.0721546	-0.0122261	1921	3233	1885	3246	1689	3718	1891	3812	1792	3458
ENSMUSG00000029426	Scarb2	scavenger receptor class B, member 2 [Source:MGI Symbol;Acc:MGI:1196458]	chr5	-	1.09955	1.1219	-0.0888285	-0.0664769	1.23672e-11	9.17919e-12	0.199541	0.330217	3.5581e-10	2.57946e-10	0.819302	0.845288	187.841	7.51906e-13	16.5827	16.9055	-1.33711	-1.00363	8.05521	1.29173	0.95113	1.05635	1.09829	1.1058	1.23804	0.947747	1.19559	-0.131853	-0.0642847	-0.0446454	-0.114697	-0.0824417	0.049793	-0.240499	0.00734899	8885	19375	9425	22695	8622	24873	9735	21222	8865	19627
ENSMUSG00000005397	Nid1	nidogen 1 [Source:MGI Symbol;Acc:MGI:97342]	chr13	+	-1.60535	-1.65578	-0.0833415	-0.133776	1.24359e-11	1.45464e-11	0.289027	0.270876	3.56786e-10	3.64851e-10	0.862617	0.824214	182.179	9.57814e-13	-16.5767	-16.4092	-1.09594	-1.1397	1.95785	-1.55021	-1.51375	-1.86763	-1.41658	-1.65075	-1.6428	-1.68565	-1.59526	-0.130718	-0.0129919	-0.157002	-0.0215857	-0.144281	-0.136332	-0.179182	-0.0887955	334	107	367	115	327	129	330	143	308	118
ENSMUSG00000083992	Gm11478	predicted gene 11478 [Source:MGI Symbol;Acc:MGI:3650888]	chr11	-	-0.787929	-0.684839	-0.148404	-0.0453137	1.24342e-11	1.31133e-10	0.00524554	0.373943	3.56786e-10	2.01626e-09	0.588095	0.859848	161.751	2.44792e-12	-16.5769	-14.2121	-3.21986	-0.914177	5.35322	-0.762067	-0.881658	-0.784136	-0.714995	-0.668596	-0.710128	-0.703308	-0.651677	-0.118242	-0.178541	-0.0874019	-0.211795	-0.0318772	-0.073409	-0.0665892	-0.0149582	2668	1615	2590	1677	2568	1781	2730	1771	2560	1782
ENSMUSG00000041841	Rpl37	ribosomal protein L37 [Source:MGI Symbol;Acc:MGI:1914531]	chr15	+	-0.979618	-0.89397	-0.17359	-0.0879423	1.25073e-11	9.95266e-11	0.00472977	0.207549	3.58333e-10	1.62518e-09	0.588095	0.791875	164.798	2.11331e-12	-16.5706	-14.4728	-3.26868	-1.31243	2.43109	-0.988816	-1.04103	-0.983959	-0.876739	-0.825448	-0.892431	-0.97239	-0.858239	-0.192314	-0.162835	-0.167374	-0.174975	-0.0271874	-0.0941708	-0.17413	-0.0599783	361	202	373	206	380	216	406	225	345	206
ENSMUSG00000022899	Slc15a2	solute carrier family 15 (H+/peptide transporter), member 2 [Source:MGI Symbol;Acc:MGI:1890457]	chr16	-	1.6082	1.72935	0.0822801	0.203426	1.26311e-11	3.88605e-12	0.464271	0.0245498	3.61375e-10	1.3716e-10	0.921344	0.587082	199.672	4.63557e-13	16.56	17.8684	0.749434	2.47712	4.87736	1.65458	1.33243	1.65293	1.78503	1.56669	1.80489	1.65834	1.87802	0.0622096	0.1092	0.0588139	0.0865825	0.039645	0.277852	0.131297	0.350981	873	2577	913	3249	747	2751	863	2377	818	3104
ENSMUSG00000106010	Gm42616	predicted gene 42616 [Source:MGI Symbol;Acc:MGI:5662753]	chr5	-	-3.16686	-2.96195	0.0700407	0.274954	1.26607e-11	1.12233e-11	0.502199	0.268761	3.6172e-10	3.0137e-10	0.928226	0.824022	184.765	8.56817e-13	-16.5575	-16.6872	0.686247	1.14494	1.30639	-3.52994	-2.70609	-2.80681	-3.48237	-3.20985	-2.48982	-3.00885	-2.98922	-0.0521043	0.167374	0.155606	0.0249977	-0.00458194	0.715449	0.196423	0.216045	351	39	414	70	316	31	339	61	381	51
ENSMUSG00000072235	Tuba1a	tubulin, alpha 1A [Source:MGI Symbol;Acc:MGI:98869]	chr15	-	0.706277	0.654665	-0.0228458	-0.0744575	1.2801e-11	4.09196e-11	0.59903	0.100436	3.65218e-10	8.09798e-10	0.950801	0.70545	170.57	1.611e-12	16.5457	15.3413	-0.536243	-1.74144	8.79406	0.833076	0.684977	0.657764	0.649152	0.706337	0.715964	0.57792	0.618082	-0.0249754	0.00987356	-0.0760308	-0.000241551	-0.0227493	-0.013122	-0.151166	-0.111004	18117	29113	18787	31323	16582	34267	17893	33411	16424	30104
ENSMUSG00000030249	Abcc9	ATP-binding cassette, sub-family C (CFTR/MRP), member 9 [Source:MGI Symbol;Acc:MGI:1352630]	chr6	-	-1.80832	-1.64819	0.0672333	0.227366	1.28661e-11	2.63717e-11	0.416754	0.0939507	3.66568e-10	5.74473e-10	0.911319	0.699554	175.434	1.2904e-12	-16.5403	-15.7871	0.833228	1.77861	2.50856	-1.6741	-1.80108	-2.02464	-1.68751	-1.51617	-1.94045	-1.50703	-1.61887	0.00191768	0.0273543	0.0308875	0.217821	0.350159	-0.0741249	0.359298	0.247461	528	189	544	150	540	171	466	169	506	215
ENSMUSG00000026712	Mrc1	mannose receptor, C type 1 [Source:MGI Symbol;Acc:MGI:97142]	chr2	+	-3.9054	-4.16609	-0.0635876	-0.324274	1.29783e-11	1.59601e-11	0.558848	0.34185	3.69251e-10	3.88911e-10	0.939251	0.84888	180.179	1.04514e-12	-16.531	-16.3108	-0.596782	-0.979066	0.513182	-4.62625	-3.57567	-3.3487	-3.67154	-3.72784	-3.88192	-4.43475	-4.07943	-0.0722261	0.18236	-0.269279	-0.097854	0.0134482	-0.140627	-0.693463	-0.338139	292	20	353	19	266	11	286	27	239	13
ENSMUSG00000038147	Cd84	CD84 antigen [Source:MGI Symbol;Acc:MGI:1336885]	chr1	+	-4.16136	-4.0642	-0.072912	0.0242481	1.30309e-11	1.6196e-11	0.500882	0.943717	3.70236e-10	3.9326e-10	0.92744	0.991914	179.651	1.06965e-12	-16.5266	-16.2953	-0.688393	0.0716947	0.511433	-4.29088	-3.44073	-3.74097	-4.79557	-4.42891	-3.67789	-3.53922	-4.20347	-0.0836308	-0.101054	-0.022692	-0.0633129	-0.429544	0.32147	0.460141	-0.204109	300	12	300	23	271	15	322	31	294	27
ENSMUSG00000015656	Hspa8	heat shock protein 8 [Source:MGI Symbol;Acc:MGI:105384]	chr9	+	0.849221	0.849198	0.0132188	0.0131957	1.3077e-11	1.30407e-11	0.799066	0.801709	3.71033e-10	3.36203e-10	0.97772	0.966813	182.08	9.61953e-13	16.5229	16.5258	0.258749	0.255267	9.96991	0.784321	0.957833	0.798208	0.856726	0.952399	0.795926	0.903149	0.74466	0.0905139	-0.0387071	0.0396011	-0.0382447	0.116418	-0.0400556	0.067168	-0.0913217	41304	74502	38227	71440	34063	69715	39050	84949	37448	81384
ENSMUSG00000083282	Ctsf	cathepsin F [Source:MGI Symbol;Acc:MGI:1861434]	chr19	+	1.00088	1.10234	-0.0968935	0.00456185	1.32042e-11	3.65518e-12	0.148278	0.938352	3.73611e-10	1.32092e-10	0.80337	0.990798	198.542	4.84885e-13	16.5125	17.9389	-1.51754	0.0785433	5.84669	1.14263	0.829863	0.956114	1.0745	1.12046	1.12595	1.00152	1.15892	-0.0631566	-0.0926037	-0.162133	-0.0695218	0.0228266	0.028324	-0.0961064	0.0612871	2063	4311	2046	4625	1927	4968	2073	4321	1809	4487
ENSMUSG00000026864	Hspa5	heat shock protein 5 [Source:MGI Symbol;Acc:MGI:95835]	chr2	+	0.837967	0.861708	-0.156567	-0.132826	1.31864e-11	8.61014e-12	0.00697706	0.018469	3.73611e-10	2.44972e-10	0.615119	0.566564	192.38	6.22448e-13	16.5139	16.9756	-3.08491	-2.61716	8.28711	0.936544	0.846373	0.758012	0.81057	0.977539	0.900674	0.808916	0.759659	-0.0799351	-0.106662	-0.203009	-0.2371	-0.017013	-0.0938777	-0.185635	-0.234893	12122	22258	12045	22554	11772	25590	12501	25973	10454	22383
ENSMUSG00000026750	Psmb7	proteasome (prosome, macropain) subunit, beta type 7 [Source:MGI Symbol;Acc:MGI:107637]	chr2	-	0.569598	0.527235	-0.0292015	-0.0715645	1.3491e-11	4.75335e-11	0.417036	0.0522161	3.81199e-10	9.07465e-10	0.911446	0.647047	168.985	1.73411e-12	16.4895	15.1918	-0.832713	-2.09407	6.41821	0.62603	0.55708	0.553033	0.541355	0.499715	0.577087	0.518085	0.514766	-0.0241178	-0.0135864	-0.0171257	-0.0634733	-0.099235	-0.0218631	-0.080865	-0.0841845	3664	5076	3736	5724	3284	6001	3673	6181	3458	5811
ENSMUSG00000027303	Ptpra	protein tyrosine phosphatase, receptor type, A [Source:MGI Symbol;Acc:MGI:97808]	chr2	+	0.579782	0.566705	0.0531552	0.0400783	1.36007e-11	1.93957e-11	0.150912	0.269955	3.83772e-10	4.50709e-10	0.80337	0.824214	178.174	1.14177e-12	16.4809	16.1057	1.5071	1.14198	7.63169	0.607985	0.495629	0.611096	0.604327	0.530842	0.581111	0.543959	0.610154	0.06346	0.00625487	0.0345365	0.108929	0.00437815	0.0546474	0.0174945	0.0836899	8699	12273	8463	13582	7343	13240	8129	13233	8008	13999
ENSMUSG00000015291	Gdi1	guanosine diphosphate (GDP) dissociation inhibitor 1 [Source:MGI Symbol;Acc:MGI:99846]	chrX	+	0.550829	0.528678	-0.0224695	-0.0446208	1.36524e-11	2.56056e-11	0.510278	0.200866	3.84703e-10	5.60159e-10	0.931596	0.784785	174.563	1.34208e-12	16.4768	15.8175	-0.673153	-1.33297	8.77308	0.474805	0.610546	0.551328	0.566559	0.48218	0.526015	0.576957	0.52954	-0.0446676	0.0210081	-0.036878	-0.0293452	-0.0911006	-0.0472652	0.0036769	-0.04374	18491	25794	19589	28418	17159	27658	18486	32831	17461	31135
ENSMUSG00000031938	4931406C07Rik	RIKEN cDNA 4931406C07 gene [Source:MGI Symbol;Acc:MGI:1918234]	chr9	-	1.20506	1.39194	-0.121802	0.0650786	1.36726e-11	2.53843e-12	0.174945	0.301492	3.84745e-10	1.03874e-10	0.809208	0.831437	203.109	4.04899e-13	16.4752	18.3637	-1.41825	1.06705	3.85908	1.17536	1.04073	1.36565	1.22808	1.29879	1.42944	1.35207	1.46265	-0.262524	-0.111958	-0.0135638	-0.0933071	-0.0239995	0.106648	0.0292795	0.139859	419	1122	471	1313	452	1188	501	1169	468	1316
ENSMUSG00000018381	Abi3	ABI gene family, member 3 [Source:MGI Symbol;Acc:MGI:1913860]	chr11	-	-3.47448	-4.1786	0.0869545	-0.617166	1.3729e-11	7.04387e-12	0.414819	0.0593806	3.85587e-10	2.14036e-10	0.910882	0.653696	189.694	6.95719e-13	-16.4709	-17.197	0.836766	-2.02659	0.208438	-3.26449	-3.04695	-3.58659	-3.63061	-3.60893	-4.35449	-4.10371	-3.99404	0.27973	0.168138	-0.14765	0.0393453	-0.141884	-0.887443	-0.636663	-0.526989	267	17	250	10	188	22	219	28	186	13
ENSMUSG00000005161	Prdx2	peroxiredoxin 2 [Source:MGI Symbol;Acc:MGI:109486]	chr8	+	0.695733	0.68257	-0.00693871	-0.0201014	1.37401e-11	1.87705e-11	0.872269	0.638953	3.85587e-10	4.38662e-10	0.986801	0.934208	177.322	1.18583e-12	16.47	16.14	-0.163325	-0.47806	7.26198	0.843062	0.599944	0.637423	0.702247	0.708638	0.689421	0.631738	0.700126	-0.0135963	0.00482115	-0.0117494	-0.00723289	0.00602999	-0.0131874	-0.0708702	-0.00248242	6260	10108	6418	10660	5668	11830	6103	10799	5887	10832
ENSMUSG00000019872	Smpdl3a	sphingomyelin phosphodiesterase, acid-like 3A [Source:MGI Symbol;Acc:MGI:1931437]	chr10	+	1.7196	1.78157	0.0964586	0.158427	1.38111e-11	7.7434e-12	0.410347	0.109184	3.87049e-10	2.27887e-10	0.909314	0.718525	188.842	7.20949e-13	16.4645	17.0923	0.844983	1.69447	5.53434	1.93467	1.32665	1.80678	1.8175	1.79838	1.86321	1.63742	1.82214	0.150084	0.0245561	0.118045	0.101875	0.175616	0.240449	0.0146557	0.199375	1412	4665	1310	5215	1093	5081	1193	3601	1297	4716
ENSMUSG00000025757	Hspa4l	heat shock protein 4 like [Source:MGI Symbol;Acc:MGI:107422]	chr3	+	0.591471	0.602721	-0.0244206	-0.0131711	1.38529e-11	1.03591e-11	0.505865	0.718914	3.87693e-10	2.82597e-10	0.930406	0.95154	184.295	8.74249e-13	16.4613	16.7739	-0.68029	-0.366213	8.57151	0.671012	0.556471	0.545274	0.592883	0.584208	0.623412	0.58619	0.616933	-0.0824853	0.00330238	0.0169652	-0.0354685	-0.031624	0.00758005	-0.0296416	0.00110126	15366	23585	16507	25901	15122	27032	15995	26977	15462	26695
ENSMUSG00000030357	Fkbp4	FK506 binding protein 4 [Source:MGI Symbol;Acc:MGI:95543]	chr6	-	0.696969	0.746538	-0.109354	-0.0597853	1.39319e-11	5.19691e-12	0.0212624	0.173488	3.89374e-10	1.70715e-10	0.655056	0.769088	195.415	5.49886e-13	16.4552	17.5374	-2.5481	-1.42334	6.73646	0.736246	0.732144	0.601726	0.716513	0.760599	0.708863	0.762595	0.754331	-0.165996	-0.0375772	-0.0962112	-0.139224	-0.04581	-0.0975461	-0.043814	-0.0520788	4009	6946	4436	7162	4106	7820	4319	8425	3952	7862
ENSMUSG00000040383	Aqr	aquarius [Source:MGI Symbol;Acc:MGI:1276102]	chr2	-	0.650997	0.604581	0.0306252	-0.0157908	1.39686e-11	4.54963e-11	0.458451	0.690149	3.89868e-10	8.77157e-10	0.919997	0.945251	167.609	1.84951e-12	16.4524	15.2353	0.759401	-0.405822	6.2697	0.722017	0.574166	0.686333	0.620596	0.676169	0.600889	0.577876	0.565267	0.0733264	-0.00761222	0.0769007	-0.0222654	0.0554781	-0.0198014	-0.0428143	-0.0554235	3370	5140	3225	5214	2886	5514	3130	5377	3173	5427
ENSMUSG00000035390	Brsk1	BR serine/threonine kinase 1 [Source:MGI Symbol;Acc:MGI:2685946]	chr7	+	-0.998006	-0.923263	0.0291377	0.10388	1.43676e-11	4.64668e-11	0.635179	0.108545	4.00461e-10	8.91242e-10	0.956687	0.717649	167.851	1.82861e-12	-16.4224	-15.2143	0.483485	1.69779	6.97274	-1.17359	-0.888159	-0.969898	-0.959759	-1.02412	-0.911864	-0.823631	-0.933531	-0.0621336	0.105928	0.0374493	0.0353434	0.00287409	0.115135	0.203368	0.0934677	8666	4463	9856	5156	8569	4184	8115	5510	8721	5797
ENSMUSG00000071753	C230004F18Rik	RIKEN cDNA C230004F18 gene [Source:MGI Symbol;Acc:MGI:3041217]	chrX	+	-1.40788	-1.4759	0.185295	0.117276	1.44283e-11	4.70213e-12	0.0213665	0.235067	4.01608e-10	1.57965e-10	0.655056	0.805123	196.095	5.34955e-13	-16.4179	-17.6507	2.54569	1.23297	4.40048	-1.73681	-1.20921	-1.35758	-1.31523	-1.52023	-1.54807	-1.41725	-1.41665	0.227103	0.102166	0.250064	0.172314	0.0723928	0.0445482	0.175365	0.175973	1991	663	1848	695	1373	531	1682	828	1900	805
ENSMUSG00000093930	Hmgcs1	3-hydroxy-3-methylglutaryl-Coenzyme A synthase 1 [Source:MGI Symbol;Acc:MGI:107592]	chr13	+	0.97627	0.990223	0.072002	0.0859551	1.44636e-11	1.16852e-11	0.242916	0.167795	4.02044e-10	3.10724e-10	0.83956	0.765027	183.333	9.11171e-13	16.4153	16.6437	1.21164	1.44357	8.47752	0.919989	1.00456	1.02402	0.956341	0.826382	1.10513	1.03565	0.993454	-0.0507454	0.172924	-0.0119433	0.177993	-0.0777876	0.200965	0.131482	0.0892851	12450	23640	14716	30651	11312	25462	12820	29171	12012	30892
ENSMUSG00000000399	Ndufa9	NADH dehydrogenase (ubiquinone) 1 alpha subcomplex, 9 [Source:MGI Symbol;Acc:MGI:1913358]	chr6	-	0.590283	0.595282	-0.0448352	-0.039836	1.45558e-11	1.3406e-11	0.234823	0.280833	4.03515e-10	3.42096e-10	0.831313	0.82696	181.376	9.91857e-13	16.4085	16.4963	-1.23364	-1.11543	6.74516	0.662532	0.591876	0.555032	0.550266	0.576508	0.634164	0.626049	0.543981	-0.106838	0.00643868	-0.0265044	-0.0533135	-0.0584725	-0.00081685	-0.00893194	-0.091	4297	6578	4705	7317	4284	7644	4473	7864	4267	7695
ENSMUSG00000035277	Arx	aristaless related homeobox [Source:MGI Symbol;Acc:MGI:1097716]	chrX	+	1.07484	1.07725	0.0526713	0.0550836	1.45445e-11	1.48694e-11	0.490243	0.332696	4.03515e-10	3.72497e-10	0.925178	0.845817	179.742	1.06539e-12	16.4094	16.3859	0.705851	0.998347	3.67266	0.961464	0.986584	1.17428	1.16965	1.07167	1.10977	0.970883	1.14681	0.0429503	-0.015421	0.145417	0.0341286	0.0504474	0.0885427	-0.0503413	0.12559	463	965	450	1059	413	915	435	1006	467	1017
ENSMUSG00000057666	Gapdh	glyceraldehyde-3-phosphate dehydrogenase [Source:MGI Symbol;Acc:MGI:95640]	chr6	-	-1.17338	-1.25318	0.0115341	-0.0682667	1.46057e-11	7.04298e-12	0.85046	0.419718	4.03888e-10	2.14036e-10	0.985233	0.873896	188.388	7.34825e-13	-16.4049	-17.1972	0.19155	-0.827828	2.05825	-1.22127	-1.05728	-1.2298	-1.15657	-1.15798	-1.16691	-1.41284	-1.22642	0.0136538	-0.00810591	0.0327598	0.00703425	0.0195856	0.010652	-0.235275	-0.0488566	332	145	331	154	303	146	308	177	316	137
ENSMUSG00000018707	Dync1h1	dynein cytoplasmic 1 heavy chain 1 [Source:MGI Symbol;Acc:MGI:103147]	chr12	+	0.750545	0.661294	0.0383644	-0.0508862	1.46085e-11	1.00491e-10	0.411044	0.284683	4.03888e-10	1.63764e-09	0.910123	0.82697	159.451	2.74006e-12	16.4047	14.4636	0.843699	-1.10622	10.3077	0.680927	0.752685	0.858248	0.710462	0.602011	0.629025	0.695095	0.719309	0.0570506	0.0383182	0.0235058	0.0344198	-0.110246	-0.0832317	-0.017162	0.00705253	53135	78286	53091	85250	47946	85440	45462	97020	48758	94385
ENSMUSG00000051451	Crebzf	CREB/ATF bZIP transcription factor [Source:MGI Symbol;Acc:MGI:2675296]	chr7	+	-0.864247	-0.731901	-0.0356145	0.0967313	1.47e-11	1.75705e-10	0.484969	0.0986589	4.05869e-10	2.54357e-09	0.923318	0.702155	154.589	3.49577e-12	-16.3981	-13.94	-0.714586	1.75141	4.99045	-0.814014	-0.888594	-0.852401	-0.899122	-0.767118	-0.630002	-0.788336	-0.746308	-0.15394	-0.102107	0.106548	0.0154909	0.0629123	0.200029	0.0416951	0.0837226	1988	1248	2086	1467	1992	1312	2120	1346	2237	1390
ENSMUSG00000060373	Hnrnpc	heterogeneous nuclear ribonucleoprotein C [Source:MGI Symbol;Acc:MGI:107795]	chr14	-	0.758952	0.735448	0.0938247	0.0703202	1.47453e-11	2.39117e-11	0.0602841	0.146331	4.0603e-10	5.31596e-10	0.721546	0.748117	175.832	1.26751e-12	16.3948	15.8881	2.01861	1.52535	7.4712	0.816306	0.723773	0.719968	0.775515	0.864048	0.692809	0.724446	0.66075	0.18708	0.0490372	0.0993154	0.0393764	0.19886	0.0276207	0.0592577	-0.00443838	7872	13208	7241	12536	6042	12706	6939	12875	6957	13552
ENSMUSG00000025823	Pdia4	protein disulfide isomerase associated 4 [Source:MGI Symbol;Acc:MGI:104864]	chr6	-	1.00881	0.974383	-0.0323992	-0.0668235	1.4734e-11	2.76271e-11	0.614698	0.283638	4.0603e-10	5.96129e-10	0.954127	0.82697	172.614	1.4665e-12	16.3956	15.7394	-0.513194	-1.10871	6.40294	1.16732	0.922281	0.948022	0.99462	1.0881	1.0333	0.790321	0.988514	-0.00133815	-0.0307656	-0.00947931	-0.0930791	0.0463695	-0.00842566	-0.251406	-0.0532135	3163	6468	3137	6655	2884	7422	3201	6766	2954	5947
ENSMUSG00000028986	Klhl7	kelch-like 7 [Source:MGI Symbol;Acc:MGI:1196453]	chr5	+	0.523775	0.451585	0.0316583	-0.0405323	1.4822e-11	1.45484e-10	0.339137	0.22034	4.07594e-10	2.19422e-09	0.883051	0.79997	155.956	3.26203e-12	16.3893	14.115	0.984742	-1.27452	6.98137	0.549135	0.514415	0.501489	0.5305	0.511055	0.450558	0.423393	0.421144	0.00372115	0.051592	0.0354898	0.0366513	0.0190339	-0.0414632	-0.0686281	-0.0708769	5518	7886	5774	8082	4778	8404	5312	8864	5298	8388
ENSMUSG00000028737	Aldh4a1	aldehyde dehydrogenase 4 family, member A1 [Source:MGI Symbol;Acc:MGI:2443883]	chr4	+	1.81298	1.77857	0.0422269	0.00782192	1.48421e-11	2.29374e-11	0.747713	0.93156	4.07603e-10	5.14388e-10	0.971564	0.989048	174.135	1.36839e-12	16.3878	15.9311	0.327155	0.0872189	4.54127	2.02803	1.53402	1.76681	1.93178	1.84722	1.87114	1.53396	1.85546	0.102425	0.00763175	-0.00422583	0.0715975	0.0764156	0.100341	-0.236838	0.0846612	688	2343	652	2546	541	2733	667	2096	600	2131
ENSMUSG00000030772	Dkk3	dickkopf WNT signaling pathway inhibitor 3 [Source:MGI Symbol;Acc:MGI:1354952]	chr7	-	0.812842	1.05242	-0.0590704	0.180511	1.49143e-11	2.68518e-13	0.25154	0.00214605	4.07948e-10	2.1215e-11	0.844578	0.452961	240.172	1.06873e-13	16.3827	21.1913	-1.18881	3.64006	8.09219	0.747869	0.748371	0.95153	0.803284	1.10471	1.03742	1.06895	0.997689	-0.0890799	-0.0148917	-0.176192	0.0443717	0.232998	0.165711	0.197236	0.125977	9885	21348	10534	21776	9452	18426	10197	19915	8740	23539
ENSMUSG00000027435	Cd93	CD93 antigen [Source:MGI Symbol;Acc:MGI:106664]	chr2	-	-3.3948	-3.543	0.063758	-0.0844436	1.48839e-11	1.14413e-11	0.553708	0.764741	4.07948e-10	3.06423e-10	0.937496	0.96004	182.139	9.59507e-13	-16.3848	-16.6664	0.604688	-0.304309	1.30972	-3.28248	-4.12102	-2.9811	-2.90523	-3.67859	-3.46459	-3.80301	-3.05775	-0.0179658	-0.0423895	0.11661	0.235169	-0.283275	-0.0692823	-0.407701	0.337562	413	32	411	40	401	43	366	25	426	33
ENSMUSG00000086841	2410006H16Rik	RIKEN cDNA 2410006H16 gene [Source:MGI Symbol;Acc:MGI:1916471]	chr11	+	-1.21733	-1.1184	-0.164095	-0.0651645	1.48967e-11	9.34879e-11	0.020235	0.458766	4.07948e-10	1.54998e-09	0.655056	0.886446	161.714	2.45236e-12	-16.3839	-14.5325	-2.57243	-0.758859	2.60093	-1.03139	-1.211	-1.22663	-1.38377	-1.06567	-1.04893	-1.12266	-1.19333	-0.184914	-0.0866448	-0.14454	-0.245598	-0.0178937	-0.00115919	-0.0748822	-0.145561	441	209	478	226	432	255	479	243	426	227
ENSMUSG00000020132	Rab21	RAB21, member RAS oncogene family [Source:MGI Symbol;Acc:MGI:894308]	chr10	-	0.680465	0.698904	-0.0349989	-0.0165593	1.5014e-11	1.0972e-11	0.423547	0.689528	4.10131e-10	2.95782e-10	0.912976	0.945105	182.736	9.34996e-13	16.3756	16.7117	-0.82089	-0.406683	6.14579	0.758241	0.593532	0.686227	0.682217	0.658447	0.793929	0.668697	0.673437	-0.0530084	-0.0393666	-0.00644843	-0.042243	-0.0568743	0.0786079	-0.0466242	-0.0418838	2837	4459	2899	5235	2696	5196	2915	5008	2752	5076
ENSMUSG00000020402	Vdac1	voltage-dependent anion channel 1 [Source:MGI Symbol;Acc:MGI:106919]	chr11	+	0.474339	0.47004	0.0114002	0.00710116	1.50623e-11	1.73235e-11	0.69866	0.809688	4.10357e-10	4.11398e-10	0.96472	0.967357	177.161	1.19437e-12	16.3722	16.2243	0.394036	0.24477	8.81221	0.452553	0.500727	0.495598	0.448473	0.447858	0.460938	0.522271	0.449045	0.00682152	0.0386849	-0.0047932	0.00489132	-0.0150788	-0.00199799	0.0593347	-0.0138917	19921	26806	20615	28910	18209	28312	18846	31628	18560	31903
ENSMUSG00000003226	Ranbp2	RAN binding protein 2 [Source:MGI Symbol;Acc:MGI:894323]	chr10	+	0.744156	0.665548	0.078095	-0.000513316	1.50464e-11	8.33084e-11	0.104206	0.991139	4.10357e-10	1.41315e-09	0.756164	0.998996	161.323	2.49955e-12	16.3733	14.6431	1.72078	-0.0112774	8.67995	0.754793	0.776457	0.780705	0.664688	0.784505	0.63865	0.686172	0.552492	0.100817	0.0498188	0.104244	0.0574437	0.118425	-0.0274295	0.0200916	-0.113588	17488	29160	17087	28168	15038	28714	16171	31493	16464	30788
ENSMUSG00000041028	Ghitm	growth hormone inducible transmembrane protein [Source:MGI Symbol;Acc:MGI:1913342]	chr14	-	0.721105	0.725288	-0.00117727	0.00300558	1.50973e-11	1.38068e-11	0.978961	0.946541	4.105e-10	3.49716e-10	0.996225	0.991914	179.686	1.06799e-12	16.3697	16.4648	-0.0267796	0.0680918	8.83792	0.854969	0.684985	0.678034	0.666338	0.756186	0.744344	0.723716	0.676633	-0.0221231	0.0568358	0.0180534	-0.0573995	0.0339462	0.0221041	0.00147596	-0.0456067	18300	30841	19566	32692	17675	35073	17928	33682	17673	34084
ENSMUSG00000081611	Gm13651	predicted gene 13651 [Source:MGI Symbol;Acc:MGI:3649524]	chr2	+	0.903593	0.823089	0.0832482	0.002744	1.51075e-11	6.51024e-11	0.192783	0.95556	4.105e-10	1.17413e-09	0.817992	0.992616	163.429	2.25679e-12	16.369	14.882	1.35856	0.0565889	3.9387	0.991158	0.849352	0.942451	0.817043	0.896154	0.818348	0.738987	0.84828	0.16684	0.0740667	0.0493514	0.027778	0.0756614	-0.00214481	-0.0815054	0.0277881	647	1116	614	1130	544	1197	530	1172	560	1131
ENSMUSG00000006676	Usp19	ubiquitin specific peptidase 19 [Source:MGI Symbol;Acc:MGI:1918722]	chr9	+	0.566014	0.600298	0.00937335	0.0436576	1.51989e-11	6.25882e-12	0.791741	0.221072	4.12439e-10	1.95691e-10	0.976759	0.800587	189.74	6.94379e-13	16.3626	17.3286	0.268421	1.27241	6.72467	0.543357	0.607671	0.546474	0.566382	0.669069	0.540777	0.547831	0.643442	0.0466073	-0.0154339	0.005991	0.000543901	0.112525	-0.0157674	-0.00871266	0.0868978	4639	7070	4498	6913	4034	6831	4256	7717	4236	7347
ENSMUSG00000022439	Parvg	parvin, gamma [Source:MGI Symbol;Acc:MGI:2158329]	chr15	+	-2.99137	-2.75323	0.0730724	0.311211	1.5343e-11	1.54422e-11	0.480381	0.189237	4.158e-10	3.81724e-10	0.923012	0.778839	178.945	1.10347e-12	-16.3526	-16.3458	0.722232	1.37006	0.660576	-3.03611	-2.6281	-2.58569	-3.541	-2.97317	-2.49537	-2.53914	-2.80802	0.121621	0.128075	-0.0883874	0.107694	0.0418023	0.519609	0.475837	0.206954	238	27	242	41	206	26	230	38	193	42
ENSMUSG00000031200	Mtcp1	mature T cell proliferation 1 [Source:MGI Symbol;Acc:MGI:102699]	chrX	-	-2.0119	-2.38269	0.170903	-0.199888	1.54917e-11	1.95521e-12	0.061875	0.2165	4.18723e-10	8.38739e-11	0.722357	0.796862	205.754	3.65416e-13	-16.3424	-18.6734	2.00483	-1.28572	1.58493	-2.01293	-1.83604	-2.07798	-2.05752	-2.37303	-2.30583	-2.74859	-2.01316	0.132676	0.0210216	0.299381	0.239992	-0.203645	-0.136445	-0.579204	0.15623	346	66	324	74	300	80	291	98	365	57
ENSMUSG00000024873	Cnih2	cornichon family AMPA receptor auxiliary protein 2 [Source:MGI Symbol;Acc:MGI:1277225]	chr19	-	-1.09926	-1.12623	0.0548801	0.0279123	1.54718e-11	1.03407e-11	0.405675	0.695179	4.18723e-10	2.82597e-10	0.90799	0.946386	183.112	9.19915e-13	-16.3437	-16.7758	0.85363	0.398849	5.76795	-1.31849	-1.07878	-1.00333	-0.991775	-1.017	-1.25788	-1.04217	-1.18219	0.115613	0.0675706	0.0113571	0.023689	0.135656	-0.105226	0.110478	-0.0295347	4442	2068	4349	1870	3855	1714	3739	2187	3881	2297
ENSMUSG00000044340	Phlpp1	PH domain and leucine rich repeat protein phosphatase 1 [Source:MGI Symbol;Acc:MGI:2138327]	chr1	+	0.91985	0.920314	0.0123246	0.0127885	1.55876e-11	1.56958e-11	0.830601	0.822124	4.20763e-10	3.85673e-10	0.98186	0.967535	177.86	1.15777e-12	16.3358	16.3285	0.21739	0.228467	7.29919	1.0266	0.76964	0.922173	0.960406	0.862275	0.964897	0.815822	1.03819	0.0204401	0.00672906	0.0575431	-0.0361756	-0.0452962	0.0573256	-0.0917497	0.130616	6031	10721	6047	12303	5568	12642	5404	11430	5812	11734
ENSMUSG00000026349	Ccnt2	cyclin T2 [Source:MGI Symbol;Acc:MGI:1920199]	chr1	+	-0.701725	-0.780974	0.0315433	-0.0477055	1.57398e-11	3.09672e-12	0.467607	0.290185	4.23757e-10	1.19125e-10	0.921344	0.828269	198.448	4.86709e-13	-16.3256	-18.1309	0.743754	-1.09322	6.27294	-0.703726	-0.634627	-0.666902	-0.803823	-0.806932	-0.769506	-0.682889	-0.864362	0.0750543	-0.00595633	0.00835222	0.0491919	-0.0730018	-0.0355758	0.0510408	-0.130432	5434	2963	5200	3250	4615	3304	5013	3745	4873	3650
ENSMUSG00000079316	Rab9	RAB9, member RAS oncogene family [Source:MGI Symbol;Acc:MGI:1890695]	chrX	-	0.989995	0.99305	0.0271257	0.030181	1.57291e-11	1.65656e-11	0.685185	0.594043	4.23757e-10	3.98468e-10	0.963423	0.920663	177.255	1.18935e-12	16.3263	16.2715	0.412723	0.543642	5.00607	1.16419	0.829336	0.970534	0.999345	1.00235	1.00644	0.948261	1.00078	0.0719681	-0.0657856	-0.012164	0.128777	0.042197	0.0462857	-0.0118921	0.040622	1236	2368	1137	2538	1025	2752	1168	2357	1095	2578
ENSMUSG00000052305	Hbb-bs	hemoglobin, beta adult s chain [Source:MGI Symbol;Acc:MGI:5474852]	chr7	-	-4.86387	-4.9681	-0.146953	-0.251187	1.59844e-11	3.20125e-11	0.222321	0.558773	4.29217e-10	6.70337e-10	0.82922	0.913759	170.244	1.63547e-12	-16.3092	-15.589	-1.26881	-0.596897	2.41074	-4.77983	-4.71036	-4.86807	-4.98433	-4.93099	-4.9337	-5.13086	-4.72921	-0.0989009	-0.578013	0.0209565	0.0853605	-0.237995	-0.2407	-0.437864	-0.0362177	1499	45	1088	48	1552	59	1623	67	1530	44
ENSMUSG00000031592	Pcm1	pericentriolar material 1 [Source:MGI Symbol;Acc:MGI:1277958]	chr8	+	0.585492	0.520614	0.074177	0.00929877	1.59806e-11	9.6693e-11	0.0555107	0.798478	4.29217e-10	1.59029e-09	0.717806	0.966668	159.649	2.71341e-12	16.3095	14.5003	2.06206	0.259525	7.7287	0.614151	0.563348	0.599511	0.564603	0.471475	0.482256	0.553672	0.5746	0.0636519	0.0150874	0.137268	0.0807697	-0.0397343	-0.0289533	0.0424625	0.0633911	9303	12778	9105	13759	8074	14218	8747	14830	9195	15290
ENSMUSG00000028821	Syf2	SYF2 homolog, RNA splicing factor (S. cerevisiae) [Source:MGI Symbol;Acc:MGI:1915842]	chr4	+	0.877748	0.884995	0.00110268	0.00834968	1.61282e-11	1.57306e-11	0.984636	0.873346	4.32515e-10	3.86066e-10	0.996841	0.976552	177.415	1.18089e-12	16.2998	16.3262	0.019555	0.161936	5.73571	1.01212	0.766708	0.864879	0.864023	0.9581	0.869197	0.79467	0.912801	-0.00319544	-0.0923415	0.0708703	0.0312035	0.082802	-0.00610061	-0.0806275	0.037503	2042	3916	1943	3935	1934	4309	1887	3927	2019	3952
ENSMUSG00000109554	RP24-274B19.1		chr7	-	-2.38218	-2.39694	0.0398363	0.025078	1.63192e-11	1.32002e-11	0.679695	0.892668	4.37065e-10	3.38102e-10	0.963147	0.981354	179.371	1.08293e-12	-16.2873	-16.5128	0.420381	0.137052	1.27336	-2.36169	-1.9889	-2.55572	-2.52397	-2.20799	-2.60533	-2.24807	-2.42938	0.102206	-0.205773	0.0797165	0.217207	0.197916	-0.199424	0.157843	-0.0234697	305	61	249	49	243	56	288	79	282	67
ENSMUSG00000002103	Acp2	acid phosphatase 2, lysosomal [Source:MGI Symbol;Acc:MGI:87882]	chr2	+	0.496265	0.534564	0.0180406	0.0563391	1.64916e-11	5.32273e-12	0.565801	0.0805475	4.40534e-10	1.73678e-10	0.941594	0.688455	191.519	6.44952e-13	16.2762	17.5104	0.586149	1.86319	6.6416	0.499867	0.450604	0.52095	0.512884	0.507432	0.566261	0.5427	0.519839	-0.0157694	0.0144086	0.00849727	0.0659395	0.0296244	0.0884537	0.0648922	0.0420317	4281	6128	4425	6822	4012	6387	4093	6669	4089	7098
ENSMUSG00000020375	Rufy1	RUN and FYVE domain containing 1 [Source:MGI Symbol;Acc:MGI:2429762]	chr11	-	0.714669	0.671019	0.0320979	-0.0115523	1.64888e-11	4.77015e-11	0.498356	0.784793	4.40534e-10	9.08983e-10	0.927327	0.962345	165.209	2.07218e-12	16.2764	15.1883	0.692518	-0.27762	5.22277	0.759249	0.761702	0.636481	0.703796	0.70181	0.644384	0.685173	0.647225	0.104456	-0.0780129	0.0476239	0.0633789	0.0208649	-0.0365613	0.00422724	-0.0337207	1627	2480	1451	2547	1297	2674	1485	2894	1469	2771
ENSMUSG00000022272	Myo10	myosin X [Source:MGI Symbol;Acc:MGI:107716]	chr15	+	1.49112	1.67117	-0.0566578	0.123387	1.65297e-11	3.32258e-12	0.567408	0.174344	4.40978e-10	1.24776e-10	0.94206	0.769179	197.056	5.14629e-13	16.2738	18.0492	-0.583701	1.42035	6.08076	1.57951	1.26101	1.44688	1.67458	1.58155	1.6297	1.52414	1.94359	0.0212536	-0.147968	-0.0691639	-0.0303672	0.0344887	0.0826406	-0.0229144	0.396537	2112	5893	1901	6512	1974	6494	1895	5626	1863	6401
ENSMUSG00000007827	Ankrd26	ankyrin repeat domain 26 [Source:MGI Symbol;Acc:MGI:1917887]	chr6	-	0.586369	0.539521	-0.00968627	-0.0565339	1.65973e-11	7.03373e-11	0.800684	0.122112	4.42207e-10	1.23811e-09	0.978117	0.731188	161.884	2.43212e-12	16.2695	14.8067	-0.256617	-1.63071	5.31707	0.580986	0.644567	0.570736	0.54683	0.502616	0.526571	0.549726	0.573282	-0.000595955	-0.0703011	0.0270955	0.00960169	-0.0917138	-0.0677584	-0.0446034	-0.0210471	1715	2377	1654	2583	1504	2679	1715	3025	1642	2776
ENSMUSG00000109320	Gm44679	predicted gene 44679 [Source:MGI Symbol;Acc:MGI:5753255]	chr7	+	-3.17599	-3.45954	0.193047	-0.0905011	1.66366e-11	5.2611e-12	0.0776426	0.730287	4.4268e-10	1.72366e-10	0.738062	0.953471	191.199	6.53539e-13	-16.267	-17.5235	1.88315	-0.350721	1.67079	-3.25011	-2.44257	-3.16268	-3.77819	-3.83826	-2.98713	-3.31646	-3.57277	0.288361	0.0596274	0.208282	0.245496	-0.479429	0.371696	0.0423655	-0.21394	600	37	518	73	412	52	463	100	533	61
ENSMUSG00000108912	E230020D15Rik	RIKEN cDNA E230020D15 gene [Source:MGI Symbol;Acc:MGI:2442650]	chr8	-	-2.58044	-2.72788	0.242038	0.0945969	1.66719e-11	3.82871e-12	0.0216344	0.639775	4.43046e-10	1.35602e-10	0.655056	0.934727	196.455	5.27234e-13	-16.2647	-17.8855	2.53956	0.47688	1.35404	-2.62838	-2.39276	-2.22415	-2.9796	-2.32566	-2.68167	-3.08036	-2.66966	0.289243	0.118517	0.234409	0.355894	0.480071	0.12407	-0.274628	0.136072	375	70	337	58	245	50	316	64	339	46
ENSMUSG00000020021	Fgd6	FYVE, RhoGEF and PH domain containing 6 [Source:MGI Symbol;Acc:MGI:1261419]	chr10	+	1.29911	1.37032	0.0683484	0.139561	1.67444e-11	7.06059e-12	0.458572	0.0566773	4.43824e-10	2.14036e-10	0.919997	0.650381	188.058	7.45093e-13	16.2602	17.1944	0.759191	2.05113	4.51752	1.24556	1.1077	1.39887	1.43753	1.26449	1.43471	1.2964	1.45489	-0.0119515	0.0267619	0.0563799	0.213961	0.0383594	0.208582	0.0702711	0.228762	728	1825	757	2195	669	1819	770	1786	717	2109
ENSMUSG00000092805	Gm26461	predicted gene, 26461 [Source:MGI Symbol;Acc:MGI:5456238]	chr9	+	-4.46034	-4.41005	-0.373209	-0.322913	1.67263e-11	6.0346e-11	0.00660631	0.413067	4.43824e-10	1.10484e-09	0.606291	0.873052	165.557	2.03816e-12	-16.2613	-14.9562	-3.1108	-0.839978	-1.26041	-3.7477	-3.83319	-4.37178	-4.4994	-3.91186	-3.97576	-4.28256	-3.79823	-0.43975	-0.359583	-0.492403	-0.144747	-0.157969	-0.221867	-0.528668	-0.0443347	84	4	90	4	111	7	93	7	76	3
ENSMUSG00000004661	Arid3b	AT rich interactive domain 3B (BRIGHT-like) [Source:MGI Symbol;Acc:MGI:1930768]	chr9	-	-1.07317	-1.0982	0.113533	0.0885052	1.68527e-11	8.75753e-12	0.0588451	0.246892	4.444e-10	2.48137e-10	0.720486	0.810575	185.661	8.24668e-13	-16.2534	-16.957	2.03137	1.20104	2.58619	-1.18554	-1.03558	-1.04577	-1.00477	-1.09566	-1.21061	-1.13273	-0.932697	0.138951	0.0914275	0.130567	0.0848606	0.0837037	-0.0312416	0.0466375	0.246667	483	217	473	214	406	200	419	240	451	239
ENSMUSG00000097961	Gm27000	predicted gene, 27000 [Source:MGI Symbol;Acc:MGI:5504115]	chrX	-	-2.77765	-3.04868	0.0405404	-0.230487	1.68183e-11	9.0842e-12	0.703109	0.321199	4.444e-10	2.55978e-10	0.964943	0.840231	183.648	8.98908e-13	-16.2555	-16.9169	0.387896	-1.0231	2.81241	-2.86545	-2.47474	-2.77734	-2.9637	-3.43144	-2.951	-3.18234	-2.64023	0.0256711	-0.218756	0.0561816	0.356449	-0.606252	-0.12581	-0.35715	0.184961	1008	92	861	138	779	140	1014	199	967	124
ENSMUSG00000022564	Grina	glutamate receptor, ionotropic, N-methyl D-aspartate-associated protein 1 (glutamate binding) [Source:MGI Symbol;Acc:MGI:1913418]	chr15	+	0.5955	0.618961	-0.00395843	0.0195028	1.68182e-11	9.29817e-12	0.915297	0.601631	4.444e-10	2.60222e-10	0.990484	0.923963	183.219	9.15698e-13	16.2555	16.8915	-0.108021	0.532396	8.22433	0.627731	0.559241	0.550478	0.644256	0.659958	0.609509	0.552414	0.653856	0.021782	0.0331461	-0.0331624	-0.0377618	0.0605324	0.0100837	-0.0470113	0.0544307	12848	19610	13108	20238	11705	20405	11652	21024	11616	20573
ENSMUSG00000104103	Gm9517	predicted gene 9517 [Source:MGI Symbol;Acc:MGI:3779430]	chr12	-	-0.829631	-0.836968	0.00907016	0.00173376	1.68479e-11	1.50246e-11	0.857	0.974089	4.444e-10	3.74558e-10	0.985833	0.995365	177.448	1.17919e-12	-16.2537	-16.3749	0.18307	0.0329824	5.79386	-0.884725	-0.795419	-0.826394	-0.809321	-0.720722	-0.864123	-0.789751	-0.968904	0.0753153	-0.101466	0.0417978	0.0226369	0.117814	-0.0255874	0.0487845	-0.130369	4055	2311	3631	2236	3332	2174	3758	2499	3721	2490
ENSMUSG00000015120	Ube2i	ubiquitin-conjugating enzyme E2I [Source:MGI Symbol;Acc:MGI:107365]	chr17	-	-0.855951	-0.921237	0.0173506	-0.0479353	1.68987e-11	6.41664e-12	0.725382	0.412798	4.45042e-10	1.9911e-10	0.969031	0.872936	187.864	7.51183e-13	-16.2505	-17.3008	0.357392	-0.840471	4.31945	-0.798958	-0.903467	-0.86726	-0.83632	-0.847306	-1.01494	-0.862935	-0.961289	0.0370249	-0.0904818	0.0525326	0.088045	0.0259757	-0.141662	0.0103468	-0.0880076	1442	779	1336	741	1196	842	1352	846	1369	871
ENSMUSG00000028121	Bcar3	breast cancer anti-estrogen resistance 3 [Source:MGI Symbol;Acc:MGI:1352501]	chr3	+	1.62981	1.87593	0.038838	0.284958	1.69235e-11	1.98602e-12	0.732546	0.00493288	4.45124e-10	8.48169e-11	0.969948	0.480636	206.373	3.56803e-13	16.2489	18.6547	0.347655	3.24885	5.26732	1.77268	1.31009	1.69165	1.75041	1.96006	1.85189	1.69657	1.99911	0.207989	-0.0725561	0.0463163	-0.0299395	0.366809	0.258633	0.103313	0.405855	1246	4242	1038	4206	963	3850	995	3018	1046	3994
ENSMUSG00000035247	Hectd1	HECT domain containing 1 [Source:MGI Symbol;Acc:MGI:2384768]	chr12	-	0.587148	0.582765	0.0445808	0.040198	1.71476e-11	1.92982e-11	0.234919	0.28281	4.49867e-10	4.49459e-10	0.831313	0.82697	175.296	1.29841e-12	16.2351	16.111	1.23337	1.11069	8.47259	0.532365	0.606501	0.665051	0.544619	0.553324	0.528435	0.653771	0.595496	0.0338461	0.0512628	0.0743612	0.0187916	0.010756	-0.0141328	0.111203	0.052928	15249	22170	15623	23289	13481	22480	14271	25569	14730	26866
ENSMUSG00000040390	Map3k10	mitogen-activated protein kinase kinase kinase 10 [Source:MGI Symbol;Acc:MGI:1346879]	chr7	-	-0.957927	-0.932533	0.0746065	0.100001	1.71382e-11	2.47515e-11	0.21734	0.112874	4.49867e-10	5.44958e-10	0.82922	0.72304	173.092	1.43484e-12	-16.2356	-15.8524	1.28326	1.67564	6.55253	-1.09573	-0.848097	-0.949979	-0.937372	-0.997933	-0.985785	-0.859539	-0.887508	0.0465024	0.101377	0.0423656	0.108677	0.0345922	0.0467402	0.172987	0.145017	6837	3432	7189	3699	6346	3231	5687	4145	6403	4270
ENSMUSG00000106944	Gm43843	predicted gene 43843 [Source:MGI Symbol;Acc:MGI:5663980]	chr6	-	-2.47	-2.94738	0.12875	-0.348629	1.7391e-11	3.59931e-12	0.195859	0.104094	4.5451e-10	1.30953e-10	0.818339	0.708514	195.662	5.44392e-13	-16.2202	-17.9567	1.34872	-1.72138	1.35376	-2.26798	-2.1516	-2.43787	-2.95519	-3.14345	-2.47012	-3.34741	-2.6615	0.101766	0.144532	0.154369	0.118739	-0.560437	0.112895	-0.764402	-0.0784929	350	38	365	66	297	69	301	81	341	37
ENSMUSG00000029823	Luc7l2	LUC7-like 2 (S. cerevisiae) [Source:MGI Symbol;Acc:MGI:2183260]	chr6	+	-0.839502	-0.854959	0.0672556	0.0517989	1.73541e-11	1.29214e-11	0.208265	0.334823	4.5451e-10	3.34719e-10	0.824803	0.846809	179.75	1.06499e-12	-16.2225	-16.5357	1.31026	0.993834	6.83851	-0.801082	-0.920052	-0.773358	-0.862605	-0.9819	-0.834145	-0.800181	-0.805318	0.00966308	-0.0309511	0.0911148	0.200452	-0.0750562	0.0726988	0.106663	0.101526	7874	4080	7749	4831	6975	4683	7630	4659	7825	5231
ENSMUSG00000034116	Vav1	vav 1 oncogene [Source:MGI Symbol;Acc:MGI:98923]	chr17	+	-3.63855	-3.58416	-0.242562	-0.188176	1.73709e-11	4.45736e-11	0.0433311	0.54625	4.5451e-10	8.62985e-10	0.686332	0.910505	166.718	1.92894e-12	-16.2214	-15.2558	-2.19067	-0.616229	0.811659	-3.42655	-2.97779	-3.66888	-4.29414	-2.82509	-3.57196	-3.95176	-3.57328	-0.22643	-0.14624	-0.23097	-0.39794	0.516356	-0.230519	-0.610317	-0.231838	298	39	319	24	306	32	385	48	279	19
ENSMUSG00000102555	6430511E19Rik	RIKEN cDNA 6430511E19 gene [Source:MGI Symbol;Acc:MGI:2443259]	chr7	+	-3.06355	-3.29885	0.140575	-0.0947267	1.75139e-11	6.95944e-12	0.193295	0.707891	4.57142e-10	2.12739e-10	0.817992	0.950116	186.656	7.9052e-13	-16.2128	-17.2104	1.35691	-0.381316	2.02128	-2.50389	-3.26932	-2.77653	-3.64597	-3.16374	-2.91223	-3.31621	-3.6913	0.17347	-0.0636138	0.181586	0.290885	0.0307731	0.282275	-0.121706	-0.496789	685	72	588	92	520	110	645	69	647	73
ENSMUSG00000102386	2900022M07Rik	RIKEN cDNA 2900022M07 gene [Source:MGI Symbol;Acc:MGI:1920201]	chr1	-	-3.41863	-3.45359	0.00239232	-0.0325662	1.7697e-11	1.6316e-11	0.982517	0.908552	4.61335e-10	3.94773e-10	0.996763	0.985476	175.93	1.26193e-12	-16.2019	-16.2875	0.0222522	-0.116662	-0.196446	-3.04566	-3.22187	-3.03165	-3.84968	-3.52916	-2.99162	-3.38235	-3.36465	-0.0770455	0.0495727	0.109835	-0.0405875	-0.231497	0.306033	-0.0846953	-0.0669886	141	11	156	18	121	17	133	16	151	14
ENSMUSG00000104221	Gm37051	predicted gene, 37051 [Source:MGI Symbol;Acc:MGI:5610279]	chr1	-	-3.33662	-3.3702	0.119326	0.0857495	1.77373e-11	1.0012e-11	0.269608	0.752877	4.618e-10	2.76061e-10	0.853741	0.957102	182.057	9.62918e-13	-16.1995	-16.8109	1.14284	0.320209	0.266265	-3.26197	-2.71575	-3.46534	-3.52416	-3.61944	-2.70714	-3.3429	-3.45465	0.197318	0.0221431	0.0470156	0.249729	-0.248578	0.66372	0.0279541	-0.0837949	220	15	197	32	163	19	173	31	186	21
ENSMUSG00000104362	Gm37928	predicted gene, 37928 [Source:MGI Symbol;Acc:MGI:5611156]	chr3	+	-2.08482	-2.1303	0.0271337	-0.0183488	1.78668e-11	1.37077e-11	0.76607	0.909498	4.6357e-10	3.47653e-10	0.974876	0.985481	177.853	1.15814e-12	-16.1918	-16.4725	0.302534	-0.115451	2.10793	-2.10731	-1.90577	-1.99172	-2.27893	-2.31481	-2.02103	-2.26131	-1.89378	0.120274	-0.116723	-0.0125336	0.163459	-0.205256	0.0885213	-0.151755	0.215771	501	92	430	121	364	110	474	137	429	108
ENSMUSG00000004837	Grap	GRB2-related adaptor protein [Source:MGI Symbol;Acc:MGI:1918770]	chr11	+	-3.81813	-3.60809	-0.175773	0.0342684	1.7873e-11	3.96823e-11	0.134987	0.914259	4.6357e-10	7.94496e-10	0.796178	0.985874	166.66	1.93417e-12	-16.1915	-15.3721	-1.5727	0.109351	-0.121158	-3.51219	-3.24216	-3.95373	-4.01688	-3.34605	-3.52263	-3.50007	-3.48236	-0.1256	-0.142935	-0.215748	-0.229411	0.156773	-0.0198114	0.00275191	0.0204586	169	14	169	13	142	15	222	20	149	14
ENSMUSG00000079557	2021-03-02	membrane-associated ring finger (C3HC4) 2 [Source:MGI Symbol;Acc:MGI:1925915]	chr17	-	-0.679399	-0.638918	-0.0531029	-0.0126213	1.78527e-11	5.08342e-11	0.211	0.774734	4.6357e-10	9.61543e-10	0.826693	0.960853	164.071	2.1882e-12	-16.1927	-15.1252	-1.30203	-0.290981	5.40942	-0.637084	-0.717853	-0.695463	-0.663978	-0.725767	-0.60618	-0.670172	-0.554088	-0.0936116	-0.0469825	0.00383218	-0.0769496	-0.1006	0.0189868	-0.0450051	0.0710786	2659	1625	2780	1887	2591	1903	2677	1944	2672	1909
ENSMUSG00000025993	Slc40a1	solute carrier family 40 (iron-regulated transporter), member 1 [Source:MGI Symbol;Acc:MGI:1315204]	chr1	-	-1.9369	-2.26329	0.145429	-0.180961	1.79264e-11	2.67444e-12	0.10495	0.244186	4.64034e-10	1.07092e-10	0.756375	0.809458	199.368	4.69188e-13	-16.1883	-18.3023	1.71678	-1.20824	1.99747	-1.89881	-1.69451	-2.19479	-1.89966	-2.20627	-2.05481	-2.37923	-2.32983	-0.0078152	0.301592	0.117101	0.172392	-0.138509	0.0129513	-0.311469	-0.262073	407	95	511	113	393	113	346	141	417	95
ENSMUSG00000030279	C2cd5	C2 calcium-dependent domain containing 5 [Source:MGI Symbol;Acc:MGI:1921991]	chr6	-	-0.768861	-0.781835	0.111937	0.0989631	1.79562e-11	1.30664e-11	0.0290442	0.0557218	4.64034e-10	3.36203e-10	0.65857	0.650381	181.652	9.80023e-13	-16.1866	-16.5237	2.39342	2.06007	6.3587	-0.883572	-0.756118	-0.731085	-0.702153	-0.715497	-0.839784	-0.790292	-0.779902	0.220204	0.0167102	0.0894814	0.121736	0.164768	0.0404812	0.0899732	0.100363	6274	3485	5515	3417	4875	3045	4990	3594	5382	3740
ENSMUSG00000066441	Rdh11	retinol dehydrogenase 11 [Source:MGI Symbol;Acc:MGI:102581]	chr12	-	0.762279	0.795155	-0.00345024	0.0294267	1.79587e-11	1.05938e-11	0.945765	0.517331	4.64034e-10	2.88618e-10	0.994199	0.903819	180.926	1.01154e-12	16.1864	16.7496	-0.0690806	0.661819	5.26417	0.854279	0.695581	0.758842	0.743901	0.77965	0.918337	0.757075	0.724869	-0.0494197	0.0445664	0.00043404	-0.00514358	0.0141086	0.152795	-0.00846612	-0.0406721	1479	2581	1598	3037	1329	2889	1476	2796	1438	2872
ENSMUSG00000026509	Capn2	calpain 2 [Source:MGI Symbol;Acc:MGI:88264]	chr1	-	1.39255	1.56441	-0.0396258	0.132239	1.82193e-11	3.20143e-12	0.658375	0.137059	4.70177e-10	1.21332e-10	0.960007	0.739978	196.517	5.25912e-13	16.1713	18.0923	-0.450369	1.56381	6.85592	1.62683	1.08809	1.32486	1.52853	1.56716	1.60376	1.42175	1.66399	-0.0477006	-0.070111	0.0259779	-0.0684611	0.13501	0.171612	-0.0104016	0.231842	3550	10403	3538	11404	3460	11829	3445	8797	3509	10631
ENSMUSG00000028932	Psmc2	proteasome (prosome, macropain) 26S subunit, ATPase 2 [Source:MGI Symbol;Acc:MGI:109555]	chr5	+	0.58638	0.529467	-0.00687162	-0.0637852	1.82736e-11	9.40564e-11	0.854809	0.0929503	4.70986e-10	1.55564e-09	0.985833	0.697254	158.114	2.92776e-12	16.1682	14.5267	-0.18591	-1.78454	6.24281	0.600262	0.64496	0.554325	0.542832	0.53989	0.480503	0.589889	0.508607	-0.0434324	0.0536422	0.000729259	-0.0420542	-0.0534833	-0.112871	-0.00348423	-0.0847666	3167	4642	3429	4761	3044	5164	3143	5755	3067	5432
ENSMUSG00000035898	Uba6	ubiquitin-like modifier activating enzyme 6 [Source:MGI Symbol;Acc:MGI:1913894]	chr5	-	0.604163	0.511976	0.0682252	-0.0239611	1.84807e-11	2.36119e-10	0.0921498	0.52299	4.75727e-10	3.22927e-09	0.747919	0.904467	149.493	4.54913e-12	16.1564	13.6697	1.78933	-0.652788	6.14741	0.672943	0.575585	0.610577	0.557551	0.576998	0.5458	0.439521	0.485801	0.0820663	0.0456442	0.0832464	0.0630205	0.0413287	0.0101306	-0.0961485	-0.0498681	3149	4577	3108	4787	2600	4950	2947	4999	2960	4703
ENSMUSG00000048602	Morc2b	microrchidia 2B [Source:MGI Symbol;Acc:MGI:3045293]	chr17	-	-1.57247	-1.55911	0.185318	0.198675	1.85058e-11	9.81517e-12	0.0230493	0.095374	4.75778e-10	2.72096e-10	0.655788	0.701545	184.496	8.66733e-13	-16.1549	-16.8325	2.50832	1.77026	1.99755	-1.59944	-1.55603	-1.50081	-1.57169	-1.82412	-1.53066	-1.53993	-1.33593	0.161528	0.144082	0.176912	0.286237	-0.074936	0.218515	0.209253	0.413253	375	105	375	138	292	114	322	127	356	145
ENSMUSG00000014769	Psmb1	proteasome (prosome, macropain) subunit, beta type 1 [Source:MGI Symbol;Acc:MGI:104884]	chr17	-	0.520469	0.497366	-0.0325219	-0.055625	1.85737e-11	3.89841e-11	0.331938	0.101176	4.76925e-10	7.83573e-10	0.87912	0.705965	167.148	1.89014e-12	16.1511	15.3899	-0.99996	-1.73733	6.72528	0.590632	0.448522	0.516418	0.525935	0.517665	0.529189	0.477037	0.465134	-0.0290127	-0.0550601	-0.0127911	-0.0331939	-0.0352265	-0.0237018	-0.0758543	-0.0877567	4585	6440	4558	6938	4228	7352	4543	7198	4355	7077
ENSMUSG00000021546	Hnrnpk	heterogeneous nuclear ribonucleoprotein K [Source:MGI Symbol;Acc:MGI:99894]	chr13	-	0.642131	0.656445	-0.0237511	-0.00943617	1.86943e-11	1.34791e-11	0.559914	0.814965	4.79424e-10	3.43533e-10	0.939402	0.967535	177.641	1.16909e-12	16.1443	16.4905	-0.595147	-0.237844	7.60054	0.74017	0.626035	0.634311	0.567343	0.637497	0.714509	0.666332	0.607109	-0.0912817	0.012625	0.0171606	-0.0337634	-0.0282823	0.0487291	0.000552355	-0.0586709	7650	12264	8322	13826	7470	14206	8036	14181	7746	14142
ENSMUSG00000103427	Gm37534	predicted gene, 37534 [Source:MGI Symbol;Acc:MGI:5610762]	chr1	+	-2.89364	-3.20379	0.15533	-0.154814	1.88946e-11	6.56087e-12	0.146239	0.522815	4.83957e-10	2.02667e-10	0.80337	0.904342	186.615	7.91889e-13	-16.1331	-17.276	1.52572	-0.653066	1.68593	-3.065	-3.00594	-2.52059	-2.84897	-3.59355	-2.9285	-3.54015	-2.67798	0.068806	0.0898941	0.0561307	0.465181	-0.563428	0.101629	-0.510024	0.35215	478	40	491	69	382	55	444	62	445	47
ENSMUSG00000032786	Alas1	aminolevulinic acid synthase 1 [Source:MGI Symbol;Acc:MGI:87989]	chr9	-	0.563686	0.625902	-0.0715413	-0.00932503	1.89742e-11	4.40975e-12	0.0653165	0.787487	4.85391e-10	1.52461e-10	0.725917	0.96301	192.295	6.24615e-13	16.1287	17.7238	-1.97606	-0.27405	5.7749	0.538677	0.605059	0.562164	0.550735	0.668151	0.630483	0.609447	0.593448	-0.118845	-0.0335912	-0.085455	-0.0427649	0.0338286	-0.00383924	-0.0248758	-0.040875	2192	3544	2354	3690	2040	3609	2337	4083	2107	3846
ENSMUSG00000036188	Ankmy2	ankyrin repeat and MYND domain containing 2 [Source:MGI Symbol;Acc:MGI:2144755]	chr12	+	0.646847	0.714166	-0.0292185	0.0381009	1.90438e-11	4.57615e-12	0.492268	0.341276	4.86159e-10	1.55377e-10	0.925363	0.848761	190.93	6.60868e-13	16.1249	17.6816	-0.70251	0.980264	5.79679	0.60436	0.618795	0.65785	0.708901	0.749772	0.671092	0.766124	0.66779	-0.0775946	0.00218066	-0.0177817	-0.0204366	0.0738876	-0.00479217	0.0902397	-0.0080949	2191	3750	2344	3795	2119	3669	2115	4004	2145	4287
ENSMUSG00000038429	Usp5	ubiquitin specific peptidase 5 (isopeptidase T) [Source:MGI Symbol;Acc:MGI:1347343]	chr6	-	0.626854	0.630776	-0.0309351	-0.0270124	1.90516e-11	1.74494e-11	0.438326	0.496492	4.86159e-10	4.13433e-10	0.916169	0.897034	174.697	1.33402e-12	16.1245	16.2167	-0.79448	-0.695569	7.93371	0.593048	0.666248	0.641706	0.60625	0.641405	0.598446	0.65755	0.625658	-0.0470308	0.0678977	-0.0994199	-0.0452958	-0.0163706	-0.0593289	-0.000224809	-0.0321173	10033	15563	10998	16145	9422	16316	9448	18546	9087	17789
ENSMUSG00000033191	Tie1	tyrosine kinase with immunoglobulin-like and EGF-like domains 1 [Source:MGI Symbol;Acc:MGI:99906]	chr4	-	-4.00494	-4.55574	0.0406983	-0.510104	1.91313e-11	1.68378e-11	0.711341	0.173743	4.86983e-10	4.03595e-10	0.966984	0.769088	175.022	1.3146e-12	-16.1201	-16.2543	0.376579	-1.42245	0.0736801	-4.05951	-3.48525	-3.93813	-4.03235	-5.36306	-3.85359	-3.7744	-4.48543	0.0664999	-0.0152914	0.02442	0.112378	-1.43725	0.0722234	0.151413	-0.559619	250	4	239	16	217	13	199	22	228	18
ENSMUSG00000029447	Cct6a	chaperonin containing Tcp1, subunit 6a (zeta) [Source:MGI Symbol;Acc:MGI:107943]	chr5	+	0.609854	0.548904	0.0360472	-0.0249023	1.91225e-11	9.65753e-11	0.356372	0.518194	4.86983e-10	1.58962e-09	0.88787	0.903819	156.733	3.13689e-12	16.1206	14.5015	0.949205	-0.660439	7.41577	0.674054	0.657623	0.597036	0.509995	0.590846	0.542455	0.571104	0.490799	0.0381729	0.0406088	0.00773599	0.0576801	0.0172183	-0.0311724	-0.00252345	-0.0828284	7388	10927	7491	11293	6408	11980	7199	12797	6794	12183
ENSMUSG00000062382	Ftl1-ps1	ferritin light polypeptide 1, pseudogene 1 [Source:MGI Symbol;Acc:MGI:3779109]	chr13	+	-1.36384	-1.35332	-0.107286	-0.0967655	1.92906e-11	3.73649e-11	0.147178	0.344668	4.90429e-10	7.58363e-10	0.80337	0.850134	166.938	1.90899e-12	-16.1114	-15.4326	-1.52194	-0.973204	2.93116	-1.46648	-1.43452	-1.35391	-1.15715	-1.27013	-1.33108	-1.41684	-1.34654	-0.140089	0.0437528	-0.144153	-0.205399	-0.0285859	-0.0895415	-0.175298	-0.105003	599	248	689	254	639	248	562	274	561	253
ENSMUSG00000024782	Ak3	adenylate kinase 3 [Source:MGI Symbol;Acc:MGI:1860835]	chr19	-	1.10672	1.18829	-0.0137482	0.0678238	1.9542e-11	6.8375e-12	0.846753	0.330933	4.95988e-10	2.09636e-10	0.984336	0.845798	185.46	8.31763e-13	16.0979	17.2301	-0.196362	1.0021	6.7497	1.28631	0.947741	1.03346	1.15616	1.28191	1.22487	1.05618	1.1923	0.0769633	-0.0726696	0.0329153	-0.0978007	0.160846	0.1038	-0.0648887	0.0712331	3998	8971	3648	9216	3514	9649	3868	8244	3642	8671
ENSMUSG00000109744	RP24-116G1.1		chr8	+	-3.34295	-3.3742	0.168454	0.137198	1.95575e-11	8.40468e-12	0.132101	0.614086	4.95988e-10	2.40124e-10	0.793919	0.927047	183.489	9.05063e-13	-16.097	-17.0021	1.58528	0.514088	2.13772	-2.98169	-3.22162	-3.01595	-4.11672	-3.52773	-2.93258	-3.55603	-3.38838	0.28646	-0.0808143	0.258262	0.223735	-0.021819	0.573324	-0.0501259	0.117526	848	65	665	106	691	90	581	82	781	72
ENSMUSG00000024292	Cyp4f14	cytochrome P450, family 4, subfamily f, polypeptide 14 [Source:MGI Symbol;Acc:MGI:1927669]	chr17	-	1.94081	2.19906	-0.0791972	0.179057	1.96823e-11	4.52023e-12	0.604647	0.0547765	4.98137e-10	1.545e-10	0.952114	0.650381	191.38	6.48656e-13	16.0904	17.6956	-0.527946	2.06904	3.58588	2.09698	1.58822	1.98452	2.08914	2.15359	2.2409	2.06383	2.3035	-0.18236	-0.0995442	0.00292197	-0.0308655	0.136415	0.223722	0.0466485	0.286326	276	1306	296	1483	280	1406	318	1067	295	1387
[truncated: 14,676 more rows]
[truncated: 38 more columns]

## Sheet: significant-IP-enriched-FC1
GeneID	GeneName	Description	Chromosome	Strand	IP.WT_vs_Input.WT	IP.CrymKO_vs_Input.CrymKO	Input.CrymKO_vs_Input.WT	IP.CrymKO_vs_IP.WT	p.value.IP.WT_vs_Input.WT	p.value.IP.CrymKO_vs_Input.CrymKO	p.value.Input.CrymKO_vs_Input.WT	p.value.IP.CrymKO_vs_IP.WT	p.value.adj.IP.WT_vs_Input.WT	p.value.adj.IP.CrymKO_vs_Input.CrymKO	p.value.adj.Input.CrymKO_vs_Input.WT	p.value.adj.IP.CrymKO_vs_IP.WT	F	F.p.value	t.IP.WT_vs_Input.WT	t.IP.CrymKO_vs_Input.CrymKO	t.Input.CrymKO_vs_Input.WT	t.IP.CrymKO_vs_IP.WT	AvgLogCPM	MO_2144_IP_vs_Input.WT	MO_2145_IP_vs_Input.WT	MO_2148_IP_vs_Input.WT	MO_2149_IP_vs_Input.WT	MO_2141_IP_vs_Input.CrymKO	MO_2142_IP_vs_Input.CrymKO	MO_2146_IP_vs_Input.CrymKO	MO_2147_IP_vs_Input.CrymKO	MO_2141_In_vs_Input.WT	MO_2142_In_vs_Input.WT	MO_2146_In_vs_Input.WT	MO_2147_In_vs_Input.WT	MO_2141_IP_vs_IP.WT	MO_2142_IP_vs_IP.WT	MO_2146_IP_vs_IP.WT	MO_2147_IP_vs_IP.WT	MO_2141_In	MO_2141_IP	MO_2142_In	MO_2142_IP	MO_2144_In	MO_2144_IP	MO_2145_In	MO_2145_IP	MO_2146_In	MO_2146_IP
[truncated: 1,498 more rows]
[truncated: 38 more columns]

[truncated: 1 more sheets: significant-IP-CrymKO vs WT]
