# Supplementary material for: Crym-positive striatal astrocytes gate perseverative behaviour
Source: Nature. 2024 Feb 28;627(8003):358–66. doi: 10.1038/s41586-024-07138-0 (PMC10937394; doi:10.1038/s41586-024-07138-0)
Supplement: Supplementary file 7 — The μ-crystallin interactome [file 41586_2024_7138_MOESM7_ESM.xlsx]

## Sheet: Crym BioID2 interactome
Uniprot ID	Gene name	Average LFQ abundance (log2LFQ)
Q9QYR6	Map1a	34.354
P10649	Gstm1	33.1023
Q9QXS1	Plec	32.6745
Q8CI94	Pygb	31.8514
Q80TE7	Lrrc7	31.7911
Q9ES97	Rtn3	31.4555
P10637	Mapt	31.2045
P20357	Map2	30.9704
Q80XI3	Eif4g3	30.8295
Q80Y56	Rbsn	30.3186
O54983	Crym	30.2743
Q8CC35	Synpo	30.1344
Q6PFD5	Dlgap3	30.1186
O55106	Strn	29.7492
Q3UNH4	Gprin1	29.731
Q9Z0J4	Nos1	29.5888
P49443	Ppm1a	29.5734
Q60902	Eps15l1	29.342
Q8BWS5	Gprin3	29.1902
Q6PAJ1	Bcr	29.1874
Q9QZQ1	Mllt4	29.1632
Q3UTJ2	Sorbs2	29.1122
Q8BGQ7	Aars	29.0917
Q8CBW3	Abi1	28.9585
P54227	Stmn1	28.7241
Q6A065	Cep170	28.6847
O54991	Cntnap1	28.3672
Q9WV69	Dmtn	28.3148
Q8BJ42	Dlgap2	28.2742
P47757	Capzb	28.2338
Q8BIW1	Prune	28.1224
Q61140	Bcar1	28.0894
F6SEU4	Syngap1	28.0313
Q8VDJ3	Hdlbp	27.9977
A2AQ25	Skt	27.9409
Q91VZ6	Smap1	27.9045
Q8K1M6	Dnm1l	27.7932
Q8VD37	Sgip1	27.7899
Q9D8Y0	Efhd2	27.6849
Q3UVL4	Vps51	27.6258
Q78ZA7	Nap1l4	27.4829
P57776	Eef1d	27.4604
A2AHC3	Camsap1	27.041
O08919	Numbl	27.0096
Q9QWY8	Asap1	26.7921
P63087	Ppp1cc	26.7825
O88712	Ctbp1	26.7274
P70398	Usp9x	26.656
O88735	Map7	26.4938
Q9WUA2	Farsb	26.3958
Q99KN9	Clint1	26.2873
Q7TQH0	Atxn2l	26.276
P59759	Mkl2	26.1942
Q9JMH6	Txnrd1	26.193
P14131	Rps16	26.1473
Q8CDG3	Vcpip1	26.1436
Q3UHE1	Pitpnm3	26.0255
P62484	Abi2	25.8628
Q9CXW4	Rpl11	25.7733
P03921	Mtnd5	25.5104
Q7SIG6	Asap2	25.408
P62751	Rpl23a	25.3246
Q80W47	Wipi2	25.2333
Q4VAA2	Cdv3	24.7141
Q3UH66	Wnk2	24.6143
O54781	Srpk2	24.5609
Q6R5N8	Tlr13	24.5029
Q3ULJ0	Gpd1l	24.2785
Q9CPW4	Arpc5	24.2511
Q9EPK7	Xpo7	24.0927
Q569Z6	Thrap3	23.9011
Q11136	Pepd	23.7332
O54916	Reps1	23.7263
Q61701	Elavl4	23.7177
O54946	Dnajb6	23.6333
Q69ZH9	Arhgap23	23.2999
Q5SSM3	Arhgap44	23.2824
Q91YD9	Wasl	23.0171

## Sheet: Raw LFQ
Uniprot ID	Fasta headers	Peptides	Razor + unique peptides	Mol. weight [kDa]	BioID2 LFQ intensity 1	BioID2 LFQ intensity 2	BioID2 LFQ intensity 3	BioID2 LFQ intensity 4	BioID2 LFQ intensity 5	GFP LFQ intensity 1	GFP LFQ intensity 2	GFP LFQ intensity 3	GFP LFQ intensity 4	GFP LFQ intensity 5
Q9Z1D1	sp|Q9Z1D1|EIF3G_MOUSE Eukaryotic translation initiation factor 3 subunit G OS=Mus musculus GN=Eif3g PE=1 SV=2	4	4	35.638	24245000	7082700	21961000	0	0	0	0	0	0	0
O08759	sp|O08759|UBE3A_MOUSE Ubiquitin-protein ligase E3A OS=Mus musculus GN=Ube3a PE=1 SV=2	7	7	99.818	12979000	8095200	16378000	0	0	0	0	0	0	0
Q8C1Y8	sp|Q8C1Y8|CCZ1_MOUSE Vacuolar fusion protein CCZ1 homolog OS=Mus musculus GN=Ccz1 PE=1 SV=1	2	2	55.504	0	9088900	9140700	0	11999000	0	0	0	0	0
P70297	sp|P70297|STAM1_MOUSE Signal transducing adapter molecule 1 OS=Mus musculus GN=Stam PE=1 SV=3	5	5	59.771	9550100	12451000	0	0	9224600	0	0	0	0	0
Q3TZZ7	sp|Q3TZZ7|ESYT2_MOUSE Extended synaptotagmin-2 OS=Mus musculus GN=Esyt2 PE=1 SV=1	3	3	94.138	14919000	16367000	21680000	0	0	0	0	0	0	0
Q9EPK7	sp|Q9EPK7|XPO7_MOUSE Exportin-7 OS=Mus musculus GN=Xpo7 PE=1 SV=3	8	8	123.81	0	16911000	30034000	0	15485000	0	0	0	0	0
P35922	sp|P35922|FMR1_MOUSE Fragile X mental retardation protein 1 homolog OS=Mus musculus GN=Fmr1 PE=1 SV=1	4	4	68.988	29206000	19006000	44025000	0	0	0	0	0	0	0
Q922B9	sp|Q922B9|SSFA2_MOUSE Sperm-specific antigen 2 homolog OS=Mus musculus GN=Ssfa2 PE=1 SV=3	1	1	136.95	0	19627000	11757000	0	0	0	0	0	0	0
Q5SSZ5	sp|Q5SSZ5|TENS3_MOUSE Tensin-3 OS=Mus musculus GN=Tns3 PE=1 SV=1	4	4	155.59	0	20893000	85475000	0	0	0	0	0	0	0
Q61191	sp|Q61191|HCFC1_MOUSE Host cell factor 1 OS=Mus musculus GN=Hcfc1 PE=1 SV=2	9	9	210.43	0	21810000	14417000	0	0	0	0	0	0	0
Q80VL1	sp|Q80VL1|TDRKH_MOUSE Tudor and KH domain-containing protein OS=Mus musculus GN=Tdrkh PE=1 SV=1	5	5	62.133	25792000	22345000	48846000	0	0	0	0	0	0	0
Q9CQE1	sp|Q9CQE1|NPS3B_MOUSE Protein NipSnap homolog 3B OS=Mus musculus GN=Nipsnap3b PE=1 SV=1	4	4	28.308	3998700	22930000	0	0	12757000	0	0	0	0	0
Q8VHQ9	sp|Q8VHQ9|ACO11_MOUSE Acyl-coenzyme A thioesterase 11 OS=Mus musculus GN=Acot11 PE=1 SV=1	5	5	67.354	0	25181000	44204000	0	0	0	0	0	0	0
Q6ZWU9	sp|Q6ZWU9|RS27_MOUSE 40S ribosomal protein S27 OS=Mus musculus GN=Rps27 PE=1 SV=3	2	1	9.461	64169000	25651000	17572000	0	5045000	0	0	0	0	0
Q9D5V6	sp|Q9D5V6|SYAP1_MOUSE Synapse-associated protein 1 OS=Mus musculus GN=Syap1 PE=1 SV=1	4	4	41.349	0	25783000	20917000	0	0	0	0	0	0	0
P35550	sp|P35550|FBRL_MOUSE rRNA 2-O-methyltransferase fibrillarin OS=Mus musculus GN=Fbl PE=1 SV=2	2	2	34.306	0	27293000	40191000	0	0	0	0	0	0	0
A2AJI0	sp|A2AJI0|MA7D1_MOUSE MAP7 domain-containing protein 1 OS=Mus musculus GN=Map7d1 PE=1 SV=1	3	3	93.275	19039000	28286000	0	0	20573000	0	0	0	0	0
Q501J7	sp|Q501J7|PHAR4_MOUSE Phosphatase and actin regulator 4 OS=Mus musculus GN=Phactr4 PE=1 SV=2	9	7	76.631	22434000	51642000	22476000	0	0	0	0	0	0	0
Q922J3	sp|Q922J3|CLIP1_MOUSE CAP-Gly domain-containing linker protein 1 OS=Mus musculus GN=Clip1 PE=1 SV=1	11	11	155.81	0	65297000	19990000	0	0	0	0	0	0	0
Q8CCJ4	sp|Q8CCJ4|AMER2_MOUSE APC membrane recruitment protein 2 OS=Mus musculus GN=Amer2 PE=1 SV=2	9	9	69.932	0	105680000	5757200	0	0	0	0	0	0	0
Q8BL06	sp|Q8BL06|UBP54_MOUSE Inactive ubiquitin carboxyl-terminal hydrolase 54 OS=Mus musculus GN=Usp54 PE=1 SV=2	8	8	176.66	0	133770000	15789000	0	0	0	0	0	0	0
Q921C5	sp|Q921C5|BICD2_MOUSE Protein bicaudal D homolog 2 OS=Mus musculus GN=Bicd2 PE=1 SV=1	18	18	93.39	0	232880000	38115000	0	14067000	0	0	0	0	0
Q9ERF3	sp|Q9ERF3|WDR61_MOUSE WD repeat-containing protein 61 OS=Mus musculus GN=Wdr61 PE=1 SV=1	1	1	33.772	3132800	3819600	0	1899100	0	0	0	0	0	0
P51954	sp|P51954|NEK1_MOUSE Serine/threonine-protein kinase Nek1 OS=Mus musculus GN=Nek1 PE=1 SV=2	8	8	136.69	0	97786000	0	3579100	0	0	0	0	0	0
Q69ZH9	sp|Q69ZH9|RHG23_MOUSE Rho GTPase-activating protein 23 OS=Mus musculus GN=Arhgap23 PE=1 SV=2	1	1	161.83	0	11757000	0	3766500	8621800	0	0	0	0	0
Q9ERB0	sp|Q9ERB0|SNP29_MOUSE Synaptosomal-associated protein 29 OS=Mus musculus GN=Snap29 PE=1 SV=1	7	7	29.572	0	146230000	0	3769100	0	0	0	0	0	0
P59644	sp|P59644|PI5PA_MOUSE Phosphatidylinositol 4,5-bisphosphate 5-phosphatase A OS=Mus musculus GN=Inpp5j PE=1 SV=2	2	2	107.54	0	6177900	0	4813800	5239000	0	0	0	0	0
Q3TYD6	sp|Q3TYD6|LMTK2_MOUSE Serine/threonine-protein kinase LMTK2 OS=Mus musculus GN=Lmtk2 PE=1 SV=3	11	11	160.51	3633300	144840000	7991200	4860700	0	0	0	0	0	0
G3XA57	sp|G3XA57|RFIP2_MOUSE Rab11 family-interacting protein 2 OS=Mus musculus GN=Rab11fip2 PE=1 SV=1	4	4	58.206	9910700	0	0	5009300	7583000	0	0	0	0	0
P62849	sp|P62849|RS24_MOUSE 40S ribosomal protein S24 OS=Mus musculus GN=Rps24 PE=1 SV=1	3	3	15.423	8747100	5494800	0	5052700	7934900	0	0	0	0	0
Q9D1H7	sp|Q9D1H7|GET4_MOUSE Golgi to ER traffic protein 4 homolog OS=Mus musculus GN=Get4 PE=1 SV=2	2	2	36.525	9906100	13630000	0	5076700	0	0	0	0	0	0
Q6PFX8	sp|Q6PFX8|RIMKA_MOUSE N-acetylaspartylglutamate synthase A OS=Mus musculus GN=Rimkla PE=1 SV=1	2	2	41.503	0	9121200	0	5389600	0	0	0	0	0	0
Q3TC93	sp|Q3TC93|H1BP3_MOUSE HCLS1-binding protein 3 OS=Mus musculus GN=Hs1bp3 PE=1 SV=2	9	9	43.691	0	51860000	0	5765300	0	0	0	0	0	0
Q8K4Z0	sp|Q8K4Z0|LGI2_MOUSE Leucine-rich repeat LGI family member 2 OS=Mus musculus GN=Lgi2 PE=2 SV=1	2	2	63.005	0	11286000	0	5840200	0	0	0	0	0	0
P46935	sp|P46935|NEDD4_MOUSE E3 ubiquitin-protein ligase NEDD4 OS=Mus musculus GN=Nedd4 PE=1 SV=3	8	8	102.71	0	7403100	0	6364800	0	0	0	0	0	0
Q8C7R4	sp|Q8C7R4|UBA6_MOUSE Ubiquitin-like modifier-activating enzyme 6 OS=Mus musculus GN=Uba6 PE=1 SV=1	2	2	117.96	12603000	0	0	6515900	12627000	0	0	0	0	0
Q9EPR4	sp|Q9EPR4|S23A2_MOUSE Solute carrier family 23 member 2 OS=Mus musculus GN=Slc23a2 PE=1 SV=2	1	1	70.048	0	9180400	0	7088700	7896000	0	0	0	0	0
Q6PA06	sp|Q6PA06|ATLA2_MOUSE Atlastin-2 OS=Mus musculus GN=Atl2 PE=1 SV=1	4	4	66.223	6915500	0	0	7213100	7238900	0	0	0	0	0
Q61206	sp|Q61206|PA1B2_MOUSE Platelet-activating factor acetylhydrolase IB subunit beta OS=Mus musculus GN=Pafah1b2 PE=1 SV=2	2	2	25.581	3140800	5691100	0	7465600	0	0	0	0	0	0
Q9CPX6	sp|Q9CPX6|ATG3_MOUSE Ubiquitin-like-conjugating enzyme ATG3 OS=Mus musculus GN=Atg3 PE=1 SV=1	5	5	35.796	0	27110000	0	7597200	28715000	0	0	0	0	0
Q9CQ65	sp|Q9CQ65|MTAP_MOUSE S-methyl-5-thioadenosine phosphorylase OS=Mus musculus GN=Mtap PE=1 SV=1	2	2	31.062	0	15872000	0	7822500	0	0	0	0	0	0
Q64339	sp|Q64339|ISG15_MOUSE Ubiquitin-like protein ISG15 OS=Mus musculus GN=Isg15 PE=1 SV=4	4	4	17.897	0	203750000	0	8170200	0	0	0	0	0	0
P21981	sp|P21981|TGM2_MOUSE Protein-glutamine gamma-glutamyltransferase 2 OS=Mus musculus GN=Tgm2 PE=1 SV=4	2	2	77.06	0	19071000	0	8340400	0	0	0	0	0	0
Q62448	sp|Q62448|IF4G2_MOUSE Eukaryotic translation initiation factor 4 gamma 2 OS=Mus musculus GN=Eif4g2 PE=1 SV=2	6	6	102.1	0	61529000	0	8394700	12973000	0	0	0	0	0
Q8CHQ0	sp|Q8CHQ0|FBX4_MOUSE F-box only protein 4 OS=Mus musculus GN=Fbxo4 PE=1 SV=2	3	3	43.776	0	21350000	0	8519500	0	0	0	0	0	0
Q91WD5	sp|Q91WD5|NDUS2_MOUSE NADH dehydrogenase [ubiquinone] iron-sulfur protein 2, mitochondrial OS=Mus musculus GN=Ndufs2 PE=1 SV=1	8	8	52.625	0	15397000	0	8651500	0	0	0	0	0	0
Q3UFT3	sp|Q3UFT3|GARE1_MOUSE GRB2-associated and regulator of MAPK protein OS=Mus musculus GN=Garem1 PE=1 SV=2	1	1	97.249	27584000	9534800	0	8682700	0	0	0	0	0	0
Q9DBN4	sp|Q9DBN4|P33MX_MOUSE Putative monooxygenase p33MONOX OS=Mus musculus GN=P33monox PE=1 SV=1	3	3	32.715	0	21133000	0	9030100	0	0	0	0	0	0
Q8VDQ1	sp|Q8VDQ1|PTGR2_MOUSE Prostaglandin reductase 2 OS=Mus musculus GN=Ptgr2 PE=1 SV=2	2	2	38.015	0	8265800	0	9081900	0	0	0	0	0	0
Q3TES0	sp|Q3TES0|IQEC3_MOUSE IQ motif and SEC7 domain-containing protein 3 OS=Mus musculus GN=Iqsec3 PE=1 SV=1	10	9	129.12	0	14900000	54974000	9271900	0	0	0	0	0	0
Q8R2U0	sp|Q8R2U0|SEH1_MOUSE Nucleoporin SEH1 OS=Mus musculus GN=Seh1l PE=2 SV=1	2	2	39.774	24556000	0	18557000	9426000	0	0	0	0	0	0
Q9ERA0	sp|Q9ERA0|TFCP2_MOUSE Alpha-globin transcription factor CP2 OS=Mus musculus GN=Tfcp2 PE=1 SV=1;sp|Q811S7|UBIP1_MOUSE Upstream-binding protein 1 OS=Mus musculus GN=Ubp1 PE=1 SV=1	1	1	57.031	0	13823000	0	9795100	0	0	0	0	0	0
P60521	sp|P60521|GBRL2_MOUSE Gamma-aminobutyric acid receptor-associated protein-like 2 OS=Mus musculus GN=Gabarapl2 PE=1 SV=1	2	2	13.667	11883000	10923000	0	9964700	0	0	0	0	0	0
Q9QZB1	sp|Q9QZB1|RGS20_MOUSE Regulator of G-protein signaling 20 OS=Mus musculus GN=Rgs20 PE=1 SV=1	2	2	26.986	0	8038900	0	10119000	0	0	0	0	0	0
Q11136	sp|Q11136|PEPD_MOUSE Xaa-Pro dipeptidase OS=Mus musculus GN=Pepd PE=1 SV=3	6	6	55.028	15154000	12728000	7064100	10563000	24214000	0	0	0	0	0
Q69ZW3	sp|Q69ZW3|EHBP1_MOUSE EH domain-binding protein 1 OS=Mus musculus GN=Ehbp1 PE=1 SV=3	6	6	139.1	0	17788000	26088000	10634000	0	0	0	0	0	0
O35864	sp|O35864|CSN5_MOUSE COP9 signalosome complex subunit 5 OS=Mus musculus GN=Cops5 PE=1 SV=3	8	8	37.548	0	77591000	0	11206000	38620000	0	0	0	0	0
Q61599	sp|Q61599|GDIR2_MOUSE Rho GDP-dissociation inhibitor 2 OS=Mus musculus GN=Arhgdib PE=1 SV=3	2	2	22.851	0	24053000	21767000	11619000	9591500	0	0	0	0	0
Q9QYY0	sp|Q9QYY0|GAB1_MOUSE GRB2-associated-binding protein 1 OS=Mus musculus GN=Gab1 PE=1 SV=2	6	6	76.812	0	0	20490000	11660000	10399000	0	0	0	0	0
Q9JL56	sp|Q9JL56|GDE1_MOUSE Glycerophosphodiester phosphodiesterase 1 OS=Mus musculus GN=Gde1 PE=1 SV=1	4	4	37.629	0	8145100	0	11822000	0	0	0	0	0	0
Q569Z6	sp|Q569Z6|TR150_MOUSE Thyroid hormone receptor-associated protein 3 OS=Mus musculus GN=Thrap3 PE=1 SV=1	2	2	108.18	0	20476000	0	11843000	0	0	0	0	0	0
Q8K2K6	sp|Q8K2K6|AGFG1_MOUSE Arf-GAP domain and FG repeat-containing protein 1 OS=Mus musculus GN=Agfg1 PE=1 SV=2	4	4	58.042	12643000	0	17735000	12020000	0	0	0	0	0	0
B2RXC1	sp|B2RXC1|TPC11_MOUSE Trafficking protein particle complex subunit 11 OS=Mus musculus GN=Trappc11 PE=1 SV=1	3	3	128.39	0	12420000	0	12047000	17452000	0	0	0	0	0
O35551	sp|O35551|RABE1_MOUSE Rab GTPase-binding effector protein 1 OS=Mus musculus GN=Rabep1 PE=1 SV=2	10	10	99.523	12484000	109370000	27653000	12081000	30943000	0	0	0	0	0
O88738	sp|O88738|BIRC6_MOUSE Baculoviral IAP repeat-containing protein 6 OS=Mus musculus GN=Birc6 PE=1 SV=2	13	13	532.16	0	35050000	15049000	12151000	22021000	0	0	0	0	0
Q9JKY5	sp|Q9JKY5|HIP1R_MOUSE Huntingtin-interacting protein 1-related protein OS=Mus musculus GN=Hip1r PE=1 SV=2	6	6	119.43	0	25198000	21636000	12168000	32458000	0	0	0	0	0
Q6P9S0	sp|Q6P9S0|MTSSL_MOUSE MTSS1-like protein OS=Mus musculus GN=Mtss1l PE=1 SV=1	3	3	76.843	0	15792000	0	12350000	0	0	0	0	0	0
Q9Z2V5	sp|Q9Z2V5|HDAC6_MOUSE Histone deacetylase 6 OS=Mus musculus GN=Hdac6 PE=1 SV=3	7	7	125.79	0	29181000	0	12452000	0	0	0	0	0	0
P62192	sp|P62192|PRS4_MOUSE 26S protease regulatory subunit 4 OS=Mus musculus GN=Psmc1 PE=1 SV=1	4	4	49.184	43985000	0	31925000	12487000	0	0	0	0	0	0
Q64010	sp|Q64010|CRK_MOUSE Adapter molecule crk OS=Mus musculus GN=Crk PE=1 SV=1	2	2	33.814	0	9073300	0	12539000	0	0	0	0	0	0
A6H8H5	sp|A6H8H5|KCNB2_MOUSE Potassium voltage-gated channel subfamily B member 2 OS=Mus musculus GN=Kcnb2 PE=1 SV=2	7	5	102.33	0	36068000	0	12808000	55567000	0	0	0	0	0
Q8CJ67	sp|Q8CJ67|STAU2_MOUSE Double-stranded RNA-binding protein Staufen homolog 2 OS=Mus musculus GN=Stau2 PE=1 SV=1	4	4	62.535	15681000	22660000	0	13875000	0	0	0	0	0	0
Q8BYR5	sp|Q8BYR5|CAPS2_MOUSE Calcium-dependent secretion activator 2 OS=Mus musculus GN=Cadps2 PE=1 SV=2	15	8	147.84	16028000	15934000	0	14034000	0	0	0	0	0	0
Q8VHG2	sp|Q8VHG2|AMOT_MOUSE Angiomotin OS=Mus musculus GN=Amot PE=1 SV=3	2	2	120.91	0	30123000	0	14294000	0	0	0	0	0	0
Q9QUG9	sp|Q9QUG9|GRP2_MOUSE RAS guanyl-releasing protein 2 OS=Mus musculus GN=Rasgrp2 PE=1 SV=2	1	1	69.445	0	14505000	0	14329000	0	0	0	0	0	0
Q8CAF4	sp|Q8CAF4|NHSL1_MOUSE NHS-like protein 1 OS=Mus musculus GN=Nhsl1 PE=1 SV=3	16	16	169.42	0	271410000	0	14353000	15340000	0	0	0	0	0
Q3UGC7	sp|Q3UGC7|EI3JA_MOUSE Eukaryotic translation initiation factor 3 subunit J-A OS=Mus musculus GN=Eif3j1 PE=2 SV=1;sp|Q66JS6|EI3JB_MOUSE Eukaryotic translation initiation factor 3 subunit J-B OS=Mus musculus GN=Eif3j2 PE=1 SV=1	4	4	29.343	0	40148000	0	14439000	0	0	0	0	0	0
Q9CZ04	sp|Q9CZ04|CSN7A_MOUSE COP9 signalosome complex subunit 7a OS=Mus musculus GN=Cops7a PE=1 SV=2	3	3	30.224	19611000	0	0	14448000	14603000	0	0	0	0	0
Q80TM9	sp|Q80TM9|NISCH_MOUSE Nischarin OS=Mus musculus GN=Nisch PE=1 SV=2	8	8	175.01	28669000	22767000	0	14801000	0	0	0	0	0	0
Q64442	sp|Q64442|DHSO_MOUSE Sorbitol dehydrogenase OS=Mus musculus GN=Sord PE=1 SV=3	3	3	38.249	25889000	0	29653000	14821000	28662000	0	0	0	0	0
O54946	sp|O54946|DNJB6_MOUSE DnaJ homolog subfamily B member 6 OS=Mus musculus GN=Dnajb6 PE=1 SV=4	4	4	39.807	0	17502000	0	14890000	32665000	0	0	0	0	0
Q6A4J8	sp|Q6A4J8|UBP7_MOUSE Ubiquitin carboxyl-terminal hydrolase 7 OS=Mus musculus GN=Usp7 PE=1 SV=1	3	3	128.47	16367000	10671000	0	15095000	0	0	0	0	0	0
Q80YE4	sp|Q80YE4|LMTK1_MOUSE Serine/threonine-protein kinase LMTK1 OS=Mus musculus GN=Aatk PE=1 SV=1	5	5	144.61	0	22987000	0	15144000	0	0	0	0	0	0
Q9JLV1	sp|Q9JLV1|BAG3_MOUSE BAG family molecular chaperone regulator 3 OS=Mus musculus GN=Bag3 PE=1 SV=2	4	4	61.859	0	29915000	0	15168000	15628000	0	0	0	0	0
Q3UM45	sp|Q3UM45|PP1R7_MOUSE Protein phosphatase 1 regulatory subunit 7 OS=Mus musculus GN=Ppp1r7 PE=1 SV=2	4	4	41.291	0	13857000	0	15178000	0	0	0	0	0	0
Q61107	sp|Q61107|GBP4_MOUSE Guanylate-binding protein 4 OS=Mus musculus GN=Gbp4 PE=1 SV=1	17	17	70.801	28450000	506980000	23289000	15341000	17444000	0	0	0	0	0
Q9CWJ9	sp|Q9CWJ9|PUR9_MOUSE Bifunctional purine biosynthesis protein PURH OS=Mus musculus GN=Atic PE=1 SV=2	6	6	64.217	16852000	17035000	0	15550000	12600000	0	0	0	0	0
Q91WA3	sp|Q91WA3|HDA11_MOUSE Histone deacetylase 11 OS=Mus musculus GN=Hdac11 PE=1 SV=1	7	7	39.157	14429000	0	0	15724000	11298000	0	0	0	0	0
Q61037	sp|Q61037|TSC2_MOUSE Tuberin OS=Mus musculus GN=Tsc2 PE=1 SV=1	8	8	202.07	0	20489000	0	15741000	0	0	0	0	0	0
Q80WT5	sp|Q80WT5|AFTIN_MOUSE Aftiphilin OS=Mus musculus GN=Aftph PE=1 SV=2	4	4	101.13	0	20938000	0	15914000	0	0	0	0	0	0
Q9QY42	sp|Q9QY42|GPR37_MOUSE Prosaposin receptor GPR37 OS=Mus musculus GN=Gpr37 PE=2 SV=1	1	1	66.775	29818000	0	42163000	16095000	0	0	0	0	0	0
Q99JP7	sp|Q99JP7|GGT7_MOUSE Gamma-glutamyltransferase 7 OS=Mus musculus GN=Ggt7 PE=1 SV=2	5	5	70.251	0	17332000	0	16632000	19998000	0	0	0	0	0
Q148V7	sp|Q148V7|K1468_MOUSE LisH domain and HEAT repeat-containing protein KIAA1468 OS=Mus musculus GN=Kiaa1468 PE=1 SV=1	5	5	134.59	15643000	12299000	0	16837000	18540000	0	0	0	0	0
Q9D164	sp|Q9D164|FXYD6_MOUSE FXYD domain-containing ion transport regulator 6 OS=Mus musculus GN=Fxyd6 PE=1 SV=2	1	1	10.374	0	15259000	0	17054000	0	0	0	0	0	0
Q7TMY8	sp|Q7TMY8|HUWE1_MOUSE E3 ubiquitin-protein ligase HUWE1 OS=Mus musculus GN=Huwe1 PE=1 SV=5	9	9	482.63	15071000	0	47790000	17078000	0	0	0	0	0	0
Q8C2E7	sp|Q8C2E7|STRUM_MOUSE WASH complex subunit strumpellin OS=Mus musculus GN=Kiaa0196 PE=1 SV=2	9	9	134.11	42476000	80560000	30094000	17113000	61834000	0	0	0	0	0
Q9Z2C9	sp|Q9Z2C9|MTMR7_MOUSE Myotubularin-related protein 7 OS=Mus musculus GN=Mtmr7 PE=1 SV=2	4	4	75.607	20282000	16692000	0	17155000	34634000	0	0	0	0	0
Q8CH77	sp|Q8CH77|NAV1_MOUSE Neuron navigator 1 OS=Mus musculus GN=Nav1 PE=1 SV=2	10	10	202.37	0	43552000	0	17177000	14756000	0	0	0	0	0
Q5SSM3	sp|Q5SSM3|RHG44_MOUSE Rho GTPase-activating protein 44 OS=Mus musculus GN=Arhgap44 PE=1 SV=1	2	2	88.993	11816000	10328000	0	17252000	11617000	0	0	0	0	0
Q4VAA2	sp|Q4VAA2|CDV3_MOUSE Protein CDV3 OS=Mus musculus GN=Cdv3 PE=1 SV=2	3	3	29.729	0	49764000	40354000	17464000	0	0	0	0	0	0
O54916	sp|O54916|REPS1_MOUSE RalBP1-associated Eps domain-containing protein 1 OS=Mus musculus GN=Reps1 PE=1 SV=2	6	6	86.518	0	27304000	0	17664000	12197000	0	0	0	0	0
Q61701	sp|Q61701|ELAV4_MOUSE ELAV-like protein 4 OS=Mus musculus GN=Elavl4 PE=1 SV=1;sp|Q60899|ELAV2_MOUSE ELAV-like protein 2 OS=Mus musculus GN=Elavl2 PE=2 SV=1	8	3	42.368	14467000	0	10089000	17737000	26685000	0	0	0	0	0
P48318	sp|P48318|DCE1_MOUSE Glutamate decarboxylase 1 OS=Mus musculus GN=Gad1 PE=1 SV=2	4	3	66.648	5800400	22064000	0	17873000	0	0	0	0	0	0
Q6RHR9	sp|Q6RHR9|MAGI1_MOUSE Membrane-associated guanylate kinase, WW and PDZ domain-containing protein 1 OS=Mus musculus GN=Magi1 PE=1 SV=1	4	4	161.97	0	10499000	0	18514000	12963000	0	0	0	0	0
Q9EQZ6	sp|Q9EQZ6|RPGF4_MOUSE Rap guanine nucleotide exchange factor 4 OS=Mus musculus GN=Rapgef4 PE=1 SV=1	8	8	115.49	34743000	0	30905000	18669000	0	0	0	0	0	0
O55137	sp|O55137|ACOT1_MOUSE Acyl-coenzyme A thioesterase 1 OS=Mus musculus GN=Acot1 PE=1 SV=1	6	6	46.135	20066000	65330000	96176000	18678000	21663000	0	0	0	0	0
Q9JM96	sp|Q9JM96|BORG4_MOUSE Cdc42 effector protein 4 OS=Mus musculus GN=Cdc42ep4 PE=1 SV=1	7	7	37.869	10888000	66662000	0	19089000	0	0	0	0	0	0
Q3TDK6	sp|Q3TDK6|ROGDI_MOUSE Protein rogdi homolog OS=Mus musculus GN=Rogdi PE=1 SV=2	5	5	32.1	7568400	0	0	19127000	16873000	0	0	0	0	0
Q9D892	sp|Q9D892|ITPA_MOUSE Inosine triphosphate pyrophosphatase OS=Mus musculus GN=Itpa PE=1 SV=2	2	2	21.897	0	16665000	0	19142000	0	0	0	0	0	0
Q5F2E7	sp|Q5F2E7|NUFP2_MOUSE Nuclear fragile X mental retardation-interacting protein 2 OS=Mus musculus GN=Nufip2 PE=1 SV=1	7	7	75.656	0	44654000	0	19212000	0	0	0	0	0	0
Q99LB2	sp|Q99LB2|DHRS4_MOUSE Dehydrogenase/reductase SDR family member 4 OS=Mus musculus GN=Dhrs4 PE=1 SV=3	4	4	29.884	0	30042000	0	19271000	21789000	0	0	0	0	0
Q99NB1	sp|Q99NB1|ACS2L_MOUSE Acetyl-coenzyme A synthetase 2-like, mitochondrial OS=Mus musculus GN=Acss1 PE=1 SV=1	5	5	74.622	18286000	19659000	0	19285000	0	0	0	0	0	0
Q91YD9	sp|Q91YD9|WASL_MOUSE Neural Wiskott-Aldrich syndrome protein OS=Mus musculus GN=Wasl PE=1 SV=1	3	3	54.274	0	9505600	0	19484000	13454000	0	0	0	0	0
Q64727	sp|Q64727|VINC_MOUSE Vinculin OS=Mus musculus GN=Vcl PE=1 SV=4	7	7	116.72	34915000	59930000	43714000	19955000	0	0	0	0	0	0
P02802	sp|P02802|MT1_MOUSE Metallothionein-1 OS=Mus musculus GN=Mt1 PE=1 SV=1	2	2	6.0181	15963000	0	33436000	20239000	0	0	0	0	0	0
Q8BLR2	sp|Q8BLR2|CPNE4_MOUSE Copine-4 OS=Mus musculus GN=Cpne4 PE=1 SV=1	6	5	62.407	0	17236000	0	20253000	38690000	0	0	0	0	0
O88643	sp|O88643|PAK1_MOUSE Serine/threonine-protein kinase PAK 1 OS=Mus musculus GN=Pak1 PE=1 SV=1	6	2	60.736	0	0	20508000	20463000	15318000	0	0	0	0	0
P07759	sp|P07759|SPA3K_MOUSE Serine protease inhibitor A3K OS=Mus musculus GN=Serpina3k PE=1 SV=2;sp|Q03734|SPA3M_MOUSE Serine protease inhibitor A3M OS=Mus musculus GN=Serpina3m PE=1 SV=2	4	4	46.879	0	14494000	0	20615000	0	0	0	0	0	0
Q91VC3	sp|Q91VC3|IF4A3_MOUSE Eukaryotic initiation factor 4A-III OS=Mus musculus GN=Eif4a3 PE=1 SV=3	11	6	46.839	0	14534000	0	20890000	0	0	0	0	0	0
Q9R1C6	sp|Q9R1C6|DGKE_MOUSE Diacylglycerol kinase epsilon OS=Mus musculus GN=Dgke PE=1 SV=1	8	8	63.634	5093500	14123000	0	21042000	21924000	0	0	0	0	0
Q8K3E5	sp|Q8K3E5|AHI1_MOUSE Jouberin OS=Mus musculus GN=Ahi1 PE=1 SV=2	4	4	119.65	0	19928000	0	21199000	0	0	0	0	0	0
P97494	sp|P97494|GSH1_MOUSE Glutamate--cysteine ligase catalytic subunit OS=Mus musculus GN=Gclc PE=1 SV=4	7	7	72.571	21273000	21429000	0	21233000	41356000	0	0	0	0	0
Q3TC72	sp|Q3TC72|FAHD2_MOUSE Fumarylacetoacetate hydrolase domain-containing protein 2A OS=Mus musculus GN=Fahd2 PE=1 SV=1	3	3	34.69	0	0	14639000	21487000	21587000	0	0	0	0	0
Q64737	sp|Q64737|PUR2_MOUSE Trifunctional purine biosynthetic protein adenosine-3 OS=Mus musculus GN=Gart PE=1 SV=3	3	3	107.5	17774000	13402000	11355000	21735000	13827000	0	0	0	0	0
Q9CQM2	sp|Q9CQM2|ERD22_MOUSE ER lumen protein-retaining receptor 2 OS=Mus musculus GN=Kdelr2 PE=1 SV=1;sp|Q99JH8|ERD21_MOUSE ER lumen protein-retaining receptor 1 OS=Mus musculus GN=Kdelr1 PE=1 SV=1	1	1	24.454	19966000	0	49300000	22030000	0	0	0	0	0	0
Q80TY0	sp|Q80TY0|FNBP1_MOUSE Formin-binding protein 1 OS=Mus musculus GN=Fnbp1 PE=1 SV=2	6	6	71.343	36848000	80859000	0	22595000	0	0	0	0	0	0
P35762	sp|P35762|CD81_MOUSE CD81 antigen OS=Mus musculus GN=Cd81 PE=1 SV=2	2	2	25.814	0	55936000	11796000	22819000	0	0	0	0	0	0
Q8K274	sp|Q8K274|KT3K_MOUSE Ketosamine-3-kinase OS=Mus musculus GN=Fn3krp PE=1 SV=2	3	3	34.468	53099000	50741000	22003000	22880000	70612000	0	0	0	0	0
Q61768	sp|Q61768|KINH_MOUSE Kinesin-1 heavy chain OS=Mus musculus GN=Kif5b PE=1 SV=3	10	6	109.55	0	59440000	25398000	22899000	0	0	0	0	0	0
Q8VCF0	sp|Q8VCF0|MAVS_MOUSE Mitochondrial antiviral-signaling protein OS=Mus musculus GN=Mavs PE=1 SV=1	4	4	53.398	18546000	36801000	0	23310000	0	0	0	0	0	0
Q3UHC7	sp|Q3UHC7|DAB2P_MOUSE Disabled homolog 2-interacting protein OS=Mus musculus GN=Dab2ip PE=1 SV=1	9	8	131.72	0	0	9668200	23812000	24816000	0	0	0	0	0
Q9WVA3	sp|Q9WVA3|BUB3_MOUSE Mitotic checkpoint protein BUB3 OS=Mus musculus GN=Bub3 PE=1 SV=2	4	4	36.954	0	34088000	0	23906000	16713000	0	0	0	0	0
Q61423	sp|Q61423|KCNA4_MOUSE Potassium voltage-gated channel subfamily A member 4 OS=Mus musculus GN=Kcna4 PE=1 SV=2	3	1	73.469	0	0	5633300	24492000	15771000	0	0	0	0	0
Q9EPW0	sp|Q9EPW0|INP4A_MOUSE Type I inositol 3,4-bisphosphate 4-phosphatase OS=Mus musculus GN=Inpp4a PE=1 SV=1	5	5	105.54	0	0	27646000	24633000	13320000	0	0	0	0	0
P61961	sp|P61961|UFM1_MOUSE Ubiquitin-fold modifier 1 OS=Mus musculus GN=Ufm1 PE=1 SV=1	3	3	9.1175	0	6557400	0	24774000	0	0	0	0	0	0
Q9CPW4	sp|Q9CPW4|ARPC5_MOUSE Actin-related protein 2/3 complex subunit 5 OS=Mus musculus GN=Arpc5 PE=1 SV=3	3	3	16.288	34108000	0	26530000	24800000	14397000	0	0	0	0	0
Q9D2P8	sp|Q9D2P8|MOBP_MOUSE Myelin-associated oligodendrocyte basic protein OS=Mus musculus GN=Mobp PE=1 SV=1	1	1	19.197	7577400	0	16456000	25608000	0	0	0	0	0	0
Q3KNM2	sp|Q3KNM2|MARH5_MOUSE E3 ubiquitin-protein ligase MARCH5 OS=Mus musculus GN=March5 PE=1 SV=1	1	1	31.231	65478000	0	58609000	25995000	0	0	0	0	0	0
Q5DU37	sp|Q5DU37|ZFY26_MOUSE Zinc finger FYVE domain-containing protein 26 OS=Mus musculus GN=Zfyve26 PE=1 SV=2	1	1	282.96	0	29148000	0	26043000	0	0	0	0	0	0
Q9Z2Z6	sp|Q9Z2Z6|MCAT_MOUSE Mitochondrial carnitine/acylcarnitine carrier protein OS=Mus musculus GN=Slc25a20 PE=1 SV=1	2	2	33.026	0	62470000	92837000	26170000	0	0	0	0	0	0
Q9Z2D3	sp|Q9Z2D3|DFNA5_MOUSE Non-syndromic hearing impairment protein 5 homolog OS=Mus musculus GN=Dfna5 PE=1 SV=1	3	3	56.63	0	26743000	0	26363000	0	0	0	0	0	0
B1AXH1	sp|B1AXH1|NHSL2_MOUSE NHS-like protein 2 OS=Mus musculus GN=Nhsl2 PE=1 SV=1	7	7	91.872	0	34116000	0	26382000	51258000	0	0	0	0	0
Q6ZQK5	sp|Q6ZQK5|ACAP2_MOUSE Arf-GAP with coiled-coil, ANK repeat and PH domain-containing protein 2 OS=Mus musculus GN=Acap2 PE=1 SV=2	4	4	87.21	22676000	14402000	59390000	26685000	26898000	0	0	0	0	0
Q8CIN4	sp|Q8CIN4|PAK2_MOUSE Serine/threonine-protein kinase PAK 2 OS=Mus musculus GN=Pak2 PE=1 SV=1	11	11	57.93	38679000	227270000	18129000	26770000	71316000	0	0	0	0	0
Q6PIU9	sp|Q6PIU9|YJ005_MOUSE Uncharacterized protein FLJ45252 homolog OS=Mus musculus PE=1 SV=2	8	8	37.704	24419000	189440000	19880000	26958000	29216000	0	0	0	0	0
Q8BTZ7	sp|Q8BTZ7|GMPPB_MOUSE Mannose-1-phosphate guanyltransferase beta OS=Mus musculus GN=Gmppb PE=1 SV=1	4	4	39.916	0	26200000	0	27017000	0	0	0	0	0	0
P61211	sp|P61211|ARL1_MOUSE ADP-ribosylation factor-like protein 1 OS=Mus musculus GN=Arl1 PE=1 SV=1	2	2	20.411	0	0	12224000	27026000	25467000	0	0	0	0	0
Q7TQ95	sp|Q7TQ95|LNP_MOUSE Protein lunapark OS=Mus musculus GN=Lnp PE=1 SV=1	11	11	47.499	64072000	49135000	70317000	27432000	53686000	0	0	0	0	0
Q8BKI2	sp|Q8BKI2|TNR6B_MOUSE Trinucleotide repeat-containing gene 6B protein OS=Mus musculus GN=Tnrc6b PE=1 SV=2	5	5	191.96	0	52327000	0	27591000	0	0	0	0	0	0
P16388	sp|P16388|KCNA1_MOUSE Potassium voltage-gated channel subfamily A member 1 OS=Mus musculus GN=Kcna1 PE=1 SV=1	11	5	56.409	0	36412000	0	28024000	0	0	0	0	0	0
P07310	sp|P07310|KCRM_MOUSE Creatine kinase M-type OS=Mus musculus GN=Ckm PE=1 SV=1	5	2	43.044	0	35539000	0	28111000	0	0	0	0	0	0
P53026	sp|P53026|RL10A_MOUSE 60S ribosomal protein L10a OS=Mus musculus GN=Rpl10a PE=1 SV=3	5	5	24.916	19765000	108210000	0	28420000	28790000	0	0	0	0	0
P59808	sp|P59808|SASH1_MOUSE SAM and SH3 domain-containing protein 1 OS=Mus musculus GN=Sash1 PE=1 SV=1	5	5	135.59	0	55818000	0	28892000	0	0	0	0	0	0
Q91YE8	sp|Q91YE8|SYNP2_MOUSE Synaptopodin-2 OS=Mus musculus GN=Synpo2 PE=1 SV=2	11	11	116.53	0	29858000	47223000	28949000	0	0	0	0	0	0
P62331	sp|P62331|ARF6_MOUSE ADP-ribosylation factor 6 OS=Mus musculus GN=Arf6 PE=1 SV=2	4	4	20.082	22044000	0	27555000	28959000	76928000	0	0	0	0	0
Q6PAK3	sp|Q6PAK3|ANM8_MOUSE Protein arginine N-methyltransferase 8 OS=Mus musculus GN=Prmt8 PE=1 SV=2	7	5	45.276	0	29030000	0	29195000	60282000	0	0	0	0	0
Q5U3K5	sp|Q5U3K5|RABL6_MOUSE Rab-like protein 6 OS=Mus musculus GN=Rabl6 PE=1 SV=2	9	9	79.83	42810000	41943000	0	29494000	0	0	0	0	0	0
Q6GYP7	sp|Q6GYP7|RGPA1_MOUSE Ral GTPase-activating protein subunit alpha-1 OS=Mus musculus GN=Ralgapa1 PE=1 SV=1	12	12	229.39	0	59250000	22082000	30179000	28023000	0	0	0	0	0
Q3ULD5	sp|Q3ULD5|MCCB_MOUSE Methylcrotonoyl-CoA carboxylase beta chain, mitochondrial OS=Mus musculus GN=Mccc2 PE=1 SV=1	6	6	61.378	0	10159000	0	30445000	16021000	0	0	0	0	0
Q9QY24	sp|Q9QY24|ZBP1_MOUSE Z-DNA-binding protein 1 OS=Mus musculus GN=Zbp1 PE=1 SV=1	5	5	44.331	0	197890000	28679000	31827000	0	0	0	0	0	0
Q6DFV3	sp|Q6DFV3|RHG21_MOUSE Rho GTPase-activating protein 21 OS=Mus musculus GN=Arhgap21 PE=1 SV=1	15	15	215.74	0	98922000	31111000	32740000	0	0	0	0	0	0
Q7TSC1	sp|Q7TSC1|PRC2A_MOUSE Protein PRRC2A OS=Mus musculus GN=Prrc2a PE=1 SV=1	13	12	229.2	0	112380000	0	33322000	0	0	0	0	0	0
Q8C437	sp|Q8C437|PEX5R_MOUSE PEX5-related protein OS=Mus musculus GN=Pex5l PE=1 SV=2	11	11	63.134	44435000	39121000	0	33336000	0	0	0	0	0	0
Q8R326	sp|Q8R326|PSPC1_MOUSE Paraspeckle component 1 OS=Mus musculus GN=Pspc1 PE=1 SV=1	8	7	58.758	0	25333000	0	33427000	43964000	0	0	0	0	0
P48036	sp|P48036|ANXA5_MOUSE Annexin A5 OS=Mus musculus GN=Anxa5 PE=1 SV=1	5	5	35.752	18158000	0	24133000	33765000	0	0	0	0	0	0
Q9D1M0	sp|Q9D1M0|SEC13_MOUSE Protein SEC13 homolog OS=Mus musculus GN=Sec13 PE=1 SV=3	2	2	35.565	0	15908000	0	33932000	48613000	0	0	0	0	0
Q80U49	sp|Q80U49|C170B_MOUSE Centrosomal protein of 170 kDa protein B OS=Mus musculus GN=Cep170b PE=1 SV=2	16	14	170.82	37945000	0	0	34071000	36125000	0	0	0	0	0
P47941	sp|P47941|CRKL_MOUSE Crk-like protein OS=Mus musculus GN=Crkl PE=1 SV=2	7	7	33.83	9042100	61045000	0	34266000	0	0	0	0	0	0
Q3UHX2	sp|Q3UHX2|HAP28_MOUSE 28 kDa heat- and acid-stable phosphoprotein OS=Mus musculus GN=Pdap1 PE=1 SV=1	4	4	20.605	27599000	0	20066000	34480000	0	0	0	0	0	0
Q6PAR5	sp|Q6PAR5|GAPD1_MOUSE GTPase-activating protein and VPS9 domain-containing protein 1 OS=Mus musculus GN=Gapvd1 PE=1 SV=2	7	7	162.4	27520000	31550000	0	34698000	37930000	0	0	0	0	0
Q7M757	sp|Q7M757|BRC3L_MOUSE Lys-63-specific deubiquitinase BRCC36-like OS=Mus musculus GN=C6.1al PE=2 SV=1	1	1	33.079	20955000	26399000	30936000	34737000	0	0	0	0	0	0
P69566	sp|P69566|RANB9_MOUSE Ran-binding protein 9 OS=Mus musculus GN=Ranbp9 PE=1 SV=1	7	7	71.011	43432000	67800000	50172000	34770000	50534000	0	0	0	0	0
Q8K4Q0	sp|Q8K4Q0|RPTOR_MOUSE Regulatory-associated protein of mTOR OS=Mus musculus GN=Rptor PE=1 SV=1	6	6	149.47	0	50847000	0	35668000	0	0	0	0	0	0
Q3UH66	sp|Q3UH66|WNK2_MOUSE Serine/threonine-protein kinase WNK2 OS=Mus musculus GN=Wnk2 PE=1 SV=2	8	8	227.52	0	32454000	24350000	35705000	35906000	0	0	0	0	0
Q8C1B1	sp|Q8C1B1|CAMP2_MOUSE Calmodulin-regulated spectrin-associated protein 2 OS=Mus musculus GN=Camsap2 PE=1 SV=3	12	11	164.33	0	68496000	35252000	35750000	0	0	0	0	0	0
Q8K221	sp|Q8K221|ARFP2_MOUSE Arfaptin-2 OS=Mus musculus GN=Arfip2 PE=1 SV=2	6	6	37.772	0	43842000	0	37822000	39161000	0	0	0	0	0
Q9WTQ5	sp|Q9WTQ5|AKA12_MOUSE A-kinase anchor protein 12 OS=Mus musculus GN=Akap12 PE=1 SV=1	7	7	180.69	13385000	16643000	9602600	38065000	11451000	0	0	0	0	0
P62751	sp|P62751|RL23A_MOUSE 60S ribosomal protein L23a OS=Mus musculus GN=Rpl23a PE=1 SV=1	4	4	17.695	27717000	70774000	33621000	38185000	39809000	0	0	0	0	0
Q9WTU3	sp|Q9WTU3|SCN8A_MOUSE Sodium channel protein type 8 subunit alpha OS=Mus musculus GN=Scn8a PE=1 SV=1	3	3	225.14	19756000	0	15410000	38383000	0	0	0	0	0	0
Q9WVQ1	sp|Q9WVQ1|MAGI2_MOUSE Membrane-associated guanylate kinase, WW and PDZ domain-containing protein 2 OS=Mus musculus GN=Magi2 PE=1 SV=2	10	10	140.92	19975000	26496000	28214000	38681000	41853000	0	0	0	0	0
Q8R4H2	sp|Q8R4H2|ARHGC_MOUSE Rho guanine nucleotide exchange factor 12 OS=Mus musculus GN=Arhgef12 PE=1 SV=2	20	20	172.35	37180000	118820000	43721000	39159000	35775000	0	0	0	0	0
Q9ET77	sp|Q9ET77|JPH3_MOUSE Junctophilin-3 OS=Mus musculus GN=Jph3 PE=1 SV=1	5	5	81.228	0	53405000	0	40000000	0	0	0	0	0	0
Q8R146	sp|Q8R146|APEH_MOUSE Acylamino-acid-releasing enzyme OS=Mus musculus GN=Apeh PE=1 SV=3	8	8	81.58	0	49718000	0	40649000	42373000	0	0	0	0	0
Q61161	sp|Q61161|M4K2_MOUSE Mitogen-activated protein kinase kinase kinase kinase 2 OS=Mus musculus GN=Map4k2 PE=1 SV=1	9	9	91.264	39067000	0	77582000	41042000	0	0	0	0	0	0
Q9CZ30	sp|Q9CZ30|OLA1_MOUSE Obg-like ATPase 1 OS=Mus musculus GN=Ola1 PE=1 SV=1	8	8	44.729	17985000	0	15173000	41075000	32127000	0	0	0	0	0
P62838	sp|P62838|UB2D2_MOUSE Ubiquitin-conjugating enzyme E2 D2 OS=Mus musculus GN=Ube2d2 PE=1 SV=1;sp|Q6ZWY6|U2D2B_MOUSE Ubiquitin-conjugating enzyme E2 D2B OS=Mus musculus GN=Ube2d2b PE=1 SV=1;sp|P61079|UB2D3_MOUSE Ubiquitin-conjugating enzyme E2 D3 OS=Mus musc	2	2	16.735	24356000	0	57274000	41512000	0	0	0	0	0	0
Q3ULJ0	sp|Q3ULJ0|GPD1L_MOUSE Glycerol-3-phosphate dehydrogenase 1-like protein OS=Mus musculus GN=Gpd1l PE=1 SV=2	6	6	38.225	18002000	0	15863000	42205000	25676000	0	0	0	0	0
Q6PB44	sp|Q6PB44|PTN23_MOUSE Tyrosine-protein phosphatase non-receptor type 23 OS=Mus musculus GN=Ptpn23 PE=1 SV=2	17	17	185.21	74443000	50876000	107840000	42436000	57262000	0	0	0	0	0
A2RSJ4	sp|A2RSJ4|UH1BL_MOUSE UHRF1-binding protein 1-like OS=Mus musculus GN=Uhrf1bp1l PE=1 SV=2	10	10	161.94	45450000	41479000	49399000	42588000	47917000	0	0	0	0	0
B1AZP2	sp|B1AZP2|DLGP4_MOUSE Disks large-associated protein 4 OS=Mus musculus GN=Dlgap4 PE=1 SV=1	13	12	108.04	184780000	147610000	66088000	43481000	36707000	0	0	0	0	0
Q80W47	sp|Q80W47|WIPI2_MOUSE WD repeat domain phosphoinositide-interacting protein 2 OS=Mus musculus GN=Wipi2 PE=1 SV=1	6	6	48.477	65051000	0	43286000	44711000	44173000	0	0	0	0	0
Q5SVL6	sp|Q5SVL6|RPGP2_MOUSE Rap1 GTPase-activating protein 2 OS=Mus musculus GN=Rap1gap2 PE=1 SV=1	8	7	78.253	0	0	57644000	45216000	42246000	0	0	0	0	0
Q6PGC1	sp|Q6PGC1|DHX29_MOUSE ATP-dependent RNA helicase Dhx29 OS=Mus musculus GN=Dhx29 PE=1 SV=1	14	14	153.97	45551000	111210000	56523000	45359000	0	0	0	0	0	0
Q9JL04	sp|Q9JL04|FMN2_MOUSE Formin-2 OS=Mus musculus GN=Fmn2 PE=1 SV=2	12	12	167.38	30026000	0	0	45546000	17408000	0	0	0	0	0
Q3UHD1	sp|Q3UHD1|BAI1_MOUSE Brain-specific angiogenesis inhibitor 1 OS=Mus musculus GN=Bai1 PE=1 SV=1	12	12	173.29	0	47290000	0	45738000	28458000	0	0	0	0	0
Q80XK6	sp|Q80XK6|ATG2B_MOUSE Autophagy-related protein 2 homolog B OS=Mus musculus GN=Atg2b PE=1 SV=3	13	13	231.4	85821000	41055000	36616000	46650000	69379000	0	0	0	0	0
Q7TQH0	sp|Q7TQH0|ATX2L_MOUSE Ataxin-2-like protein OS=Mus musculus GN=Atxn2l PE=1 SV=1	13	13	110.65	52351000	126900000	143690000	46899000	36436000	0	0	0	0	0
Q9R1V4	sp|Q9R1V4|ADA11_MOUSE Disintegrin and metalloproteinase domain-containing protein 11 OS=Mus musculus GN=Adam11 PE=1 SV=2	3	3	84.134	0	52112000	0	48465000	54802000	0	0	0	0	0
Q99KK7	sp|Q99KK7|DPP3_MOUSE Dipeptidyl peptidase 3 OS=Mus musculus GN=Dpp3 PE=1 SV=2	12	12	82.897	42271000	79563000	0	48500000	56655000	0	0	0	0	0
Q61234	sp|Q61234|SNTA1_MOUSE Alpha-1-syntrophin OS=Mus musculus GN=Snta1 PE=1 SV=1	8	8	53.664	18564000	79320000	22514000	48790000	57488000	0	0	0	0	0
Q8VCE2	sp|Q8VCE2|GPN1_MOUSE GPN-loop GTPase 1 OS=Mus musculus GN=Gpn1 PE=1 SV=1	7	7	41.598	92442000	204390000	52673000	49004000	65796000	0	0	0	0	0
P22723	sp|P22723|GBRG2_MOUSE Gamma-aminobutyric acid receptor subunit gamma-2 OS=Mus musculus GN=Gabrg2 PE=1 SV=3	8	8	55.098	59824000	58785000	0	49700000	0	0	0	0	0	0
Q5SXY1	sp|Q5SXY1|CYTSB_MOUSE Cytospin-B OS=Mus musculus GN=Specc1 PE=1 SV=2	15	15	118.1	0	172510000	0	52041000	17903000	0	0	0	0	0
P35235	sp|P35235|PTN11_MOUSE Tyrosine-protein phosphatase non-receptor type 11 OS=Mus musculus GN=Ptpn11 PE=1 SV=2	8	8	68.46	0	82986000	41085000	54250000	39634000	0	0	0	0	0
A2A699	sp|A2A699|F1712_MOUSE Protein FAM171A2 OS=Mus musculus GN=Fam171a2 PE=1 SV=1	18	18	87.486	90686000	84993000	88458000	57596000	147920000	0	0	0	0	0
Q8BFT9	sp|Q8BFT9|SVOP_MOUSE Synaptic vesicle 2-related protein OS=Mus musculus GN=Svop PE=1 SV=1	4	4	60.768	24774000	37722000	0	58111000	25759000	0	0	0	0	0
Q68FM6	sp|Q68FM6|PPR29_MOUSE Protein phosphatase 1 regulatory subunit 29 OS=Mus musculus GN=Elfn2 PE=1 SV=1	11	11	90.028	68182000	89021000	0	58219000	53976000	0	0	0	0	0
Q7SIG6	sp|Q7SIG6|ASAP2_MOUSE Arf-GAP with SH3 domain, ANK repeat and PH domain-containing protein 2 OS=Mus musculus GN=Asap2 PE=1 SV=3	11	11	106.8	0	104500000	41203000	58841000	18057000	0	0	0	0	0
P61804	sp|P61804|DAD1_MOUSE Dolichyl-diphosphooligosaccharide--protein glycosyltransferase subunit DAD1 OS=Mus musculus GN=Dad1 PE=1 SV=3	2	2	12.497	61608000	0	0	58923000	82557000	0	0	0	0	0
Q9QZZ4	sp|Q9QZZ4|MYO15_MOUSE Unconventional myosin-XV OS=Mus musculus GN=Myo15a PE=1 SV=2	1	1	395.62	0	0	115690000	59072000	40491000	0	0	0	0	0
Q9JHQ5	sp|Q9JHQ5|LZTL1_MOUSE Leucine zipper transcription factor-like protein 1 OS=Mus musculus GN=Lztfl1 PE=1 SV=1	9	9	34.773	68123000	187380000	87742000	59485000	21327000	0	0	0	0	0
P54923	sp|P54923|ADPRH_MOUSE [Protein ADP-ribosylarginine] hydrolase OS=Mus musculus GN=Adprh PE=1 SV=1	6	6	40.068	13678000	13266000	0	61638000	0	0	0	0	0	0
B9EJA2	sp|B9EJA2|CTTB2_MOUSE Cortactin-binding protein 2 OS=Mus musculus GN=Cttnbp2 PE=1 SV=2	14	14	178.77	31964000	0	0	62150000	76715000	0	0	0	0	0
A2AWA9	sp|A2AWA9|RBGP1_MOUSE Rab GTPase-activating protein 1 OS=Mus musculus GN=Rabgap1 PE=1 SV=1	8	8	120.8	53721000	82277000	0	62570000	0	0	0	0	0	0
Q99KJ8	sp|Q99KJ8|DCTN2_MOUSE Dynactin subunit 2 OS=Mus musculus GN=Dctn2 PE=1 SV=3	10	10	44.116	0	110140000	0	62911000	10147000	0	0	0	0	0
Q9JMH9	sp|Q9JMH9|MY18A_MOUSE Unconventional myosin-XVIIIa OS=Mus musculus GN=Myo18a PE=1 SV=2	14	14	232.75	9390000	0	0	63934000	30657000	0	0	0	0	0
Q6P1G2	sp|Q6P1G2|KDM2B_MOUSE Lysine-specific demethylase 2B OS=Mus musculus GN=Kdm2b PE=1 SV=1	1	1	149.73	0	374400000	112600000	64262000	0	0	0	0	0	0
Q99K28	sp|Q99K28|ARFG2_MOUSE ADP-ribosylation factor GTPase-activating protein 2 OS=Mus musculus GN=Arfgap2 PE=1 SV=1	11	11	56.598	0	39884000	0	66545000	63651000	0	0	0	0	0
Q9JLB0	sp|Q9JLB0|MPP6_MOUSE MAGUK p55 subfamily member 6 OS=Mus musculus GN=Mpp6 PE=1 SV=1	12	10	62.63	94647000	0	77035000	67711000	77651000	0	0	0	0	0
Q80UG5	sp|Q80UG5|SEPT9_MOUSE Septin-9 OS=Mus musculus GN=Sept9 PE=1 SV=1	14	14	65.574	49692000	56228000	58743000	69059000	30899000	0	0	0	0	0
Q9JIX9	sp|Q9JIX9|FASTK_MOUSE Fas-activated serine/threonine kinase OS=Mus musculus GN=Fastk PE=2 SV=1	1	1	57.726	269290000	0	127960000	73445000	82662000	0	0	0	0	0
Q99L88	sp|Q99L88|SNTB1_MOUSE Beta-1-syntrophin OS=Mus musculus GN=Sntb1 PE=1 SV=4	2	1	58.081	0	96739000	0	75299000	0	0	0	0	0	0
Q3UHE1	sp|Q3UHE1|PITM3_MOUSE Membrane-associated phosphatidylinositol transfer protein 3 OS=Mus musculus GN=Pitpnm3 PE=1 SV=2	11	11	106.46	84544000	56072000	41830000	76079000	82994000	0	0	0	0	0
Q9CYZ2	sp|Q9CYZ2|TPD54_MOUSE Tumor protein D54 OS=Mus musculus GN=Tpd52l2 PE=1 SV=1	7	7	24.043	0	265790000	0	76534000	85541000	0	0	0	0	0
Q9CQS4	sp|Q9CQS4|S2546_MOUSE Solute carrier family 25 member 46 OS=Mus musculus GN=Slc25a46 PE=1 SV=1	7	7	46.224	0	36537000	25584000	77326000	0	0	0	0	0	0
Q03717	sp|Q03717|KCNB1_MOUSE Potassium voltage-gated channel subfamily B member 1 OS=Mus musculus GN=Kcnb1 PE=1 SV=2	8	8	95.59	0	18246000	0	77446000	66405000	0	0	0	0	0
Q3UJB9	sp|Q3UJB9|EDC4_MOUSE Enhancer of mRNA-decapping protein 4 OS=Mus musculus GN=Edc4 PE=1 SV=2	14	14	152.48	67379000	167470000	74314000	78297000	31745000	0	0	0	0	0
P63040	sp|P63040|CPLX1_MOUSE Complexin-1 OS=Mus musculus GN=Cplx1 PE=1 SV=1	6	6	15.122	70526000	29942000	278370000	79377000	0	0	0	0	0	0
P62484	sp|P62484|ABI2_MOUSE Abl interactor 2 OS=Mus musculus GN=Abi2 PE=1 SV=1	8	5	49.387	46480000	42680000	52628000	81390000	81927000	0	0	0	0	0
Q8R3Q2	sp|Q8R3Q2|PP6R2_MOUSE Serine/threonine-protein phosphatase 6 regulatory subunit 2 OS=Mus musculus GN=Ppp6r2 PE=1 SV=1	9	9	100.46	14759000	39076000	24894000	82023000	58173000	0	0	0	0	0
P59759	sp|P59759|MKL2_MOUSE MKL/myocardin-like protein 2 OS=Mus musculus GN=Mkl2 PE=1 SV=1	9	9	117.55	56139000	116870000	90775000	83488000	36618000	0	0	0	0	0
Q812A2	sp|Q812A2|SRGP3_MOUSE SLIT-ROBO Rho GTPase-activating protein 3 OS=Mus musculus GN=Srgap3 PE=1 SV=1	20	20	124.42	108730000	48823000	116790000	83596000	87691000	0	0	0	0	0
Q8BHD0	sp|Q8BHD0|RB39A_MOUSE Ras-related protein Rab-39A OS=Mus musculus GN=Rab39a PE=1 SV=1	3	2	24.977	0	330780000	0	83701000	0	0	0	0	0	0
Q03173	sp|Q03173|ENAH_MOUSE Protein enabled homolog OS=Mus musculus GN=Enah PE=1 SV=2	13	13	85.843	60165000	264380000	80421000	84923000	33489000	0	0	0	0	0
Q80TK0	sp|Q80TK0|K1107_MOUSE Uncharacterized protein KIAA1107 OS=Mus musculus GN=Kiaa1107 PE=1 SV=5	21	21	148.74	50058000	121830000	157660000	86582000	56209000	0	0	0	0	0
Q9CRB6	sp|Q9CRB6|TPPP3_MOUSE Tubulin polymerization-promoting protein family member 3 OS=Mus musculus GN=Tppp3 PE=1 SV=1	9	9	18.965	70784000	27842000	49905000	88519000	38275000	0	0	0	0	0
Q91VI7	sp|Q91VI7|RINI_MOUSE Ribonuclease inhibitor OS=Mus musculus GN=Rnh1 PE=1 SV=1	6	6	49.816	50415000	155770000	13170000	89215000	57996000	0	0	0	0	0
A2AHC3	sp|A2AHC3|CAMP1_MOUSE Calmodulin-regulated spectrin-associated protein 1 OS=Mus musculus GN=Camsap1 PE=1 SV=1	26	26	175.89	87256000	248090000	199160000	90356000	65553000	0	0	0	0	0
Q8CDG3	sp|Q8CDG3|VCIP1_MOUSE Deubiquitinating protein VCIP135 OS=Mus musculus GN=Vcpip1 PE=1 SV=1	22	22	134.5	26889000	143110000	67025000	90624000	43026000	0	0	0	0	0
O35685	sp|O35685|NUDC_MOUSE Nuclear migration protein nudC OS=Mus musculus GN=Nudc PE=1 SV=1	7	7	38.358	0	63784000	0	91163000	0	0	0	0	0	0
A2ARS0	sp|A2ARS0|ANR63_MOUSE Ankyrin repeat domain-containing protein 63 OS=Mus musculus GN=Ankrd63 PE=1 SV=1	5	5	41.067	56866000	0	102580000	91561000	0	0	0	0	0	0
Q32NY4	sp|Q32NY4|CNNM3_MOUSE Metal transporter CNNM3 OS=Mus musculus GN=Cnnm3 PE=1 SV=2	16	16	76.278	130960000	284260000	88484000	92530000	62527000	0	0	0	0	0
P56395	sp|P56395|CYB5_MOUSE Cytochrome b5 OS=Mus musculus GN=Cyb5a PE=1 SV=2	4	4	15.241	0	74657000	54049000	95011000	42715000	0	0	0	0	0
Q3UH68	sp|Q3UH68|LIMC1_MOUSE LIM and calponin homology domains-containing protein 1 OS=Mus musculus GN=Limch1 PE=1 SV=2	34	34	118.19	139500000	895880000	201820000	97084000	108260000	0	0	0	0	0
Q99KN9	sp|Q99KN9|EPN4_MOUSE Clathrin interactor 1 OS=Mus musculus GN=Clint1 PE=1 SV=2	11	11	68.512	97975000	138330000	48445000	97975000	26754000	0	0	0	0	0
Q8C5W0	sp|Q8C5W0|CLMN_MOUSE Calmin OS=Mus musculus GN=Clmn PE=1 SV=2	23	23	117.23	74845000	581620000	0	105180000	127730000	0	0	0	0	0
Q70IV5	sp|Q70IV5|SYNEM_MOUSE Synemin OS=Mus musculus GN=Synm PE=1 SV=2	22	22	173.21	60630000	35573000	133230000	109430000	29179000	0	0	0	0	0
Q8R550	sp|Q8R550|SH3K1_MOUSE SH3 domain-containing kinase-binding protein 1 OS=Mus musculus GN=Sh3kbp1 PE=1 SV=1	16	16	78.169	41919000	68185000	0	110780000	60758000	0	0	0	0	0
Q9DAW9	sp|Q9DAW9|CNN3_MOUSE Calponin-3 OS=Mus musculus GN=Cnn3 PE=1 SV=1	9	9	36.428	50400000	511690000	152090000	111520000	32940000	0	0	0	0	0
Q66L42	sp|Q66L42|M3K10_MOUSE Mitogen-activated protein kinase kinase kinase 10 OS=Mus musculus GN=Map3k10 PE=1 SV=2	17	17	103.19	185080000	85049000	176040000	111560000	99662000	0	0	0	0	0
Q9D2N4	sp|Q9D2N4|DTNA_MOUSE Dystrobrevin alpha OS=Mus musculus GN=Dtna PE=1 SV=2	13	13	84.066	0	97470000	70418000	112310000	76910000	0	0	0	0	0
O88735	sp|O88735|MAP7_MOUSE Ensconsin OS=Mus musculus GN=Map7 PE=1 SV=1	10	10	82.021	55438000	64071000	106300000	113980000	132700000	0	0	0	0	0
Q8BR92	sp|Q8BR92|PALM2_MOUSE Paralemmin-2 OS=Mus musculus GN=Palm2 PE=1 SV=1	13	13	42.095	116250000	125650000	120730000	114360000	0	0	0	0	0	0
Q8VD04	sp|Q8VD04|GRAP1_MOUSE GRIP1-associated protein 1 OS=Mus musculus GN=Gripap1 PE=1 SV=1	16	16	92.714	55471000	0	55345000	122720000	16014000	0	0	0	0	0
O08529	sp|O08529|CAN2_MOUSE Calpain-2 catalytic subunit OS=Mus musculus GN=Capn2 PE=1 SV=4	9	9	79.871	50578000	161780000	157120000	123680000	22397000	0	0	0	0	0
Q3TLH4	sp|Q3TLH4|PRC2C_MOUSE Protein PRRC2C OS=Mus musculus GN=Prrc2c PE=1 SV=3	20	20	310.89	58047000	529370000	115530000	127130000	57433000	0	0	0	0	0
Q8BTM8	sp|Q8BTM8|FLNA_MOUSE Filamin-A OS=Mus musculus GN=Flna PE=1 SV=5	54	54	281.22	143860000	1503700000	129120000	131870000	114400000	0	0	0	0	0
P62869	sp|P62869|ELOB_MOUSE Transcription elongation factor B polypeptide 2 OS=Mus musculus GN=Tceb2 PE=1 SV=1	6	6	13.17	116080000	84990000	232800000	133970000	145770000	0	0	0	0	0
Q8BMG7	sp|Q8BMG7|RBGPR_MOUSE Rab3 GTPase-activating protein non-catalytic subunit OS=Mus musculus GN=Rab3gap2 PE=1 SV=2	27	27	152.53	126030000	196300000	145620000	134760000	117570000	0	0	0	0	0
Q80TH2	sp|Q80TH2|LAP2_MOUSE Protein LAP2 OS=Mus musculus GN=Erbb2ip PE=1 SV=3	36	34	157.25	196180000	907850000	183900000	152040000	72982000	0	0	0	0	0
Q3TY60	sp|Q3TY60|F131B_MOUSE Protein FAM131B OS=Mus musculus GN=Fam131b PE=1 SV=1	5	5	35.958	174030000	39989000	174170000	152960000	0	0	0	0	0	0
Q60838	sp|Q60838|DVL2_MOUSE Segment polarity protein dishevelled homolog DVL-2 OS=Mus musculus GN=Dvl2 PE=1 SV=2	14	9	78.86	0	137440000	73910000	154470000	0	0	0	0	0	0
Q8VBX6	sp|Q8VBX6|MPDZ_MOUSE Multiple PDZ domain protein OS=Mus musculus GN=Mpdz PE=1 SV=2	43	43	218.71	98631000	1313800000	251470000	167640000	132660000	0	0	0	0	0
Q9QWY8	sp|Q9QWY8|ASAP1_MOUSE Arf-GAP with SH3 domain, ANK repeat and PH domain-containing protein 1 OS=Mus musculus GN=Asap1 PE=1 SV=2	17	17	127.42	157690000	99958000	78721000	168620000	76030000	0	0	0	0	0
Q9QXJ1	sp|Q9QXJ1|APBB1_MOUSE Amyloid beta A4 precursor protein-binding family B member 1 OS=Mus musculus GN=Apbb1 PE=1 SV=3	13	13	77.383	54104000	295980000	36400000	170390000	123640000	0	0	0	0	0
Q62426	sp|Q62426|CYTB_MOUSE Cystatin-B OS=Mus musculus GN=Cstb PE=1 SV=1	2	2	11.045	0	79862000	0	170810000	172800000	0	0	0	0	0
Q78ZA7	sp|Q78ZA7|NP1L4_MOUSE Nucleosome assembly protein 1-like 4 OS=Mus musculus GN=Nap1l4 PE=1 SV=1	8	8	42.679	170710000	272600000	203820000	181580000	109160000	0	0	0	0	0
O88492	sp|O88492|PLIN4_MOUSE Perilipin-4 OS=Mus musculus GN=Plin4 PE=1 SV=2	9	9	139.41	44846000	119890000	117790000	186000000	34882000	0	0	0	0	0
Q5DTX6	sp|Q5DTX6|JCAD_MOUSE Junctional protein associated with coronary artery disease OS=Mus musculus GN=Jcad PE=1 SV=2	41	41	144.8	267510000	743880000	358320000	189060000	136180000	0	0	0	0	0
Q61140	sp|Q61140|BCAR1_MOUSE Breast cancer anti-estrogen resistance protein 1 OS=Mus musculus GN=Bcar1 PE=1 SV=2	34	34	94.284	165410000	503890000	311690000	192640000	254320000	0	0	0	0	0
Q3TUU5	sp|Q3TUU5|TEX30_MOUSE Testis-expressed sequence 30 protein OS=Mus musculus GN=Tex30 PE=1 SV=1	1	1	25.263	212860000	106600000	77263000	210930000	195800000	0	0	0	0	0
Q5SNZ0	sp|Q5SNZ0|GRDN_MOUSE Girdin OS=Mus musculus GN=Ccdc88a PE=1 SV=2	47	47	215.92	177220000	927430000	119500000	213400000	43290000	0	0	0	0	0
Q5SV85	sp|Q5SV85|SYNRG_MOUSE Synergin gamma OS=Mus musculus GN=Synrg PE=1 SV=1	24	24	139.61	111720000	377390000	46468000	216100000	59216000	0	0	0	0	0
Q9ERG2	sp|Q9ERG2|STRN3_MOUSE Striatin-3 OS=Mus musculus GN=Strn3 PE=1 SV=1	11	10	87.149	95492000	123040000	62000000	219060000	103420000	0	0	0	0	0
Q8VDJ3	sp|Q8VDJ3|VIGLN_MOUSE Vigilin OS=Mus musculus GN=Hdlbp PE=1 SV=1	30	30	141.74	186310000	357900000	336060000	233130000	226680000	0	0	0	0	0
Q8BM65	sp|Q8BM65|NYAP2_MOUSE Neuronal tyrosine-phosphorylated phosphoinositide-3-kinase adapter 2 OS=Mus musculus GN=Nyap2 PE=1 SV=1	21	21	73.896	273900000	316710000	315540000	235130000	95458000	0	0	0	0	0
Q3UVL4	sp|Q3UVL4|VPS51_MOUSE Vacuolar protein sorting-associated protein 51 homolog OS=Mus musculus GN=Vps51 PE=1 SV=2	19	19	86.186	263660000	143420000	227390000	240470000	160590000	0	0	0	0	0
Q8C3W1	sp|Q8C3W1|CA198_MOUSE Uncharacterized protein C1orf198 homolog OS=Mus musculus PE=1 SV=1	17	17	35.316	157230000	1135600000	196540000	250600000	87844000	0	0	0	0	0
A2AQ25	sp|A2AQ25|SKT_MOUSE Sickle tail protein OS=Mus musculus GN=Skt PE=1 SV=1	38	38	213.03	252030000	227290000	296760000	263780000	248460000	0	0	0	0	0
Q68FF6	sp|Q68FF6|GIT1_MOUSE ARF GTPase-activating protein GIT1 OS=Mus musculus GN=Git1 PE=1 SV=1	15	15	85.299	170580000	103270000	83522000	264210000	148020000	0	0	0	0	0
P42567	sp|P42567|EPS15_MOUSE Epidermal growth factor receptor substrate 15 OS=Mus musculus GN=Eps15 PE=1 SV=1	27	27	98.47	196460000	481030000	96866000	302340000	181450000	0	0	0	0	0
Q9Z0U1	sp|Q9Z0U1|ZO2_MOUSE Tight junction protein ZO-2 OS=Mus musculus GN=Tjp2 PE=1 SV=2	41	40	131.28	344900000	1575100000	366170000	305950000	229030000	0	0	0	0	0
P58463	sp|P58463|FOXP2_MOUSE Forkhead box protein P2 OS=Mus musculus GN=Foxp2 PE=1 SV=2	1	1	79.818	54985000	0	16028000	309400000	183970000	0	0	0	0	0
Q8BJ42	sp|Q8BJ42|DLGP2_MOUSE Disks large-associated protein 2 OS=Mus musculus GN=Dlgap2 PE=1 SV=2	26	26	119.07	354130000	379480000	264520000	359440000	265520000	0	0	0	0	0
Q14CH0	sp|Q14CH0|F171B_MOUSE Protein FAM171B OS=Mus musculus GN=Fam171b PE=1 SV=2	26	26	92.044	277500000	747970000	410520000	422130000	202690000	0	0	0	0	0
Q9WTM5	sp|Q9WTM5|RUVB2_MOUSE RuvB-like 2 OS=Mus musculus GN=Ruvbl2 PE=1 SV=3	19	19	51.112	188180000	465320000	363750000	440760000	527480000	0	0	0	0	0
Q61062	sp|Q61062|DVL3_MOUSE Segment polarity protein dishevelled homolog DVL-3 OS=Mus musculus GN=Dvl3 PE=1 SV=2	18	16	78.122	743350000	777000000	631410000	456390000	542090000	0	0	0	0	0
Q2M3X8	sp|Q2M3X8|PHAR1_MOUSE Phosphatase and actin regulator 1 OS=Mus musculus GN=Phactr1 PE=1 SV=1	22	22	66.285	465590000	346480000	235760000	464700000	87880000	0	0	0	0	0
Q3UTJ2	sp|Q3UTJ2|SRBS2_MOUSE Sorbin and SH3 domain-containing protein 2 OS=Mus musculus GN=Sorbs2 PE=1 SV=2	46	46	132.35	584040000	994420000	466690000	475220000	381100000	0	0	0	0	0
Q60902	sp|Q60902|EP15R_MOUSE Epidermal growth factor receptor substrate 15-like 1 OS=Mus musculus GN=Eps15l1 PE=1 SV=3	30	30	99.307	989320000	837280000	711520000	505680000	358680000	0	0	0	0	0
P51141	sp|P51141|DVL1_MOUSE Segment polarity protein dishevelled homolog DVL-1 OS=Mus musculus GN=Dvl1 PE=1 SV=2	21	21	75.358	1093700000	492700000	769340000	522070000	451560000	0	0	0	0	0
Q9QZQ1	sp|Q9QZQ1|AFAD_MOUSE Afadin OS=Mus musculus GN=Mllt4 PE=1 SV=3	54	54	206.5	427660000	1092900000	334880000	580180000	570140000	0	0	0	0	0
Q8BWS5	sp|Q8BWS5|GRIN3_MOUSE G protein-regulated inducer of neurite outgrowth 3 OS=Mus musculus GN=Gprin3 PE=1 SV=1	30	30	80.484	729240000	507060000	826530000	622690000	377210000	0	0	0	0	0
Q6A065	sp|Q6A065|CE170_MOUSE Centrosomal protein of 170 kDa OS=Mus musculus GN=Cep170 PE=1 SV=2	38	38	175.05	251050000	616990000	263520000	629090000	396650000	0	0	0	0	0
Q6PFD5	sp|Q6PFD5|DLGP3_MOUSE Disks large-associated protein 3 OS=Mus musculus GN=Dlgap3 PE=1 SV=1	31	31	105.87	1281400000	802510000	1925400000	1020000000	799270000	0	0	0	0	0
P58871	sp|P58871|TB182_MOUSE 182 kDa tankyrase-1-binding protein OS=Mus musculus GN=Tnks1bp1 PE=1 SV=2	61	61	181.82	884010000	2140900000	851930000	1114900000	851840000	0	0	0	0	0
Q80Y56	sp|Q80Y56|RBNS5_MOUSE Rabenosyn-5 OS=Mus musculus GN=Rbsn PE=1 SV=1	27	27	88.49	1402800000	1744700000	1279300000	1216600000	1051900000	0	0	0	0	0
Q80XI3	sp|Q80XI3|IF4G3_MOUSE Eukaryotic translation initiation factor 4 gamma 3 OS=Mus musculus GN=Eif4g3 PE=1 SV=2	60	60	174.89	1963200000	2522200000	2944300000	1488600000	622340000	0	0	0	0	0
P39447	sp|P39447|ZO1_MOUSE Tight junction protein ZO-1 OS=Mus musculus GN=Tjp1 PE=1 SV=2	117	117	194.74	14655000000	30370000000	13514000000	10764000000	7566900000	0	5686200	0	0	0
P27546	sp|P27546|MAP4_MOUSE Microtubule-associated protein 4 OS=Mus musculus GN=Map4 PE=1 SV=3	68	68	117.43	8849100000	30472000000	11384000000	9709100000	2107800000	0	22853000	0	20023000	0
Q80TE7	sp|Q80TE7|LRRC7_MOUSE Leucine-rich repeat-containing protein 7 OS=Mus musculus GN=Lrrc7 PE=1 SV=2	85	85	166.9	4116300000	5270200000	3688400000	4347100000	1158200000	10461000	13058000	25613000	0	0
Q80Z38	sp|Q80Z38|SHAN2_MOUSE SH3 and multiple ankyrin repeat domains protein 2 OS=Mus musculus GN=Shank2 PE=1 SV=2	69	69	158.97	1415200000	2005600000	1360700000	1442800000	1432400000	0	20416000	0	0	0
P03921	sp|P03921|NU5M_MOUSE NADH-ubiquinone oxidoreductase chain 5 OS=Mus musculus GN=Mtnd5 PE=1 SV=3	4	4	68.474	108060000	28209000	50816000	19812000	32080000	0	774680	0	0	0
Q6PGL7	sp|Q6PGL7|FAM21_MOUSE WASH complex subunit FAM21 OS=Mus musculus GN=Fam21 PE=1 SV=1	42	42	145.31	72730000	2198200000	202970000	269440000	81647000	0	10199000	0	0	0
Q62417	sp|Q62417|SRBS1_MOUSE Sorbin and SH3 domain-containing protein 1 OS=Mus musculus GN=Sorbs1 PE=1 SV=2	49	49	143.07	319750000	2872100000	824230000	623160000	1031800000	0	13992000	0	0	8190500
Q9Z0R4	sp|Q9Z0R4|ITSN1_MOUSE Intersectin-1 OS=Mus musculus GN=Itsn1 PE=1 SV=2	42	42	194.29	470490000	852890000	279910000	184060000	459730000	0	12105000	0	0	0
P42225	sp|P42225|STAT1_MOUSE Signal transducer and activator of transcription 1 OS=Mus musculus GN=Stat1 PE=1 SV=1	24	24	87.196	261720000	1197400000	287440000	131040000	120280000	0	0	0	0	10969000
Q61595	sp|Q61595|KTN1_MOUSE Kinectin OS=Mus musculus GN=Ktn1 PE=1 SV=1	44	44	152.59	289780000	998560000	568550000	422880000	94272000	0	0	16006000	0	0
Q9Z0J4	sp|Q9Z0J4|NOS1_MOUSE Nitric oxide synthase, brain OS=Mus musculus GN=Nos1 PE=1 SV=1	51	51	160.47	768760000	924660000	778050000	703280000	862390000	0	28010000	0	11458000	0
Q8BIW1	sp|Q8BIW1|PRUNE_MOUSE Protein prune homolog OS=Mus musculus GN=Prune PE=1 SV=1	15	15	50.239	422160000	136570000	330110000	129540000	442680000	0	0	0	0	14943000
P12367	sp|P12367|KAP2_MOUSE cAMP-dependent protein kinase type II-alpha regulatory subunit OS=Mus musculus GN=Prkar2a PE=1 SV=2	17	15	45.389	813910000	1728900000	839940000	1278900000	125860000	17890000	16211000	15819000	0	0
O55106	sp|O55106|STRN_MOUSE Striatin OS=Mus musculus GN=Strn PE=1 SV=2	39	39	85.965	1106000000	1362600000	792080000	808900000	442500000	27139000	27787000	0	0	0
Q9QXS1	sp|Q9QXS1|PLEC_MOUSE Plectin OS=Mus musculus GN=Plec PE=1 SV=3	253	253	534.18	8632600000	5820500000	8466600000	6693800000	4660400000	76583000	94900000	156050000	53736000	58331000
P10649	sp|P10649|GSTM1_MOUSE Glutathione S-transferase Mu 1 OS=Mus musculus GN=Gstm1 PE=1 SV=2	27	27	25.97	7772700000	15550000000	7840200000	12019000000	2922600000	159820000	117600000	33331000	244480000	91244000
Q9D2R0	sp|Q9D2R0|AACS_MOUSE Acetoacetyl-CoA synthetase OS=Mus musculus GN=Aacs PE=1 SV=1	13	13	75.199	0	246200000	28563000	75056000	46094000	0	0	0	0	5641800
Q8CBW3	sp|Q8CBW3|ABI1_MOUSE Abl interactor 1 OS=Mus musculus GN=Abi1 PE=1 SV=3	18	18	52.287	111780000	947130000	222480000	735930000	590880000	37838000	0	0	0	0
Q9CZ44	sp|Q9CZ44|NSF1C_MOUSE NSFL1 cofactor p47 OS=Mus musculus GN=Nsfl1c PE=1 SV=1	26	26	40.709	744640000	779090000	1143800000	631630000	331290000	0	15335000	38824000	0	0
Q8CC35	sp|Q8CC35|SYNPO_MOUSE Synaptopodin OS=Mus musculus GN=Synpo PE=1 SV=2	38	38	99.55	1327500000	1595100000	767990000	1313100000	889280000	0	53073000	0	17808000	17975000
Q9D394	sp|Q9D394|RUFY3_MOUSE Protein RUFY3 OS=Mus musculus GN=Rufy3 PE=1 SV=1	29	29	53.006	2127400000	598300000	1305800000	1272200000	321780000	23102000	15940000	41786000	0	7322900
Q8BGQ7	sp|Q8BGQ7|SYAC_MOUSE Alanine--tRNA ligase, cytoplasmic OS=Mus musculus GN=Aars PE=1 SV=1	31	31	106.91	676240000	531860000	750700000	515700000	385930000	14294000	3691600	23961000	8833200	0
A2ALU4	sp|A2ALU4|SHRM2_MOUSE Protein Shroom2 OS=Mus musculus GN=Shroom2 PE=1 SV=1	22	22	164.7	113230000	364380000	89968000	43226000	70429000	0	12094000	0	0	0
A2AGT5	sp|A2AGT5|CKAP5_MOUSE Cytoskeleton-associated protein 5 OS=Mus musculus GN=Ckap5 PE=1 SV=1	31	31	225.63	231210000	486650000	228300000	207400000	163150000	0	23796000	0	0	0
Q3UNH4	sp|Q3UNH4|GRIN1_MOUSE G protein-regulated inducer of neurite outgrowth 1 OS=Mus musculus GN=Gprin1 PE=1 SV=2	40	40	95.495	980310000	1180700000	1270400000	886400000	137690000	8826900	21305000	51657000	0	0
P49443	sp|P49443|PPM1A_MOUSE Protein phosphatase 1A OS=Mus musculus GN=Ppm1a PE=1 SV=1	16	16	42.432	1300300000	452880000	1345300000	536460000	359550000	76674000	0	0	0	0
P20152	sp|P20152|VIME_MOUSE Vimentin OS=Mus musculus GN=Vim PE=1 SV=3	33	29	53.687	473630000	991510000	596970000	488310000	250780000	0	0	53830000	0	13262000
Q62418	sp|Q62418|DBNL_MOUSE Drebrin-like protein OS=Mus musculus GN=Dbnl PE=1 SV=2	19	19	48.699	743490000	1242000000	810900000	582870000	22902000	17532000	22353000	43082000	0	0
P20357	sp|P20357|MTAP2_MOUSE Microtubule-associated protein 2 OS=Mus musculus GN=Map2 PE=1 SV=2	145	145	199.13	68254000000	95480000000	68317000000	67784000000	36785000000	1148800000	5059200000	769600000	1248500000	730000000
Q9WUA2	sp|Q9WUA2|SYFB_MOUSE Phenylalanine--tRNA ligase beta subunit OS=Mus musculus GN=Farsb PE=1 SV=2	10	10	65.696	76612000	87696000	89820000	79650000	107690000	0	12003000	0	0	0
Q8BHG2	sp|Q8BHG2|CA123_MOUSE UPF0587 protein C1orf123 homolog OS=Mus musculus PE=1 SV=1	3	3	18.02	68921000	82424000	0	176430000	195320000	0	0	0	0	14919000
Q80YA9	sp|Q80YA9|CNKR2_MOUSE Connector enhancer of kinase suppressor of ras 2 OS=Mus musculus GN=Cnksr2 PE=1 SV=1	16	16	117.39	193030000	117120000	203410000	265740000	52017000	0	24175000	0	0	0
O35927	sp|O35927|CTND2_MOUSE Catenin delta-2 OS=Mus musculus GN=Ctnnd2 PE=1 SV=1	35	35	135	285690000	1182400000	644600000	621860000	134800000	42477000	22619000	18549000	0	0
Q811P8	sp|Q811P8|RHG32_MOUSE Rho GTPase-activating protein 32 OS=Mus musculus GN=Arhgap32 PE=1 SV=2	24	24	229.72	113820000	241000000	286840000	113090000	92919000	0	31072000	0	0	0
O54983	sp|O54983|CRYM_MOUSE Ketimine reductase mu-crystallin OS=Mus musculus GN=Crym PE=1 SV=1	24	24	33.523	50663000000	35385000000	51476000000	44199000000	26052000000	758610000	1191800000	1292900000	2299100000	2186900000
Q9Z0E6	sp|Q9Z0E6|GBP2_MOUSE Guanylate-binding protein 1 OS=Mus musculus GN=Gbp2 PE=1 SV=1	9	9	66.739	37117000	191960000	10594000	20768000	25739000	0	0	0	0	10769000
Q6NZJ6	sp|Q6NZJ6|IF4G1_MOUSE Eukaryotic translation initiation factor 4 gamma 1 OS=Mus musculus GN=Eif4g1 PE=1 SV=1	17	16	176.07	13215000	234540000	99162000	23573000	69307000	0	16611000	0	0	0
P57776	sp|P57776|EF1D_MOUSE Elongation factor 1-delta OS=Mus musculus GN=Eef1d PE=1 SV=3	10	10	31.293	151980000	153410000	237990000	268660000	111340000	12064000	24331000	0	0	0
Q9DCL8	sp|Q9DCL8|IPP2_MOUSE Protein phosphatase inhibitor 2 OS=Mus musculus GN=Ppp1r2 PE=1 SV=3	7	7	23.119	128380000	338300000	107380000	133560000	73427000	31548000	0	0	0	0
Q9ERU9	sp|Q9ERU9|RBP2_MOUSE E3 SUMO-protein ligase RanBP2 OS=Mus musculus GN=Ranbp2 PE=1 SV=2	21	21	341.12	24294000	202130000	84848000	87529000	30366000	0	17883000	0	0	0
Q9CX00	sp|Q9CX00|IST1_MOUSE IST1 homolog OS=Mus musculus GN=Ist1 PE=1 SV=1	9	9	39.468	49192000	82066000	52203000	154970000	57523000	0	16955000	0	0	0
Q60598	sp|Q60598|SRC8_MOUSE Src substrate cortactin OS=Mus musculus GN=Cttn PE=1 SV=2	34	34	61.249	1995000000	3240100000	1809100000	1202300000	543610000	96811000	131780000	140740000	0	34819000
Q9QYR6	sp|Q9QYR6|MAP1A_MOUSE Microtubule-associated protein 1A OS=Mus musculus GN=Map1a PE=1 SV=2	151	151	300.14	20325000000	34521000000	21221000000	22289000000	11434000000	982480000	1766200000	1224800000	605200000	480430000
P58404	sp|P58404|STRN4_MOUSE Striatin-4 OS=Mus musculus GN=Strn4 PE=1 SV=2	13	12	81.644	127110000	197290000	72586000	239420000	147470000	0	37727000	0	0	0
Q6R891	sp|Q6R891|NEB2_MOUSE Neurabin-2 OS=Mus musculus GN=Ppp1r9b PE=1 SV=1	16	16	89.519	59810000	308610000	83132000	214030000	40570000	0	0	34806000	0	0
Q8VE47	sp|Q8VE47|UBA5_MOUSE Ubiquitin-like modifier-activating enzyme 5 OS=Mus musculus GN=Uba5 PE=1 SV=2	8	8	44.789	10387000	115880000	40333000	89358000	30102000	0	9976100	0	0	4356600
Q4ACU6	sp|Q4ACU6|SHAN3_MOUSE SH3 and multiple ankyrin repeat domains protein 3 OS=Mus musculus GN=Shank3 PE=1 SV=3	52	51	185.39	765130000	1293400000	688000000	896240000	266650000	0	67153000	23080000	67666000	43111000
Q9QYX7	sp|Q9QYX7|PCLO_MOUSE Protein piccolo OS=Mus musculus GN=Pclo PE=1 SV=4	143	143	550.83	1961200000	762640000	1815200000	3530000000	513820000	33838000	181030000	112510000	94196000	48712000
P39054	sp|P39054|DYN2_MOUSE Dynamin-2 OS=Mus musculus GN=Dnm2 PE=1 SV=2	20	3	98.144	490520000	0	522370000	89060000	145770000	0	0	0	0	69881000
Q80U40	sp|Q80U40|RIMB2_MOUSE RIMS-binding protein 2 OS=Mus musculus GN=Rimbp2 PE=1 SV=3	12	12	118.34	61250000	57275000	0	69093000	17477000	0	11617000	0	0	0
Q8K400	sp|Q8K400|STXB5_MOUSE Syntaxin-binding protein 5 OS=Mus musculus GN=Stxbp5 PE=1 SV=3	14	14	127.65	298170000	37295000	363490000	489870000	194030000	0	0	0	55340000	25905000
P14824	sp|P14824|ANXA6_MOUSE Annexin A6 OS=Mus musculus GN=Anxa6 PE=1 SV=3	13	13	75.884	18605000	13528000	0	48932000	52191000	0	0	0	0	8241000
Q9ESN9	sp|Q9ESN9|JIP3_MOUSE C-Jun-amino-terminal kinase-interacting protein 3 OS=Mus musculus GN=Mapk8ip3 PE=1 SV=1	19	14	147.56	28842000	338150000	155520000	30529000	66080000	0	38299000	0	0	0
Q62167	sp|Q62167|DDX3X_MOUSE ATP-dependent RNA helicase DDX3X OS=Mus musculus GN=Ddx3x PE=1 SV=3;sp|P16381|DDX3L_MOUSE Putative ATP-dependent RNA helicase Pl10 OS=Mus musculus GN=D1Pas1 PE=1 SV=1	12	12	73.101	24858000	309240000	57715000	64272000	65428000	0	21273000	0	0	11154000
Q6PAJ1	sp|Q6PAJ1|BCR_MOUSE Breakpoint cluster region protein OS=Mus musculus GN=Bcr PE=1 SV=3	43	43	143.07	575890000	857310000	702070000	519490000	401880000	0	83972000	33051000	21045000	61445000
Q6EDY6	sp|Q6EDY6|CARL1_MOUSE F-actin-uncapping protein LRRC16A OS=Mus musculus GN=Lrrc16a PE=1 SV=2	19	19	151.86	0	433330000	7693700	3490000	15796000	0	0	0	0	30058000
Q60605	sp|Q60605|MYL6_MOUSE Myosin light polypeptide 6 OS=Mus musculus GN=Myl6 PE=1 SV=3	5	5	16.93	35328000	17275000	58644000	21396000	0	8883700	0	0	0	0
Q8CI51	sp|Q8CI51|PDLI5_MOUSE PDZ and LIM domain protein 5 OS=Mus musculus GN=Pdlim5 PE=1 SV=4	10	10	63.299	39680000	347530000	63778000	29999000	0	0	32284000	0	0	0
O70251	sp|O70251|EF1B_MOUSE Elongation factor 1-beta OS=Mus musculus GN=Eef1b PE=1 SV=5	4	4	24.693	8117700	71675000	0	61600000	0	0	9530800	0	0	0
Q91XM9	sp|Q91XM9|DLG2_MOUSE Disks large homolog 2 OS=Mus musculus GN=Dlg2 PE=1 SV=2	33	33	94.879	314620000	444580000	598890000	507120000	188820000	29984000	0	68252000	24339000	17816000
P42932	sp|P42932|TCPQ_MOUSE T-complex protein 1 subunit theta OS=Mus musculus GN=Cct8 PE=1 SV=3	30	30	59.555	962330000	540620000	825230000	801940000	630440000	42929000	116150000	0	76315000	25570000
O88737	sp|O88737|BSN_MOUSE Protein bassoon OS=Mus musculus GN=Bsn PE=1 SV=4	127	124	418.84	1897200000	768610000	2776700000	3452100000	1031900000	153830000	145640000	255200000	108280000	32944000
Q91ZU6	sp|Q91ZU6|DYST_MOUSE Dystonin OS=Mus musculus GN=Dst PE=1 SV=2	37	36	834.21	318320000	326800000	68287000	30982000	0	21892000	0	0	0	30327000
Q8BRT1	sp|Q8BRT1|CLAP2_MOUSE CLIP-associating protein 2 OS=Mus musculus GN=Clasp2 PE=1 SV=1	31	31	140.74	117920000	304530000	112910000	174400000	149820000	0	60921000	0	0	0
Q8R0Y6	sp|Q8R0Y6|AL1L1_MOUSE Cytosolic 10-formyltetrahydrofolate dehydrogenase OS=Mus musculus GN=Aldh1l1 PE=1 SV=1	32	32	98.708	415310000	865640000	601400000	434540000	575050000	0	104980000	64491000	0	38295000
P07356	sp|P07356|ANXA2_MOUSE Annexin A2 OS=Mus musculus GN=Anxa2 PE=1 SV=2	10	10	38.676	61565000	212350000	0	33406000	21100000	0	23625000	0	0	0
D3YVF0	sp|D3YVF0|AKAP5_MOUSE A-kinase anchor protein 5 OS=Mus musculus GN=Akap5 PE=1 SV=2	25	25	79.396	1127800000	1461500000	817720000	1159900000	313840000	99482000	22355000	98411000	68609000	62647000
O88343	sp|O88343|S4A4_MOUSE Electrogenic sodium bicarbonate cotransporter 1 OS=Mus musculus GN=Slc4a4 PE=1 SV=2	30	30	121.48	4334800000	3751000000	3633700000	3906100000	1398800000	31531000	519330000	70009000	474610000	141020000
Q8BL65	sp|Q8BL65|ABLM2_MOUSE Actin-binding LIM protein 2 OS=Mus musculus GN=Ablim2 PE=1 SV=1	16	16	68.106	324120000	286080000	440120000	227600000	133740000	45015000	30899000	0	0	28608000
Q3U214	sp|Q3U214|MAST3_MOUSE Microtubule-associated serine/threonine-protein kinase 3 OS=Mus musculus GN=Mast3 PE=1 SV=3	11	11	144.17	32837000	71886000	0	0	23676000	0	9888500	0	0	0
Q8BW96	sp|Q8BW96|KCC1D_MOUSE Calcium/calmodulin-dependent protein kinase type 1D OS=Mus musculus GN=Camk1d PE=1 SV=2;sp|Q91YS8|KCC1A_MOUSE Calcium/calmodulin-dependent protein kinase type 1 OS=Mus musculus GN=Camk1 PE=1 SV=1	5	5	42.918	0	8764600	0	149280000	0	0	12399000	0	0	0
P26043	sp|P26043|RADI_MOUSE Radixin OS=Mus musculus GN=Rdx PE=1 SV=3	10	10	68.542	31945000	319970000	0	114180000	54363000	0	20694000	0	0	20683000
Q9QXZ0	sp|Q9QXZ0|MACF1_MOUSE Microtubule-actin cross-linking factor 1 OS=Mus musculus GN=Macf1 PE=1 SV=2	83	82	831.87	105640000	116670000	244880000	336270000	236620000	0	32859000	50430000	0	0
D3YZU1	sp|D3YZU1|SHAN1_MOUSE SH3 and multiple ankyrin repeat domains protein 1 OS=Mus musculus GN=Shank1 PE=1 SV=1	25	22	226.31	169060000	185400000	122970000	164910000	194090000	0	52062000	0	0	15012000
Q9JIF7	sp|Q9JIF7|COPB_MOUSE Coatomer subunit beta OS=Mus musculus GN=Copb1 PE=1 SV=1	10	10	107.06	0	74102000	0	46026000	0	0	9724600	0	0	0
O54781	sp|O54781|SRPK2_MOUSE SRSF protein kinase 2 OS=Mus musculus GN=Srpk2 PE=1 SV=2	9	9	76.756	41706000	0	39209000	26842000	15989000	0	10023000	0	0	0
Q9QXS6	sp|Q9QXS6|DREB_MOUSE Drebrin OS=Mus musculus GN=Dbn1 PE=1 SV=4	16	16	77.286	112760000	239790000	130920000	280560000	115810000	41667000	29995000	0	0	0
Q99KC8	sp|Q99KC8|VMA5A_MOUSE von Willebrand factor A domain-containing protein 5A OS=Mus musculus GN=Vwa5a PE=1 SV=2	9	9	87.142	71492000	63478000	94872000	120220000	21493000	31082000	0	0	0	0
Q7M6Y3	sp|Q7M6Y3|PICAL_MOUSE Phosphatidylinositol-binding clathrin assembly protein OS=Mus musculus GN=Picalm PE=1 SV=1	17	15	71.543	185900000	93134000	62827000	160970000	47580000	0	0	35631000	11732000	0
Q6NS60	sp|Q6NS60|FBX41_MOUSE F-box only protein 41 OS=Mus musculus GN=Fbxo41 PE=1 SV=3	10	10	94.33	103140000	23839000	8814600	0	18980000	0	0	7765600	0	5678600
Q6P9K8	sp|Q6P9K8|CSKI1_MOUSE Caskin-1 OS=Mus musculus GN=Caskin1 PE=1 SV=2	37	37	150.49	438420000	520940000	445730000	460400000	82827000	97292000	27138000	39373000	5793000	0
P70175	sp|P70175|DLG3_MOUSE Disks large homolog 3 OS=Mus musculus GN=Dlg3 PE=1 SV=1	16	15	93.481	22811000	88604000	71813000	44548000	41068000	0	23454000	0	0	0
Q8CJ40	sp|Q8CJ40|CROCC_MOUSE Rootletin OS=Mus musculus GN=Crocc PE=1 SV=2	1	1	226.94	0	93014000	0	23302000	36673000	0	13575000	0	0	0
P03899	sp|P03899|NU3M_MOUSE NADH-ubiquinone oxidoreductase chain 3 OS=Mus musculus GN=Mtnd3 PE=1 SV=3	1	1	13.219	0	0	27488000	18587000	14659000	0	0	5396700	0	0
Q91YM2	sp|Q91YM2|RHG35_MOUSE Rho GTPase-activating protein 35 OS=Mus musculus GN=Arhgap35 PE=1 SV=3	27	27	170.39	38727000	318560000	25780000	219790000	121390000	0	37684000	0	0	28603000
Q6P9Q6	sp|Q6P9Q6|FKB15_MOUSE FK506-binding protein 15 OS=Mus musculus GN=Fkbp15 PE=1 SV=2	8	8	132.96	9565200	31594000	0	28806000	14430000	0	0	0	0	7769000
Q9CPU0	sp|Q9CPU0|LGUL_MOUSE Lactoylglutathione lyase OS=Mus musculus GN=Glo1 PE=1 SV=3	9	9	20.809	46777000	157660000	66959000	445110000	152950000	0	61318000	20032000	0	0
P14873	sp|P14873|MAP1B_MOUSE Microtubule-associated protein 1B OS=Mus musculus GN=Map1b PE=1 SV=2	98	96	270.25	2772300000	3089900000	3187100000	2955900000	2076100000	238380000	468830000	307920000	257440000	70786000
Q80TQ2	sp|Q80TQ2|CYLD_MOUSE Ubiquitin carboxyl-terminal hydrolase CYLD OS=Mus musculus GN=Cyld PE=1 SV=2	18	18	106.58	199780000	350820000	410550000	368830000	87490000	40096000	51601000	0	46247000	0
Q9QYG0	sp|Q9QYG0|NDRG2_MOUSE Protein NDRG2 OS=Mus musculus GN=Ndrg2 PE=1 SV=1	13	13	40.789	980970000	3043500000	1271800000	1199800000	265590000	344510000	170460000	82577000	0	67982000
Q99K48	sp|Q99K48|NONO_MOUSE Non-POU domain-containing octamer-binding protein OS=Mus musculus GN=Nono PE=1 SV=3	16	16	54.54	19454000	321280000	179710000	140010000	33532000	0	39103000	0	30870000	0
F6SEU4	sp|F6SEU4|SYGP1_MOUSE Ras/Rap GTPase-activating protein SynGAP OS=Mus musculus GN=Syngap1 PE=1 SV=2	35	35	148.24	246700000	351000000	169420000	429850000	174610000	31957000	44135000	0	0	62626000
Q8K1M6	sp|Q8K1M6|DNM1L_MOUSE Dynamin-1-like protein OS=Mus musculus GN=Dnm1l PE=1 SV=2	24	24	82.657	274900000	277650000	64966000	335800000	209600000	51956000	22447000	0	0	45045000
A2ALS5	sp|A2ALS5|RPGP1_MOUSE Rap1 GTPase-activating protein 1 OS=Mus musculus GN=Rap1gap PE=1 SV=2	15	15	73.432	123630000	314050000	91289000	322600000	74143000	18874000	19357000	0	27271000	31319000
Q99P72	sp|Q99P72|RTN4_MOUSE Reticulon-4 OS=Mus musculus GN=Rtn4 PE=1 SV=2	58	58	126.61	3786500000	8258600000	3300900000	3772000000	2642700000	348800000	1076900000	235530000	539630000	122850000
Q8VIJ6	sp|Q8VIJ6|SFPQ_MOUSE Splicing factor, proline- and glutamine-rich OS=Mus musculus GN=Sfpq PE=1 SV=1	7	7	75.441	26198000	27517000	33974000	54514000	38157000	0	0	0	20188000	0
Q9D6J6	sp|Q9D6J6|NDUV2_MOUSE NADH dehydrogenase [ubiquinone] flavoprotein 2, mitochondrial OS=Mus musculus GN=Ndufv2 PE=1 SV=2	5	5	27.285	0	0	49780000	79867000	27863000	0	17818000	0	0	0
Q922Q4	sp|Q922Q4|P5CR2_MOUSE Pyrroline-5-carboxylate reductase 2 OS=Mus musculus GN=Pycr2 PE=1 SV=1	5	5	33.659	23849000	0	19531000	24038000	21768000	0	0	0	10114000	0
P51910	sp|P51910|APOD_MOUSE Apolipoprotein D OS=Mus musculus GN=Apod PE=1 SV=1	3	3	21.53	26408000	88682000	23932000	0	39874000	0	20616000	0	0	0
Q8R1B4	sp|Q8R1B4|EIF3C_MOUSE Eukaryotic translation initiation factor 3 subunit C OS=Mus musculus GN=Eif3c PE=1 SV=1	11	11	105.53	52012000	64539000	44118000	65227000	61769000	0	34032000	0	0	0
Q58A65	sp|Q58A65|JIP4_MOUSE C-Jun-amino-terminal kinase-interacting protein 4 OS=Mus musculus GN=Spag9 PE=1 SV=2	31	31	146.22	53843000	441740000	41478000	111410000	49139000	0	55967000	19077000	0	7915000
Q6NVE8	sp|Q6NVE8|WDR44_MOUSE WD repeat-containing protein 44 OS=Mus musculus GN=Wdr44 PE=1 SV=1	30	30	101.55	274020000	258950000	189480000	321310000	218800000	0	64304000	0	26242000	61853000
Q8WTY4	sp|Q8WTY4|CPIN1_MOUSE Anamorsin OS=Mus musculus GN=Ciapin1 PE=1 SV=1	4	4	33.429	29586000	93565000	0	26554000	29737000	21662000	0	0	0	0
Q9EPU0	sp|Q9EPU0|RENT1_MOUSE Regulator of nonsense transcripts 1 OS=Mus musculus GN=Upf1 PE=1 SV=2	12	12	123.97	39993000	83733000	55367000	16247000	29291000	0	27128000	0	0	0
P97390	sp|P97390|VPS45_MOUSE Vacuolar protein sorting-associated protein 45 OS=Mus musculus GN=Vps45 PE=1 SV=1	5	5	65.052	0	32253000	0	23239000	19756000	0	9192400	0	0	0
Q9WVK8	sp|Q9WVK8|CP46A_MOUSE Cholesterol 24-hydroxylase OS=Mus musculus GN=Cyp46a1 PE=1 SV=1	9	9	56.813	17822000	24458000	54653000	57028000	47082000	0	0	0	0	25033000
O08586	sp|O08586|PTEN_MOUSE Phosphatidylinositol 3,4,5-trisphosphate 3-phosphatase and dual-specificity protein phosphatase PTEN OS=Mus musculus GN=Pten PE=1 SV=1	7	7	47.152	19330000	77143000	0	12612000	0	0	13804000	0	0	0
Q8CI94	sp|Q8CI94|PYGB_MOUSE Glycogen phosphorylase, brain form OS=Mus musculus GN=Pygb PE=1 SV=3	47	47	96.729	3533600000	3395600000	3673600000	4820100000	3949800000	463860000	431960000	280900000	290010000	1001600000
Q9DCL9	sp|Q9DCL9|PUR6_MOUSE Multifunctional protein ADE2 OS=Mus musculus GN=Paics PE=1 SV=4	15	15	47.006	47945000	329040000	51522000	74125000	31160000	38579000	5396400	0	15075000	11083000
Q01097	sp|Q01097|NMDE2_MOUSE Glutamate receptor ionotropic, NMDA 2B OS=Mus musculus GN=Grin2b PE=1 SV=3	22	22	165.96	59002000	237360000	217260000	278890000	150450000	0	72142000	0	53184000	0
Q3UVX5	sp|Q3UVX5|GRM5_MOUSE Metabotropic glutamate receptor 5 OS=Mus musculus GN=Grm5 PE=1 SV=2	15	15	131.86	215260000	183860000	129090000	203780000	169560000	60901000	26855000	0	32686000	0
Q9JLV5	sp|Q9JLV5|CUL3_MOUSE Cullin-3 OS=Mus musculus GN=Cul3 PE=1 SV=1	12	12	88.947	51839000	71902000	56441000	63721000	51341000	0	40055000	0	0	0
Q9CQM9	sp|Q9CQM9|GLRX3_MOUSE Glutaredoxin-3 OS=Mus musculus GN=Glrx3 PE=1 SV=1	6	6	37.778	0	53840000	0	35158000	0	0	0	0	0	12288000
Q8C754	sp|Q8C754|VPS52_MOUSE Vacuolar protein sorting-associated protein 52 homolog OS=Mus musculus GN=Vps52 PE=1 SV=1	6	6	82.043	0	10821000	14382000	54060000	14099000	0	12910000	0	0	0
P10637	sp|P10637|TAU_MOUSE Microtubule-associated protein tau OS=Mus musculus GN=Mapt PE=1 SV=3	24	24	76.243	3068100000	2569800000	2959800000	3124800000	649720000	775330000	371510000	521940000	34768000	11721000
P54227	sp|P54227|STMN1_MOUSE Stathmin OS=Mus musculus GN=Stmn1 PE=1 SV=2	8	8	17.274	408800000	425550000	336460000	400000000	646330000	152520000	67001000	90793000	0	0
O70318	sp|O70318|E41L2_MOUSE Band 4.1-like protein 2 OS=Mus musculus GN=Epb41l2 PE=1 SV=2	42	37	109.94	738410000	2565500000	1334300000	910580000	210310000	170440000	234810000	324260000	25156000	51958000
Q80WJ7	sp|Q80WJ7|LYRIC_MOUSE Protein LYRIC OS=Mus musculus GN=Mtdh PE=1 SV=1	6	6	63.845	25078000	0	51104000	0	0	0	0	10675000	0	0
P53612	sp|P53612|PGTB2_MOUSE Geranylgeranyl transferase type-2 subunit beta OS=Mus musculus GN=Rabggtb PE=1 SV=2	2	2	37.803	39219000	142390000	73323000	60053000	0	0	44675000	0	0	0
P61750	sp|P61750|ARF4_MOUSE ADP-ribosylation factor 4 OS=Mus musculus GN=Arf4 PE=1 SV=2	8	2	20.396	0	68510000	21756000	21208000	0	0	15928000	0	0	0
O08919	sp|O08919|NUMBL_MOUSE Numb-like protein OS=Mus musculus GN=Numbl PE=1 SV=3	6	6	64.13	92591000	150610000	100700000	222880000	108770000	0	72756000	0	24329000	0
Q91W50	sp|Q91W50|CSDE1_MOUSE Cold shock domain-containing protein E1 OS=Mus musculus GN=Csde1 PE=1 SV=1	16	16	88.79	66009000	169470000	148020000	118490000	78918000	0	85596000	0	0	0
Q5EBJ4	sp|Q5EBJ4|ERMIN_MOUSE Ermin OS=Mus musculus GN=Ermn PE=1 SV=1	11	11	32.148	12440000	235070000	19594000	7694900	25121000	44349000	0	0	0	0
Q8CDN6	sp|Q8CDN6|TXNL1_MOUSE Thioredoxin-like protein 1 OS=Mus musculus GN=Txnl1 PE=1 SV=3	14	14	32.237	446920000	336230000	378990000	305060000	128080000	0	139500000	31853000	0	64765000
Q99KY4	sp|Q99KY4|GAK_MOUSE Cyclin-G-associated kinase OS=Mus musculus GN=Gak PE=1 SV=2	15	13	143.64	32820000	39986000	29293000	40221000	66097000	0	22206000	0	0	8898400
P03995	sp|P03995|GFAP_MOUSE Glial fibrillary acidic protein OS=Mus musculus GN=Gfap PE=1 SV=4	32	29	49.899	647700000	1047800000	1100300000	572810000	443780000	158470000	15178000	385380000	0	19155000
Q9ES97	sp|Q9ES97|RTN3_MOUSE Reticulon-3 OS=Mus musculus GN=Rtn3 PE=1 SV=2	42	42	103.88	3152800000	3034100000	2987500000	3381500000	2167600000	313650000	1213000000	0	374390000	338310000
P97393	sp|P97393|RHG05_MOUSE Rho GTPase-activating protein 5 OS=Mus musculus GN=Arhgap5 PE=1 SV=2	13	13	172.11	18333000	42739000	0	65760000	23874000	0	13629000	0	0	9791100
P80316	sp|P80316|TCPE_MOUSE T-complex protein 1 subunit epsilon OS=Mus musculus GN=Cct5 PE=1 SV=1	21	21	59.623	398540000	540350000	377360000	351030000	198900000	58490000	61805000	109190000	19617000	42111000
P31324	sp|P31324|KAP3_MOUSE cAMP-dependent protein kinase type II-beta regulatory subunit OS=Mus musculus GN=Prkar2b PE=1 SV=3	18	18	46.167	283320000	480670000	297670000	654870000	1280300000	101680000	189680000	61340000	0	121090000
Q9Z2Y3	sp|Q9Z2Y3|HOME1_MOUSE Homer protein homolog 1 OS=Mus musculus GN=Homer1 PE=1 SV=2	10	10	41.412	0	21357000	19166000	0	0	0	0	0	0	14858000
F8VPU2	sp|F8VPU2|FARP1_MOUSE FERM, RhoGEF and pleckstrin domain-containing protein 1 OS=Mus musculus GN=Farp1 PE=1 SV=1	14	14	118.87	325700000	188370000	213940000	147320000	85161000	35854000	48437000	33178000	35328000	0
P16546	sp|P16546|SPTN1_MOUSE Spectrin alpha chain, non-erythrocytic 1 OS=Mus musculus GN=Sptan1 PE=1 SV=4	176	176	284.59	8191600000	8938100000	8317100000	9135400000	6954800000	2381900000	939380000	1995500000	773380000	526940000
P70336	sp|P70336|ROCK2_MOUSE Rho-associated protein kinase 2 OS=Mus musculus GN=Rock2 PE=1 SV=1	29	29	160.58	47365000	187660000	136080000	226830000	77505000	0	86967000	0	0	21213000
Q9D0I9	sp|Q9D0I9|SYRC_MOUSE Arginine--tRNA ligase, cytoplasmic OS=Mus musculus GN=Rars PE=1 SV=2	5	5	75.673	0	54526000	0	31416000	25174000	0	0	0	0	17804000
Q8CHU3	sp|Q8CHU3|EPN2_MOUSE Epsin-2 OS=Mus musculus GN=Epn2 PE=1 SV=1	7	7	63.471	71789000	56426000	36412000	60372000	52085000	0	45384000	0	0	0
Q91Z53	sp|Q91Z53|GRHPR_MOUSE Glyoxylate reductase/hydroxypyruvate reductase OS=Mus musculus GN=Grhpr PE=1 SV=1	2	2	35.328	74954000	0	85053000	53991000	41988000	0	0	0	42069000	0
Q62205	sp|Q62205|SCN9A_MOUSE Sodium channel protein type 9 subunit alpha OS=Mus musculus GN=Scn9a PE=1 SV=2;sp|Q9ER60|SCN4A_MOUSE Sodium channel protein type 4 subunit alpha OS=Mus musculus GN=Scn4a PE=2 SV=1	3	3	225.81	221880000	77857000	253690000	68159000	80782000	0	115570000	0	0	0
Q4KMM3	sp|Q4KMM3|OXR1_MOUSE Oxidation resistance protein 1 OS=Mus musculus GN=Oxr1 PE=1 SV=3	36	36	95.911	559070000	438310000	372950000	769270000	356030000	33013000	252780000	81083000	22073000	22404000
Q78PY7	sp|Q78PY7|SND1_MOUSE Staphylococcal nuclease domain-containing protein 1 OS=Mus musculus GN=Snd1 PE=1 SV=1	12	12	102.09	18040000	92535000	16513000	64198000	21313000	0	35391000	0	0	0
O35954	sp|O35954|PITM1_MOUSE Membrane-associated phosphatidylinositol transfer protein 1 OS=Mus musculus GN=Pitpnm1 PE=1 SV=1	19	19	134.94	114110000	103640000	40551000	168510000	180100000	0	51731000	0	28977000	20630000
Q8C0T5	sp|Q8C0T5|SI1L1_MOUSE Signal-induced proliferation-associated 1-like protein 1 OS=Mus musculus GN=Sipa1l1 PE=1 SV=2	43	43	197.03	370210000	563290000	115920000	170890000	143130000	0	166910000	30138000	0	32378000
P35436	sp|P35436|NMDE1_MOUSE Glutamate receptor ionotropic, NMDA 2A OS=Mus musculus GN=Grin2a PE=1 SV=2	11	11	165.42	84220000	40939000	75443000	40269000	59765000	0	27763000	0	0	22882000
Q9WV69	sp|Q9WV69|DEMA_MOUSE Dematin OS=Mus musculus GN=Dmtn PE=1 SV=1	12	12	45.468	300680000	377610000	391750000	461760000	137630000	42756000	53831000	68184000	57150000	60667000
Q7TSJ2	sp|Q7TSJ2|MAP6_MOUSE Microtubule-associated protein 6 OS=Mus musculus GN=Map6 PE=1 SV=2	59	59	96.449	3401500000	2539800000	3711900000	3712400000	2688200000	1077900000	637940000	785630000	173790000	61330000
Q9DCP2	sp|Q9DCP2|S38A3_MOUSE Sodium-coupled neutral amino acid transporter 3 OS=Mus musculus GN=Slc38a3 PE=1 SV=1	2	2	55.591	32852000	130610000	114680000	94139000	105510000	0	38706000	0	43121000	0
Q9R1Q8	sp|Q9R1Q8|TAGL3_MOUSE Transgelin-3 OS=Mus musculus GN=Tagln3 PE=1 SV=1	14	14	22.47	246990000	570270000	561100000	654540000	397760000	87377000	26408000	256100000	0	56898000
Q9D8Y0	sp|Q9D8Y0|EFHD2_MOUSE EF-hand domain-containing protein D2 OS=Mus musculus GN=Efhd2 PE=1 SV=1	9	9	26.791	134820000	447480000	191340000	214000000	91221000	67965000	30699000	92006000	0	0
P54830	sp|P54830|PTN5_MOUSE Tyrosine-protein phosphatase non-receptor type 5 OS=Mus musculus GN=Ptpn5 PE=1 SV=2	7	7	60.815	36831000	96417000	0	57514000	46321000	0	42052000	0	0	0
G5E8K5	sp|G5E8K5|ANK3_MOUSE Ankyrin-3 OS=Mus musculus GN=Ank3 PE=1 SV=1	53	41	214.06	397330000	518780000	592930000	340040000	374570000	0	214930000	33380000	62517000	85898000
P35293	sp|P35293|RAB18_MOUSE Ras-related protein Rab-18 OS=Mus musculus GN=Rab18 PE=1 SV=2	5	5	23.035	0	34148000	0	133320000	42254000	0	0	0	0	37766000
Q923T9	sp|Q923T9|KCC2G_MOUSE Calcium/calmodulin-dependent protein kinase type II subunit gamma OS=Mus musculus GN=Camk2g PE=1 SV=1	16	8	59.606	40223000	0	29016000	58431000	24014000	0	0	0	0	27682000
P08553	sp|P08553|NFM_MOUSE Neurofilament medium polypeptide OS=Mus musculus GN=Nefm PE=1 SV=4	54	54	95.915	5795500000	1902800000	7287300000	7745800000	5219300000	1633800000	388310000	2154800000	664410000	269290000
Q6PFE3	sp|Q6PFE3|RA54B_MOUSE DNA repair and recombination protein RAD54B OS=Mus musculus GN=Rad54b PE=2 SV=1	1	1	99.337	64632000	33528000	83429000	43809000	0	0	0	0	41293000	0
P60469	sp|P60469|LIPA3_MOUSE Liprin-alpha-3 OS=Mus musculus GN=Ppfia3 PE=1 SV=2	13	13	133.42	0	14383000	0	111120000	0	0	23242000	0	0	0
Q9JLZ3	sp|Q9JLZ3|AUHM_MOUSE Methylglutaconyl-CoA hydratase, mitochondrial OS=Mus musculus GN=Auh PE=1 SV=1	5	5	33.395	30221000	20148000	0	52952000	44112000	0	0	0	0	27503000
Q63836	sp|Q63836|SBP2_MOUSE Selenium-binding protein 2 OS=Mus musculus GN=Selenbp2 PE=1 SV=2;sp|P17563|SBP1_MOUSE Selenium-binding protein 1 OS=Mus musculus GN=Selenbp1 PE=1 SV=2	5	5	52.609	10592000	14160000	14988000	16250000	19448000	0	0	0	0	14120000
P63168	sp|P63168|DYL1_MOUSE Dynein light chain 1, cytoplasmic OS=Mus musculus GN=Dynll1 PE=1 SV=1	5	5	10.366	11502000	0	7988500	753750000	10994000	0	0	0	120340000	26627000
Q64674	sp|Q64674|SPEE_MOUSE Spermidine synthase OS=Mus musculus GN=Srm PE=1 SV=1	5	5	33.995	0	25680000	0	45369000	31046000	0	19174000	0	0	0
Q8VD37	sp|Q8VD37|SGIP1_MOUSE SH3-containing GRB2-like protein 3-interacting protein 1 OS=Mus musculus GN=Sgip1 PE=1 SV=1	24	24	86.062	210790000	204950000	239810000	227150000	277590000	0	99106000	88974000	0	30388000
A2CG49	sp|A2CG49|KALRN_MOUSE Kalirin OS=Mus musculus GN=Kalrn PE=1 SV=1	12	8	337	0	42361000	0	66300000	47129000	29753000	0	0	0	0
P03893	sp|P03893|NU2M_MOUSE NADH-ubiquinone oxidoreductase chain 2 OS=Mus musculus GN=Mtnd2 PE=1 SV=2	1	1	38.752	42119000	0	0	32115000	27124000	0	0	0	0	19631000
Q62108	sp|Q62108|DLG4_MOUSE Disks large homolog 4 OS=Mus musculus GN=Dlg4 PE=1 SV=1	20	19	80.471	208610000	109510000	151700000	249770000	159860000	0	123880000	0	47182000	0
Q8C8R3	sp|Q8C8R3|ANK2_MOUSE Ankyrin-2 OS=Mus musculus GN=Ank2 PE=1 SV=2	170	170	426.26	5827300000	5951400000	6163600000	6595500000	4745200000	568410000	2763500000	500990000	871500000	996380000
Q99MK8	sp|Q99MK8|ARBK1_MOUSE Beta-adrenergic receptor kinase 1 OS=Mus musculus GN=Adrbk1 PE=1 SV=2;sp|Q3UYH7|ARBK2_MOUSE Beta-adrenergic receptor kinase 2 OS=Mus musculus GN=Adrbk2 PE=1 SV=2	6	6	79.638	0	19203000	39803000	19700000	0	0	15384000	0	0	0
Q8BYM5	sp|Q8BYM5|NLGN3_MOUSE Neuroligin-3 OS=Mus musculus GN=Nlgn3 PE=1 SV=2	11	11	91.161	61335000	179260000	34555000	65894000	99795000	0	88074000	0	0	0
P46735	sp|P46735|MYO1B_MOUSE Unconventional myosin-Ib OS=Mus musculus GN=Myo1b PE=1 SV=3	10	10	128.56	0	57710000	18046000	19813000	26924000	0	24643000	0	0	0
P28661	sp|P28661|SEPT4_MOUSE Septin-4 OS=Mus musculus GN=Sept4 PE=1 SV=1	12	11	54.935	19144000	182840000	27407000	42194000	9297100	17274000	22379000	0	0	16871000
Q9QYB5	sp|Q9QYB5|ADDG_MOUSE Gamma-adducin OS=Mus musculus GN=Add3 PE=1 SV=2	23	22	78.776	500280000	945510000	297770000	593630000	457050000	107790000	414220000	0	25062000	15586000
Q6A0A9	sp|Q6A0A9|F120A_MOUSE Constitutive coactivator of PPAR-gamma-like protein 1 OS=Mus musculus GN=FAM120A PE=1 SV=2	13	13	121.64	84343000	233090000	135310000	164420000	26079000	35069000	44572000	49997000	0	0
A2ADY9	sp|A2ADY9|DDI2_MOUSE Protein DDI1 homolog 2 OS=Mus musculus GN=Ddi2 PE=1 SV=1	9	9	44.59	209140000	2443400000	227660000	339420000	481510000	0	450360000	0	0	306010000
Q8K4G5	sp|Q8K4G5|ABLM1_MOUSE Actin-binding LIM protein 1 OS=Mus musculus GN=Ablim1 PE=1 SV=1	7	7	96.804	39318000	149010000	19813000	28164000	47041000	0	42176000	0	16172000	0
Q9WUB3	sp|Q9WUB3|PYGM_MOUSE Glycogen phosphorylase, muscle form OS=Mus musculus GN=Pygm PE=1 SV=3	27	17	97.285	172620000	44796000	76311000	165990000	63681000	21246000	0	0	28522000	58409000
Q61301	sp|Q61301|CTNA2_MOUSE Catenin alpha-2 OS=Mus musculus GN=Ctnna2 PE=1 SV=3	23	23	105.28	240990000	285090000	97148000	265790000	94584000	0	175840000	0	0	27489000
P18052	sp|P18052|PTPRA_MOUSE Receptor-type tyrosine-protein phosphatase alpha OS=Mus musculus GN=Ptpra PE=1 SV=3	7	7	93.696	14484000	67843000	0	19593000	0	0	21197000	0	0	0
Q9Z1Q9	sp|Q9Z1Q9|SYVC_MOUSE Valine--tRNA ligase OS=Mus musculus GN=Vars PE=1 SV=1	17	17	140.21	150530000	152320000	245630000	153620000	53525000	0	91373000	30422000	36355000	0
Q8CFI0	sp|Q8CFI0|NED4L_MOUSE E3 ubiquitin-protein ligase NEDD4-like OS=Mus musculus GN=Nedd4l PE=1 SV=2	5	5	115.42	14720000	20104000	0	23192000	20093000	0	16408000	0	0	0
Q80U56	sp|Q80U56|AVL9_MOUSE Late secretory pathway protein AVL9 homolog OS=Mus musculus GN=Avl9 PE=1 SV=2	5	5	72.185	25617000	0	22155000	26021000	29298000	0	0	0	21797000	0
Q9DCT8	sp|Q9DCT8|CRIP2_MOUSE Cysteine-rich protein 2 OS=Mus musculus GN=Crip2 PE=1 SV=1	6	6	22.727	265210000	172370000	189200000	283640000	158080000	0	129150000	0	0	98172000
Q8BHN3	sp|Q8BHN3|GANAB_MOUSE Neutral alpha-glucosidase AB OS=Mus musculus GN=Ganab PE=1 SV=1	13	13	106.91	0	85066000	0	61012000	121050000	0	0	0	0	56975000
P26040	sp|P26040|EZRI_MOUSE Ezrin OS=Mus musculus GN=Ezr PE=1 SV=3	9	4	69.406	36786000	140750000	35623000	41437000	72098000	69809000	0	0	0	0
P48193	sp|P48193|41_MOUSE Protein 4.1 OS=Mus musculus GN=Epb41 PE=1 SV=2	11	6	95.91	23164000	47278000	40352000	18509000	0	0	28221000	0	0	0
Q5XKN4	sp|Q5XKN4|JAGN1_MOUSE Protein jagunal homolog 1 OS=Mus musculus GN=Jagn1 PE=1 SV=2	3	3	21.102	33508000	26810000	0	0	42729000	0	22520000	0	0	0
A2AG50	sp|A2AG50|MA7D2_MOUSE MAP7 domain-containing protein 2 OS=Mus musculus GN=Map7d2 PE=1 SV=1	8	8	86.049	15969000	46594000	29836000	33009000	0	27706000	0	0	0	0
Q3UHJ0	sp|Q3UHJ0|AAK1_MOUSE AP2-associated protein kinase 1 OS=Mus musculus GN=Aak1 PE=1 SV=2	41	41	103.35	2345000000	3202000000	1711500000	2548800000	1605200000	453250000	1131600000	256420000	221610000	469670000
P80314	sp|P80314|TCPB_MOUSE T-complex protein 1 subunit beta OS=Mus musculus GN=Cct2 PE=1 SV=4	13	13	57.477	6360300	60198000	0	35958000	11083000	0	25334000	0	0	0
Q6NS52	sp|Q6NS52|DGKB_MOUSE Diacylglycerol kinase beta OS=Mus musculus GN=Dgkb PE=1 SV=2	11	11	90.271	107380000	136000000	120730000	184130000	80551000	0	57367000	0	41332000	42491000
O08539	sp|O08539|BIN1_MOUSE Myc box-dependent-interacting protein 1 OS=Mus musculus GN=Bin1 PE=1 SV=1	17	15	64.469	105360000	526170000	452820000	674770000	136010000	78606000	198320000	0	63345000	87742000
Q91VZ6	sp|Q91VZ6|SMAP1_MOUSE Stromal membrane-associated protein 1 OS=Mus musculus GN=Smap1 PE=1 SV=1	9	9	47.66	94249000	362980000	169590000	351910000	277500000	88322000	29099000	42354000	11222000	112820000
Q9D4H8	sp|Q9D4H8|CUL2_MOUSE Cullin-2 OS=Mus musculus GN=Cul2 PE=1 SV=2	12	12	86.876	36113000	30263000	37561000	78298000	91621000	0	35204000	27320000	0	0
Q80VC9	sp|Q80VC9|CAMP3_MOUSE Calmodulin-regulated spectrin-associated protein 3 OS=Mus musculus GN=Camsap3 PE=1 SV=1	12	12	135.17	46008000	0	98124000	46363000	0	0	43510000	0	0	0
Q8CGA0	sp|Q8CGA0|PPM1F_MOUSE Protein phosphatase 1F OS=Mus musculus GN=Ppm1f PE=1 SV=1	6	6	49.61	28233000	31496000	19619000	21322000	21311000	0	0	0	0	27965000
Q9QXG2	sp|Q9QXG2|RAE1_MOUSE Rab proteins geranylgeranyltransferase component A 1 OS=Mus musculus GN=Chm PE=1 SV=1	4	4	73.976	36107000	50356000	0	55144000	0	0	32528000	0	0	0
Q80U63	sp|Q80U63|MFN2_MOUSE Mitofusin-2 OS=Mus musculus GN=Mfn2 PE=1 SV=3	15	15	86.187	82665000	0	47666000	120840000	59721000	0	0	0	0	72139000
Q62048	sp|Q62048|PEA15_MOUSE Astrocytic phosphoprotein PEA-15 OS=Mus musculus GN=Pea15 PE=1 SV=1	5	5	15.054	46866000	91883000	0	48774000	72832000	0	61477000	0	0	0
Q9D7G0	sp|Q9D7G0|PRPS1_MOUSE Ribose-phosphate pyrophosphokinase 1 OS=Mus musculus GN=Prps1 PE=1 SV=4	3	3	34.834	0	35967000	30875000	32695000	30908000	0	30877000	0	0	0
Q91Z61	sp|Q91Z61|DIRA1_MOUSE GTP-binding protein Di-Ras1 OS=Mus musculus GN=Diras1 PE=1 SV=1	5	4	22.264	71666000	0	56336000	65076000	45608000	0	18239000	0	0	38285000
Q0KL02	sp|Q0KL02|TRIO_MOUSE Triple functional domain protein OS=Mus musculus GN=Trio PE=1 SV=3	22	22	347.86	66320000	99836000	123130000	114600000	66771000	0	78721000	0	0	33557000
Q9JMA1	sp|Q9JMA1|UBP14_MOUSE Ubiquitin carboxyl-terminal hydrolase 14 OS=Mus musculus GN=Usp14 PE=1 SV=3	6	6	56.001	13118000	0	21728000	32206000	21706000	0	0	0	0	21506000
P45878	sp|P45878|FKBP2_MOUSE Peptidyl-prolyl cis-trans isomerase FKBP2 OS=Mus musculus GN=Fkbp2 PE=1 SV=1	2	2	15.344	56503000	0	43834000	48651000	64279000	0	0	0	0	52092000
Q60759	sp|Q60759|GCDH_MOUSE Glutaryl-CoA dehydrogenase, mitochondrial OS=Mus musculus GN=Gcdh PE=1 SV=2	4	4	48.605	0	14205000	0	42221000	52361000	26639000	0	0	0	0
Q9QXB9	sp|Q9QXB9|DRG2_MOUSE Developmentally-regulated GTP-binding protein 2 OS=Mus musculus GN=Drg2 PE=1 SV=1	7	7	40.718	37052000	53126000	0	47038000	64146000	0	49825000	0	0	0
Q8C419	sp|Q8C419|GP158_MOUSE Probable G-protein coupled receptor 158 OS=Mus musculus GN=Gpr158 PE=1 SV=2	34	34	134.42	807810000	1172100000	617230000	700720000	504470000	291080000	347300000	13725000	128440000	162580000
Q9CXW4	sp|Q9CXW4|RL11_MOUSE 60S ribosomal protein L11 OS=Mus musculus GN=Rpl11 PE=1 SV=4	4	4	20.252	0	97692000	35710000	56450000	96897000	0	29659000	0	0	41499000
O08709	sp|O08709|PRDX6_MOUSE Peroxiredoxin-6 OS=Mus musculus GN=Prdx6 PE=1 SV=3	22	22	24.87	1073000000	2025700000	969920000	1385500000	1575300000	161250000	621800000	0	364450000	632350000
E9Q4P1	sp|E9Q4P1|WDFY1_MOUSE WD repeat and FYVE domain-containing protein 1 OS=Mus musculus GN=Wdfy1 PE=1 SV=1	5	5	46.217	0	33613000	76249000	42253000	51941000	0	0	0	0	52127000
P28571	sp|P28571|SC6A9_MOUSE Sodium- and chloride-dependent glycine transporter 1 OS=Mus musculus GN=Slc6a9 PE=1 SV=3	5	5	76.543	0	74517000	95010000	0	58672000	0	58362000	0	0	0
Q9QWI6	sp|Q9QWI6|SRCN1_MOUSE SRC kinase signaling inhibitor 1 OS=Mus musculus GN=Srcin1 PE=1 SV=2	65	65	134.86	1579400000	1115800000	1462500000	1142600000	763610000	921870000	67037000	534060000	10770000	19763000
Q80X50	sp|Q80X50|UBP2L_MOUSE Ubiquitin-associated protein 2-like OS=Mus musculus GN=Ubap2l PE=1 SV=1	20	20	116.8	201460000	659630000	338420000	432690000	69624000	0	0	439130000	0	0
O70161	sp|O70161|PI51C_MOUSE Phosphatidylinositol 4-phosphate 5-kinase type-1 gamma OS=Mus musculus GN=Pip5k1c PE=1 SV=2	13	13	72.407	91542000	27987000	43629000	156800000	134960000	21592000	56812000	0	0	39419000
O09061	sp|O09061|PSB1_MOUSE Proteasome subunit beta type-1 OS=Mus musculus GN=Psmb1 PE=1 SV=1	5	5	26.372	0	113840000	0	51560000	54682000	0	0	0	0	57421000
Q91V64	sp|Q91V64|ISOC1_MOUSE Isochorismatase domain-containing protein 1 OS=Mus musculus GN=Isoc1 PE=1 SV=1	2	2	32.032	0	34905000	10443000	22807000	29857000	0	0	0	0	25677000
Q8BKX1	sp|Q8BKX1|BAIP2_MOUSE Brain-specific angiogenesis inhibitor 1-associated protein 2 OS=Mus musculus GN=Baiap2 PE=1 SV=2	20	20	59.236	94924000	78929000	44946000	142220000	205500000	89049000	14214000	45275000	0	0
Q9Z268	sp|Q9Z268|RASL1_MOUSE RasGAP-activating-like protein 1 OS=Mus musculus GN=Rasal1 PE=1 SV=2	12	12	89.394	13891000	44156000	0	23586000	61440000	0	22633000	0	0	14937000
P05480	sp|P05480|SRC_MOUSE Neuronal proto-oncogene tyrosine-protein kinase Src OS=Mus musculus GN=Src PE=1 SV=4	9	9	60.644	43379000	37317000	55881000	44422000	81737000	0	0	0	39870000	30161000
P56564	sp|P56564|EAA1_MOUSE Excitatory amino acid transporter 1 OS=Mus musculus GN=Slc1a3 PE=1 SV=2	10	10	59.622	420610000	668440000	1497000000	891730000	335680000	0	143010000	18394000	398880000	456820000
Q9JIG8	sp|Q9JIG8|PRAF2_MOUSE PRA1 family protein 2 OS=Mus musculus GN=Praf2 PE=1 SV=1	5	5	19.478	64376000	54497000	73208000	74028000	60046000	0	0	0	0	87047000
Q00PI9	sp|Q00PI9|HNRL2_MOUSE Heterogeneous nuclear ribonucleoprotein U-like protein 2 OS=Mus musculus GN=Hnrnpul2 PE=1 SV=2	9	9	84.939	0	143890000	10286000	16205000	34014000	0	23402000	0	0	31223000
Q6WQJ1	sp|Q6WQJ1|DGLA_MOUSE Sn1-specific diacylglycerol lipase alpha OS=Mus musculus GN=Dagla PE=1 SV=2	14	14	115.37	88568000	73469000	41896000	58155000	44321000	0	47965000	0	18689000	15805000
Q7TME0	sp|Q7TME0|PLPR4_MOUSE Phospholipid phosphatase-related protein type 4 OS=Mus musculus GN=Plppr4 PE=1 SV=2	23	23	83.289	261600000	584690000	174030000	397040000	59060000	0	183490000	0	75139000	138810000
Q8BWR2	sp|Q8BWR2|PITH1_MOUSE PITH domain-containing protein 1 OS=Mus musculus GN=Pithd1 PE=1 SV=1	5	5	24.192	10852000	0	0	8938800	22020000	0	0	0	0	11300000
Q80ZF8	sp|Q80ZF8|AGRB3_MOUSE Adhesion G protein-coupled receptor B3 OS=Mus musculus GN=Adgrb3 PE=1 SV=2	11	11	171.31	71366000	111990000	46696000	60602000	0	0	78975000	0	0	0
Q3THK7	sp|Q3THK7|GUAA_MOUSE GMP synthase [glutamine-hydrolyzing] OS=Mus musculus GN=Gmps PE=1 SV=2	5	5	76.723	15029000	8354200	0	19866000	0	0	5574400	0	0	6202100
Q91ZZ3	sp|Q91ZZ3|SYUB_MOUSE Beta-synuclein OS=Mus musculus GN=Sncb PE=1 SV=1	10	7	14.051	703520000	744250000	628790000	965140000	186710000	271160000	194590000	340870000	80462000	0
Q61655	sp|Q61655|DD19A_MOUSE ATP-dependent RNA helicase DDX19A OS=Mus musculus GN=Ddx19a PE=1 SV=2	10	10	53.932	56219000	101930000	136100000	69533000	56922000	0	49556000	48808000	17334000	0
O54950	sp|O54950|AAKG1_MOUSE 5-AMP-activated protein kinase subunit gamma-1 OS=Mus musculus GN=Prkag1 PE=1 SV=2;sp|Q91WG5|AAKG2_MOUSE 5-AMP-activated protein kinase subunit gamma-2 OS=Mus musculus GN=Prkag2 PE=1 SV=2	2	2	37.52	0	59781000	0	19477000	0	0	21863000	0	0	0
Q8BG51	sp|Q8BG51|MIRO1_MOUSE Mitochondrial Rho GTPase 1 OS=Mus musculus GN=Rhot1 PE=1 SV=1	13	13	72.241	23344000	197280000	99093000	96438000	181090000	0	54968000	0	35474000	74338000
Q3TXS7	sp|Q3TXS7|PSMD1_MOUSE 26S proteasome non-ATPase regulatory subunit 1 OS=Mus musculus GN=Psmd1 PE=1 SV=1	18	18	105.73	64056000	140660000	63680000	156260000	132620000	0	68586000	0	29800000	55656000
Q99KK2	sp|Q99KK2|NEUA_MOUSE N-acylneuraminate cytidylyltransferase OS=Mus musculus GN=Cmas PE=1 SV=2	5	5	48.057	86771000	56235000	55900000	99962000	102750000	0	36745000	0	0	74599000
Q9D9V3	sp|Q9D9V3|ECHD1_MOUSE Ethylmalonyl-CoA decarboxylase OS=Mus musculus GN=Echdc1 PE=1 SV=2	8	8	35.467	27461000	36325000	0	36429000	0	0	0	0	0	27810000
Q6ZQ08	sp|Q6ZQ08|CNOT1_MOUSE CCR4-NOT transcription complex subunit 1 OS=Mus musculus GN=Cnot1 PE=1 SV=2	13	13	266.8	0	39862000	0	14340000	0	0	15056000	0	0	0
Q8CAY6	sp|Q8CAY6|THIC_MOUSE Acetyl-CoA acetyltransferase, cytosolic OS=Mus musculus GN=Acat2 PE=1 SV=2	3	3	41.297	0	0	39011000	40133000	42626000	0	0	0	33856000	0
Q9R0N7	sp|Q9R0N7|SYT7_MOUSE Synaptotagmin-7 OS=Mus musculus GN=Syt7 PE=1 SV=1	9	9	45.472	27641000	106620000	88443000	79000000	70985000	0	67643000	14067000	22004000	0
Q8K298	sp|Q8K298|ANLN_MOUSE Actin-binding protein anillin OS=Mus musculus GN=Anln PE=1 SV=2	11	11	122.79	40901000	61425000	25972000	18638000	0	0	41113000	0	0	0
Q8R1Q8	sp|Q8R1Q8|DC1L1_MOUSE Cytoplasmic dynein 1 light intermediate chain 1 OS=Mus musculus GN=Dync1li1 PE=1 SV=1	9	9	56.614	17288000	50220000	27846000	121920000	25718000	0	38731000	0	29405000	0
P46978	sp|P46978|STT3A_MOUSE Dolichyl-diphosphooligosaccharide--protein glycosyltransferase subunit STT3A OS=Mus musculus GN=Stt3a PE=1 SV=1	6	6	80.597	60403000	0	39021000	61126000	53507000	0	0	0	0	60086000
O88533	sp|O88533|DDC_MOUSE Aromatic-L-amino-acid decarboxylase OS=Mus musculus GN=Ddc PE=1 SV=1	11	11	53.873	118110000	75950000	48878000	162880000	97659000	0	35554000	0	62893000	43176000
P60487	sp|P60487|PLPP_MOUSE Pyridoxal phosphate phosphatase OS=Mus musculus GN=Pdxp PE=1 SV=1	5	5	31.512	0	48003000	15125000	72966000	81759000	0	0	0	0	61348000
O08917	sp|O08917|FLOT1_MOUSE Flotillin-1 OS=Mus musculus GN=Flot1 PE=1 SV=1	6	6	47.513	12954000	0	0	9148500	28285000	0	0	0	0	14245000
Q61879	sp|Q61879|MYH10_MOUSE Myosin-10 OS=Mus musculus GN=Myh10 PE=1 SV=2	44	32	228.99	81979000	88261000	130790000	178930000	105170000	0	90036000	0	39364000	36658000
Q8BGD9	sp|Q8BGD9|IF4B_MOUSE Eukaryotic translation initiation factor 4B OS=Mus musculus GN=Eif4b PE=1 SV=1	14	14	68.839	63714000	237430000	50898000	37398000	0	54579000	12405000	43741000	0	0
Q9CQ85	sp|Q9CQ85|TIM22_MOUSE Mitochondrial import inner membrane translocase subunit Tim22 OS=Mus musculus GN=Timm22 PE=1 SV=1	1	1	20.114	28312000	35679000	22840000	39656000	0	0	36007000	0	0	0
P62835	sp|P62835|RAP1A_MOUSE Ras-related protein Rap-1A OS=Mus musculus GN=Rap1a PE=1 SV=1	7	1	20.987	63607000	21813000	0	24736000	34692000	0	41433000	0	0	0
Q9R0D8	sp|Q9R0D8|WDR54_MOUSE WD repeat-containing protein 54 OS=Mus musculus GN=Wdr54 PE=1 SV=1	6	6	35.612	41106000	0	40943000	39229000	46478000	0	0	0	0	48196000
Q8K120	sp|Q8K120|NFAC4_MOUSE Nuclear factor of activated T-cells, cytoplasmic 4 OS=Mus musculus GN=Nfatc4 PE=1 SV=2	1	1	95.781	5264300000	0	4251400000	776200000	0	1231400000	0	420220000	0	1311900000
O70370	sp|O70370|CATS_MOUSE Cathepsin S OS=Mus musculus GN=Ctss PE=1 SV=2	1	1	38.474	0	18823000	0	9911400	0	0	0	0	0	8361500
Q91YP0	sp|Q91YP0|L2HDH_MOUSE L-2-hydroxyglutarate dehydrogenase, mitochondrial OS=Mus musculus GN=L2hgdh PE=1 SV=1	3	3	50.898	0	21678000	19605000	0	0	0	12032000	0	0	0
Q8BZW8	sp|Q8BZW8|NHLC2_MOUSE NHL repeat-containing protein 2 OS=Mus musculus GN=Nhlrc2 PE=1 SV=1	7	7	78.429	0	90393000	25241000	12388000	26823000	0	13553000	31667000	0	0
Q9WTX6	sp|Q9WTX6|CUL1_MOUSE Cullin-1 OS=Mus musculus GN=Cul1 PE=1 SV=1	5	5	89.69	25819000	0	21163000	19361000	20157000	0	25342000	0	0	0
P28271	sp|P28271|ACOC_MOUSE Cytoplasmic aconitate hydratase OS=Mus musculus GN=Aco1 PE=1 SV=3	15	15	98.124	59653000	166740000	0	73076000	116030000	0	61182000	0	0	60997000
O70133	sp|O70133|DHX9_MOUSE ATP-dependent RNA helicase A OS=Mus musculus GN=Dhx9 PE=1 SV=2	23	23	149.47	190450000	129900000	195960000	196790000	113320000	31968000	98096000	27849000	0	85334000
P63094	sp|P63094|GNAS2_MOUSE Guanine nucleotide-binding protein G(s) subunit alpha isoforms short OS=Mus musculus GN=Gnas PE=1 SV=1;sp|Q6R0H7|GNAS1_MOUSE Guanine nucleotide-binding protein G(s) subunit alpha isoforms XLas OS=Mus musculus GN=Gnas PE=1 SV=1	7	5	45.663	0	0	22494000	46958000	51050000	0	35556000	0	0	0
Q61548	sp|Q61548|AP180_MOUSE Clathrin coat assembly protein AP180 OS=Mus musculus GN=Snap91 PE=1 SV=1	23	23	91.85	1223000000	1103300000	1268200000	1335800000	634590000	234980000	735130000	288520000	283200000	106490000
Q8BGH2	sp|Q8BGH2|SAM50_MOUSE Sorting and assembly machinery component 50 homolog OS=Mus musculus GN=Samm50 PE=1 SV=1	10	10	51.863	63175000	78223000	25921000	127220000	158790000	0	33626000	0	19461000	82047000
P80317	sp|P80317|TCPZ_MOUSE T-complex protein 1 subunit zeta OS=Mus musculus GN=Cct6a PE=1 SV=3	18	18	58.004	446710000	303620000	80246000	312600000	294330000	0	124700000	71619000	88870000	145890000
Q08642	sp|Q08642|PADI2_MOUSE Protein-arginine deiminase type-2 OS=Mus musculus GN=Padi2 PE=1 SV=2	10	10	76.249	0	43440000	27633000	32825000	42389000	0	0	0	0	43912000
P97441	sp|P97441|ZNT3_MOUSE Zinc transporter 3 OS=Mus musculus GN=Slc30a3 PE=1 SV=1	9	9	41.824	200810000	276030000	258310000	213280000	190130000	79414000	38175000	0	73673000	151550000
Q9DB41	sp|Q9DB41|GHC2_MOUSE Mitochondrial glutamate carrier 2 OS=Mus musculus GN=Slc25a18 PE=1 SV=4	7	4	34.166	66197000	0	0	32951000	40991000	0	19867000	0	0	22369000
B0V2N1	sp|B0V2N1|PTPRS_MOUSE Receptor-type tyrosine-protein phosphatase S OS=Mus musculus GN=Ptprs PE=1 SV=1	21	16	211.9	0	104850000	51156000	79308000	108630000	0	63856000	0	0	40143000
Q8VDZ4	sp|Q8VDZ4|ZDHC5_MOUSE Palmitoyltransferase ZDHHC5 OS=Mus musculus GN=Zdhhc5 PE=1 SV=1	5	5	77.5	36165000	53433000	0	18310000	18619000	0	18103000	0	0	20228000
Q8CIB5	sp|Q8CIB5|FERM2_MOUSE Fermitin family homolog 2 OS=Mus musculus GN=Fermt2 PE=1 SV=1	10	10	77.8	0	12542000	15580000	187880000	0	0	13235000	0	27614000	25092000
Q8JZW4	sp|Q8JZW4|CPNE5_MOUSE Copine-5 OS=Mus musculus GN=Cpne5 PE=1 SV=1	16	16	65.592	39740000	102670000	19608000	225720000	246860000	0	30316000	0	23406000	140930000
Q8BYY9	sp|Q8BYY9|SPA3B_MOUSE Serine protease inhibitor A3B OS=Mus musculus GN=Serpina3b PE=2 SV=1	1	1	47.414	64612000	0	156390000	34558000	0	78698000	0	0	0	0
Q6R5N8	sp|Q6R5N8|TLR13_MOUSE Toll-like receptor 13 OS=Mus musculus GN=Tlr13 PE=1 SV=1	1	1	114.44	34044000	28819000	0	24627000	6201700	28871000	0	0	0	0
Q63844	sp|Q63844|MK03_MOUSE Mitogen-activated protein kinase 3 OS=Mus musculus GN=Mapk3 PE=1 SV=5	6	4	43.066	19191000	20514000	15475000	28353000	33493000	0	17842000	0	0	18257000
O08807	sp|O08807|PRDX4_MOUSE Peroxiredoxin-4 OS=Mus musculus GN=Prdx4 PE=1 SV=1	5	4	31.052	497710000	173430000	218210000	557380000	465380000	95932000	86223000	0	0	409240000
Q9D5Y1	sp|Q9D5Y1|CCD39_MOUSE Coiled-coil domain-containing protein 39 OS=Mus musculus GN=Ccdc39 PE=1 SV=1	1	1	110.07	0	76531000	75784000	55943000	91703000	0	92857000	0	0	0
P63080	sp|P63080|GBRB3_MOUSE Gamma-aminobutyric acid receptor subunit beta-3 OS=Mus musculus GN=Gabrb3 PE=2 SV=1	10	6	54.165	38265000	0	39147000	24200000	32007000	0	0	0	0	41476000
Q99K85	sp|Q99K85|SERC_MOUSE Phosphoserine aminotransferase OS=Mus musculus GN=Psat1 PE=1 SV=1	12	12	40.472	275350000	147240000	195600000	216030000	110090000	0	75295000	17045000	131910000	70743000
Q2PFD7	sp|Q2PFD7|PSD3_MOUSE PH and SEC7 domain-containing protein 3 OS=Mus musculus GN=Psd3 PE=1 SV=2	18	18	114.72	52051000	373520000	19922000	222170000	143270000	0	216220000	38366000	0	0
Q8CHG7	sp|Q8CHG7|RPGF2_MOUSE Rap guanine nucleotide exchange factor 2 OS=Mus musculus GN=Rapgef2 PE=1 SV=2	19	19	166.41	66007000	63028000	9462500	106200000	46073000	0	56521000	0	0	34799000
Q9CY64	sp|Q9CY64|BIEA_MOUSE Biliverdin reductase A OS=Mus musculus GN=Blvra PE=1 SV=1	6	6	33.524	0	0	31397000	22748000	45891000	0	31471000	0	0	0
P28867	sp|P28867|KPCD_MOUSE Protein kinase C delta type OS=Mus musculus GN=Prkcd PE=1 SV=3	14	14	77.546	117430000	149660000	21422000	28232000	13696000	0	67349000	0	0	37051000
P28028	sp|P28028|BRAF_MOUSE Serine/threonine-protein kinase B-raf OS=Mus musculus GN=Braf PE=1 SV=3	11	11	88.779	94989000	90337000	97497000	136310000	105300000	0	83976000	0	60559000	21688000
P14131	sp|P14131|RS16_MOUSE 40S ribosomal protein S16 OS=Mus musculus GN=Rps16 PE=1 SV=4	5	5	16.445	88186000	88282000	64150000	71531000	59461000	0	35627000	0	15931000	66503000
O35226	sp|O35226|PSMD4_MOUSE 26S proteasome non-ATPase regulatory subunit 4 OS=Mus musculus GN=Psmd4 PE=1 SV=1	4	4	40.703	0	0	58788000	29053000	53079000	0	21362000	0	0	23700000
Q9DC07	sp|Q9DC07|LNEBL_MOUSE LIM zinc-binding domain-containing Nebulette OS=Mus musculus GN=Nebl PE=1 SV=1	11	10	31.113	143700000	317880000	292200000	153040000	23398000	52831000	87651000	158930000	0	0
P21836	sp|P21836|ACES_MOUSE Acetylcholinesterase OS=Mus musculus GN=Ache PE=1 SV=1	7	7	68.168	40157000	0	58834000	28555000	47130000	0	0	0	15503000	40784000
Q62186	sp|Q62186|SSRD_MOUSE Translocon-associated protein subunit delta OS=Mus musculus GN=Ssr4 PE=1 SV=1	6	6	18.936	19736000	0	0	9228400	17890000	0	0	0	0	15159000
Q91VE0	sp|Q91VE0|S27A4_MOUSE Long-chain fatty acid transport protein 4 OS=Mus musculus GN=Slc27a4 PE=1 SV=1	14	14	72.318	49803000	0	62342000	22209000	33427000	0	0	0	25279000	29100000
Q9CYH2	sp|Q9CYH2|F213A_MOUSE Redox-regulatory protein FAM213A OS=Mus musculus GN=Fam213a PE=1 SV=2	12	12	24.394	94282000	89652000	60151000	105140000	78263000	0	63337000	0	0	76065000
Q5SRX1	sp|Q5SRX1|TM1L2_MOUSE TOM1-like protein 2 OS=Mus musculus GN=Tom1l2 PE=1 SV=1	9	9	55.662	0	36235000	60313000	50517000	0	0	48043000	0	0	0
Q7TT50	sp|Q7TT50|MRCKB_MOUSE Serine/threonine-protein kinase MRCK beta OS=Mus musculus GN=Cdc42bpb PE=1 SV=2	20	20	194.75	173560000	82001000	111790000	68099000	27249000	0	49466000	47131000	22038000	32825000
P70399	sp|P70399|TP53B_MOUSE Tumor suppressor p53-binding protein 1 OS=Mus musculus GN=Tp53bp1 PE=1 SV=2	4	4	211.34	0	22299000	0	16050000	0	0	12640000	0	0	0
Q5FWK3	sp|Q5FWK3|RHG01_MOUSE Rho GTPase-activating protein 1 OS=Mus musculus GN=Arhgap1 PE=1 SV=1	6	6	50.41	0	54202000	53547000	57337000	0	0	34183000	0	0	20306000
Q8QZV4	sp|Q8QZV4|ST32C_MOUSE Serine/threonine-protein kinase 32C OS=Mus musculus GN=Stk32c PE=1 SV=1	3	3	55.262	0	41421000	0	38389000	39250000	0	0	0	39590000	0
Q91VM3	sp|Q91VM3|WIPI4_MOUSE WD repeat domain phosphoinositide-interacting protein 4 OS=Mus musculus GN=Wdr45 PE=1 SV=1	3	3	39.787	7399500	0	0	12051000	15960000	0	0	0	0	11792000
Q71LX4	sp|Q71LX4|TLN2_MOUSE Talin-2 OS=Mus musculus GN=Tln2 PE=1 SV=3	24	24	253.62	65298000	48102000	64082000	89277000	63923000	0	86190000	0	0	24471000
Q921G7	sp|Q921G7|ETFD_MOUSE Electron transfer flavoprotein-ubiquinone oxidoreductase, mitochondrial OS=Mus musculus GN=Etfdh PE=1 SV=1	13	13	68.09	93873000	195830000	192760000	147960000	69685000	0	207520000	0	27022000	0
Q9D8B3	sp|Q9D8B3|CHM4B_MOUSE Charged multivesicular body protein 4b OS=Mus musculus GN=Chmp4b PE=1 SV=2	7	7	24.936	101040000	261680000	113500000	65307000	19854000	74303000	0	113850000	0	0
Q8C166	sp|Q8C166|CPNE1_MOUSE Copine-1 OS=Mus musculus GN=Cpne1 PE=1 SV=1	7	7	58.886	44030000	54451000	59962000	98638000	89653000	0	16271000	0	0	100380000
P70202	sp|P70202|LXN_MOUSE Latexin OS=Mus musculus GN=Lxn PE=1 SV=2	5	5	25.492	91712000	89332000	116770000	99595000	171540000	0	0	0	0	192130000
Q8VD65	sp|Q8VD65|PI3R4_MOUSE Phosphoinositide 3-kinase regulatory subunit 4 OS=Mus musculus GN=Pik3r4 PE=1 SV=3	14	14	152.6	24030000	35007000	16865000	59134000	0	0	22143000	0	14487000	8981700
Q8BLE7	sp|Q8BLE7|VGLU2_MOUSE Vesicular glutamate transporter 2 OS=Mus musculus GN=Slc17a6 PE=1 SV=1	8	6	64.56	189530000	365380000	320100000	302530000	0	57538000	124010000	63652000	152720000	0
P29341	sp|P29341|PABP1_MOUSE Polyadenylate-binding protein 1 OS=Mus musculus GN=Pabpc1 PE=1 SV=2	11	11	70.67	31073000	76870000	0	86300000	61456000	0	86546000	0	0	0
Q6P5F6	sp|Q6P5F6|S39AA_MOUSE Zinc transporter ZIP10 OS=Mus musculus GN=Slc39a10 PE=1 SV=1	5	5	94.393	0	11893000	24282000	0	0	0	12256000	0	0	0
Q5IRJ6	sp|Q5IRJ6|ZNT9_MOUSE Zinc transporter 9 OS=Mus musculus GN=Slc30a9 PE=1 SV=2	5	5	62.875	0	16180000	39576000	0	0	0	19017000	0	0	0
Q9ESN6	sp|Q9ESN6|TRIM2_MOUSE Tripartite motif-containing protein 2 OS=Mus musculus GN=Trim2 PE=1 SV=1	14	14	81.444	0	109050000	24348000	130930000	38542000	0	29502000	0	22292000	51625000
Q9WV34	sp|Q9WV34|MPP2_MOUSE MAGUK p55 subfamily member 2 OS=Mus musculus GN=Mpp2 PE=1 SV=1	14	14	61.554	6515300	44263000	34363000	98082000	91300000	0	0	0	0	94242000
Q6GQT9	sp|Q6GQT9|NOMO1_MOUSE Nodal modulator 1 OS=Mus musculus GN=Nomo1 PE=1 SV=1	15	15	133.42	8817200	30457000	47183000	51927000	58689000	0	32157000	0	0	35720000
Q9JMH6	sp|Q9JMH6|TRXR1_MOUSE Thioredoxin reductase 1, cytoplasmic OS=Mus musculus GN=Txnrd1 PE=1 SV=3	9	9	67.083	44154000	68488000	64776000	119650000	86493000	24138000	0	0	56934000	51389000
Q924L1	sp|Q924L1|LTMD1_MOUSE LETM1 domain-containing protein 1 OS=Mus musculus GN=Letmd1 PE=1 SV=1	4	4	41.7	0	24715000	0	19623000	42238000	0	0	0	0	30043000
Q9Z2H5	sp|Q9Z2H5|E41L1_MOUSE Band 4.1-like protein 1 OS=Mus musculus GN=Epb41l1 PE=1 SV=2	52	48	98.314	2111300000	3227100000	2053100000	2512000000	2063000000	729820000	1279400000	577180000	725340000	843370000
Q8C167	sp|Q8C167|PPCEL_MOUSE Prolyl endopeptidase-like OS=Mus musculus GN=Prepl PE=1 SV=1	10	10	83.193	115420000	119330000	21046000	162200000	38748000	34919000	35621000	39559000	48860000	0
Q9CQN6	sp|Q9CQN6|TM14C_MOUSE Transmembrane protein 14C OS=Mus musculus GN=Tmem14c PE=1 SV=1	1	1	11.642	26161000	0	0	18759000	15012000	0	0	0	0	20894000
P61514	sp|P61514|RL37A_MOUSE 60S ribosomal protein L37a OS=Mus musculus GN=Rpl37a PE=1 SV=2	2	2	10.275	0	14304000	0	32433000	0	0	0	0	0	16309000
Q9QZQ8	sp|Q9QZQ8|H2AY_MOUSE Core histone macro-H2A.1 OS=Mus musculus GN=H2afy PE=1 SV=3	3	3	39.735	0	29512000	0	26213000	20618000	0	26670000	0	0	0
P63141	sp|P63141|KCNA2_MOUSE Potassium voltage-gated channel subfamily A member 2 OS=Mus musculus GN=Kcna2 PE=1 SV=1	12	12	56.7	65069000	83703000	80663000	94688000	103800000	0	0	0	72868000	77388000
Q6ZPJ3	sp|Q6ZPJ3|UBE2O_MOUSE (E3-independent) E2 ubiquitin-conjugating enzyme UBE2O OS=Mus musculus GN=Ube2o PE=1 SV=3	21	21	140.83	122040000	164240000	121480000	217110000	93605000	0	109570000	56301000	49011000	37960000
Q8BX70	sp|Q8BX70|VP13C_MOUSE Vacuolar protein sorting-associated protein 13C OS=Mus musculus GN=Vps13c PE=1 SV=2	17	17	420.08	12172000	0	0	61713000	67991000	0	0	0	19028000	30970000
Q80VP0	sp|Q80VP0|TCPR1_MOUSE Tectonin beta-propeller repeat-containing protein 1 OS=Mus musculus GN=Tecpr1 PE=1 SV=1	19	19	130.26	129300000	128820000	210490000	171700000	67060000	0	78911000	18391000	104620000	47376000
Q9DCR2	sp|Q9DCR2|AP3S1_MOUSE AP-3 complex subunit sigma-1 OS=Mus musculus GN=Ap3s1 PE=1 SV=2	1	1	21.732	0	47874000	0	88152000	29587000	0	0	0	26585000	31872000
Q91V92	sp|Q91V92|ACLY_MOUSE ATP-citrate synthase OS=Mus musculus GN=Acly PE=1 SV=1	31	31	119.73	258750000	813450000	420330000	505970000	466920000	97606000	509020000	0	24974000	241240000
Q80X80	sp|Q80X80|C2C2L_MOUSE C2 domain-containing protein 2-like OS=Mus musculus GN=C2cd2l PE=1 SV=3	12	12	76.328	61493000	66204000	55912000	66441000	0	88633000	0	0	0	0
Q9CZM2	sp|Q9CZM2|RL15_MOUSE 60S ribosomal protein L15 OS=Mus musculus GN=Rpl15 PE=2 SV=4	10	10	24.146	131420000	511200000	364570000	301340000	81792000	57158000	389270000	0	46864000	0
P24549	sp|P24549|AL1A1_MOUSE Retinal dehydrogenase 1 OS=Mus musculus GN=Aldh1a1 PE=1 SV=5	19	19	54.467	439810000	1203800000	218190000	519670000	813100000	88603000	448890000	0	110890000	494540000
P21460	sp|P21460|CYTC_MOUSE Cystatin-C OS=Mus musculus GN=Cst3 PE=1 SV=2	2	2	15.531	0	75417000	55915000	45203000	60424000	19806000	0	0	0	65044000
Q99JY8	sp|Q99JY8|PLPP3_MOUSE Phospholipid phosphatase 3 OS=Mus musculus GN=Plpp3 PE=1 SV=1	4	4	35.216	229360000	57490000	97381000	138080000	173440000	102460000	0	0	0	146710000
Q60668	sp|Q60668|HNRPD_MOUSE Heterogeneous nuclear ribonucleoprotein D0 OS=Mus musculus GN=Hnrnpd PE=1 SV=2	3	3	38.354	74476000	57740000	48628000	0	68575000	0	89411000	0	0	0
P51660	sp|P51660|DHB4_MOUSE Peroxisomal multifunctional enzyme type 2 OS=Mus musculus GN=Hsd17b4 PE=1 SV=3	11	11	79.481	47611000	51316000	0	73578000	112060000	0	0	0	28123000	74273000
O54984	sp|O54984|ASNA_MOUSE ATPase Asna1 OS=Mus musculus GN=Asna1 PE=1 SV=2	3	3	38.822	0	25377000	0	23776000	30526000	0	28760000	0	0	0
Q61290	sp|Q61290|CAC1E_MOUSE Voltage-dependent R-type calcium channel subunit alpha-1E OS=Mus musculus GN=Cacna1e PE=1 SV=1	21	21	257.23	61405000	98524000	43335000	41617000	41453000	0	47135000	0	0	56691000
Q8BI08	sp|Q8BI08|MAL2_MOUSE Protein MAL2 OS=Mus musculus GN=Mal2 PE=1 SV=1	2	2	19.094	59566000	132170000	37083000	53953000	52401000	0	36185000	0	0	85505000
Q9DCD0	sp|Q9DCD0|6PGD_MOUSE 6-phosphogluconate dehydrogenase, decarboxylating OS=Mus musculus GN=Pgd PE=1 SV=3	8	8	53.247	37751000	41641000	67343000	55530000	33131000	0	0	18257000	29765000	37506000
P16460	sp|P16460|ASSY_MOUSE Argininosuccinate synthase OS=Mus musculus GN=Ass1 PE=1 SV=1	15	15	46.584	156840000	198750000	46702000	179850000	31108000	28095000	41288000	35013000	67183000	52120000
Q91VR7	sp|Q91VR7|MLP3A_MOUSE Microtubule-associated proteins 1A/1B light chain 3A OS=Mus musculus GN=Map1lc3a PE=1 SV=1	3	3	14.272	23036000	0	25084000	28596000	0	0	0	0	28033000	0
Q8K1B8	sp|Q8K1B8|URP2_MOUSE Fermitin family homolog 3 OS=Mus musculus GN=Fermt3 PE=1 SV=1	1	1	75.634	4361500	5055000	0	4532400	0	0	0	0	0	5125300
Q9Z2Q6	sp|Q9Z2Q6|SEPT5_MOUSE Septin-5 OS=Mus musculus GN=Sept5 PE=1 SV=2	16	16	42.747	1500800000	1788700000	1049100000	1267500000	1528300000	580280000	857070000	222240000	452280000	509640000
Q9QY76	sp|Q9QY76|VAPB_MOUSE Vesicle-associated membrane protein-associated protein B OS=Mus musculus GN=Vapb PE=1 SV=3	5	4	26.946	46383000	0	33273000	0	0	0	29431000	0	0	0
Q922Q1	sp|Q922Q1|MARC2_MOUSE Mitochondrial amidoxime reducing component 2 OS=Mus musculus GN=Marc2 PE=1 SV=1	8	8	38.194	0	0	33858000	51947000	21732000	39827000	0	0	0	0
Q8BUV3	sp|Q8BUV3|GEPH_MOUSE Gephyrin OS=Mus musculus GN=Gphn PE=1 SV=2	20	20	83.281	169480000	80641000	96602000	264460000	146070000	0	63446000	0	127320000	91285000
P55088	sp|P55088|AQP4_MOUSE Aquaporin-4 OS=Mus musculus GN=Aqp4 PE=1 SV=2	5	5	34.436	166850000	229560000	0	181300000	78887000	17593000	40137000	0	0	187370000
P33173	sp|P33173|KIF1A_MOUSE Kinesin-like protein KIF1A OS=Mus musculus GN=Kif1a PE=1 SV=2	28	28	191.72	122300000	169020000	114520000	191260000	123370000	0	158970000	0	0	110320000
P63087	sp|P63087|PP1G_MOUSE Serine/threonine-protein phosphatase PP1-gamma catalytic subunit OS=Mus musculus GN=Ppp1cc PE=1 SV=1	8	4	36.983	217770000	58928000	87126000	94855000	118480000	142650000	0	0	0	74450000
P80318	sp|P80318|TCPG_MOUSE T-complex protein 1 subunit gamma OS=Mus musculus GN=Cct3 PE=1 SV=1	8	8	60.629	0	21948000	30309000	48408000	23876000	0	27466000	0	19470000	0
P11404	sp|P11404|FABPH_MOUSE Fatty acid-binding protein, heart OS=Mus musculus GN=Fabp3 PE=1 SV=5	4	4	14.819	0	115450000	66573000	87515000	48671000	0	0	0	99562000	20480000
P47757	sp|P47757|CAPZB_MOUSE F-actin-capping protein subunit beta OS=Mus musculus GN=Capzb PE=1 SV=3	9	9	31.345	126480000	491600000	305080000	421500000	233590000	90756000	156040000	0	68357000	280810000
Q9CX34	sp|Q9CX34|SGT1_MOUSE Protein SGT1 homolog OS=Mus musculus GN=Sugt1 PE=1 SV=3	8	8	38.158	34651000	67881000	82281000	70712000	57938000	0	40694000	0	49555000	29217000
Q9DC69	sp|Q9DC69|NDUA9_MOUSE NADH dehydrogenase [ubiquinone] 1 alpha subcomplex subunit 9, mitochondrial OS=Mus musculus GN=Ndufa9 PE=1 SV=2	15	15	42.525	133220000	481740000	99564000	272330000	291670000	0	126610000	0	116950000	243870000
Q9QVP9	sp|Q9QVP9|FAK2_MOUSE Protein-tyrosine kinase 2-beta OS=Mus musculus GN=Ptk2b PE=1 SV=2	21	21	115.79	112710000	169850000	338850000	267500000	172090000	0	206710000	0	146820000	51381000
Q00612	sp|Q00612|G6PD1_MOUSE Glucose-6-phosphate 1-dehydrogenase X OS=Mus musculus GN=G6pdx PE=1 SV=3	9	9	59.262	36946000	50358000	39679000	73113000	55863000	0	45449000	15096000	17700000	19559000
O08576	sp|O08576|RUN3A_MOUSE RUN domain-containing protein 3A OS=Mus musculus GN=Rundc3a PE=1 SV=1	1	1	50.018	0	11637000	0	16804000	0	0	7281900	0	0	3627400
P18242	sp|P18242|CATD_MOUSE Cathepsin D OS=Mus musculus GN=Ctsd PE=1 SV=1	8	8	44.953	82075000	54980000	179080000	56346000	107550000	37388000	78319000	39803000	28737000	0
Q9QUR6	sp|Q9QUR6|PPCE_MOUSE Prolyl endopeptidase OS=Mus musculus GN=Prep PE=1 SV=1	19	19	80.751	174140000	363230000	136420000	300900000	136960000	127210000	90510000	40322000	68147000	103260000
O54991	sp|O54991|CNTP1_MOUSE Contactin-associated protein 1 OS=Mus musculus GN=Cntnap1 PE=1 SV=2	22	22	156.31	310690000	234970000	494440000	293290000	397770000	0	205570000	0	112350000	354290000
Q7TPR4	sp|Q7TPR4|ACTN1_MOUSE Alpha-actinin-1 OS=Mus musculus GN=Actn1 PE=1 SV=1	22	22	103.07	126880000	31277000	50001000	210530000	93922000	0	102780000	0	22442000	73939000
Q7TN29	sp|Q7TN29|SMAP2_MOUSE Stromal membrane-associated protein 2 OS=Mus musculus GN=Smap2 PE=1 SV=1	7	6	46.577	22547000	0	11610000	33704000	44988000	0	0	0	22443000	21440000
Q6PGE7	sp|Q6PGE7|SC6A7_MOUSE Sodium-dependent proline transporter OS=Mus musculus GN=Slc6a7 PE=1 SV=1	7	7	71.065	53454000	0	54800000	38739000	0	0	0	0	57178000	0
Q03137	sp|Q03137|EPHA4_MOUSE Ephrin type-A receptor 4 OS=Mus musculus GN=Epha4 PE=1 SV=2	9	9	109.81	16810000	109390000	62073000	100860000	66289000	0	0	38169000	48845000	51496000
Q62261	sp|Q62261|SPTB2_MOUSE Spectrin beta chain, non-erythrocytic 1 OS=Mus musculus GN=Sptbn1 PE=1 SV=2	108	108	274.22	2350800000	1719500000	2976300000	2915700000	1523600000	1768800000	743900000	1413500000	180450000	384890000
Q3UHB1	sp|Q3UHB1|NT5D3_MOUSE 5-nucleotidase domain-containing protein 3 OS=Mus musculus GN=Nt5dc3 PE=1 SV=1	14	14	63.17	47363000	78700000	107840000	175650000	135650000	0	41418000	0	0	172130000
Q9JKK7	sp|Q9JKK7|TMOD2_MOUSE Tropomodulin-2 OS=Mus musculus GN=Tmod2 PE=1 SV=2	11	11	39.51	36827000	197100000	87136000	65876000	43465000	111110000	0	58039000	0	0
Q9Z0N1	sp|Q9Z0N1|IF2G_MOUSE Eukaryotic translation initiation factor 2 subunit 3, X-linked OS=Mus musculus GN=Eif2s3x PE=1 SV=2;sp|Q9Z0N2|IF2H_MOUSE Eukaryotic translation initiation factor 2 subunit 3, Y-linked OS=Mus musculus GN=Eif2s3y PE=1 SV=2	9	9	51.065	53577000	0	109390000	98550000	73853000	0	46702000	0	85256000	0
Q2NL51	sp|Q2NL51|GSK3A_MOUSE Glycogen synthase kinase-3 alpha OS=Mus musculus GN=Gsk3a PE=1 SV=2	8	5	51.66	53508000	36875000	65701000	42048000	35352000	0	0	11797000	45338000	34853000
Q9JIF0	sp|Q9JIF0|ANM1_MOUSE Protein arginine N-methyltransferase 1 OS=Mus musculus GN=Prmt1 PE=1 SV=1	9	9	42.435	73793000	29313000	64821000	173730000	92625000	0	0	0	101020000	70148000
Q8R1I1	sp|Q8R1I1|QCR9_MOUSE Cytochrome b-c1 complex subunit 9 OS=Mus musculus GN=Uqcr10 PE=1 SV=1	3	3	7.4454	110570000	48548000	179370000	119920000	246430000	0	75689000	0	0	203170000
P23818	sp|P23818|GRIA1_MOUSE Glutamate receptor 1 OS=Mus musculus GN=Gria1 PE=1 SV=1	21	18	101.57	0	95036000	122890000	143870000	88599000	0	125570000	0	0	54149000
Q9JMD3	sp|Q9JMD3|PCTL_MOUSE PCTP-like protein OS=Mus musculus GN=Stard10 PE=1 SV=1	2	2	32.951	0	18508000	0	19215000	22224000	0	23939000	0	0	0
O55100	sp|O55100|SNG1_MOUSE Synaptogyrin-1 OS=Mus musculus GN=Syngr1 PE=1 SV=2	2	2	25.652	520210000	560590000	275220000	671170000	907300000	70255000	648610000	0	0	454760000
Q91W86	sp|Q91W86|VPS11_MOUSE Vacuolar protein sorting-associated protein 11 homolog OS=Mus musculus GN=Vps11 PE=1 SV=3	10	10	107.72	40267000	0	21151000	31120000	0	0	0	0	37164000	0
Q9EPJ9	sp|Q9EPJ9|ARFG1_MOUSE ADP-ribosylation factor GTPase-activating protein 1 OS=Mus musculus GN=Arfgap1 PE=1 SV=2	16	16	45.288	212030000	341620000	96189000	265820000	208980000	78328000	278000000	0	0	97315000
Q924M7	sp|Q924M7|MPI_MOUSE Mannose-6-phosphate isomerase OS=Mus musculus GN=Mpi PE=1 SV=1	6	6	46.575	9677900	42228000	63146000	162920000	0	0	78510000	0	33638000	0
Q3UHD9	sp|Q3UHD9|AGAP2_MOUSE Arf-GAP with GTPase, ANK repeat and PH domain-containing protein 2 OS=Mus musculus GN=Agap2 PE=1 SV=1	17	17	124.51	77585000	227990000	31015000	210740000	242590000	52069000	198660000	0	29745000	40025000
Q8CGK7	sp|Q8CGK7|GNAL_MOUSE Guanine nucleotide-binding protein G(olf) subunit alpha OS=Mus musculus GN=Gnal PE=1 SV=1	9	8	44.308	64960000	40999000	0	102900000	31740000	0	43926000	0	0	54143000
Q8K394	sp|Q8K394|PLCL2_MOUSE Inactive phospholipase C-like protein 2 OS=Mus musculus GN=Plcl2 PE=1 SV=2	7	7	125.77	24507000	38882000	47906000	22782000	0	0	54839000	0	0	0
Q9DCZ4	sp|Q9DCZ4|MIC26_MOUSE MICOS complex subunit Mic26 OS=Mus musculus GN=Apoo PE=1 SV=2	2	2	22.604	37699000	112360000	40195000	41912000	98241000	0	0	0	103130000	32123000
Q922E4	sp|Q922E4|PCY2_MOUSE Ethanolamine-phosphate cytidylyltransferase OS=Mus musculus GN=Pcyt2 PE=1 SV=1	5	5	45.234	38793000	72419000	0	33383000	40993000	0	76444000	0	0	0
Q9R1R2	sp|Q9R1R2|TRIM3_MOUSE Tripartite motif-containing protein 3 OS=Mus musculus GN=Trim3 PE=1 SV=1	7	6	80.774	43537000	45186000	34680000	89226000	67779000	0	115740000	0	0	0
Q91ZR1	sp|Q91ZR1|RAB4B_MOUSE Ras-related protein Rab-4B OS=Mus musculus GN=Rab4b PE=1 SV=2	4	2	23.629	0	9255000	0	10293000	15137000	0	0	0	0	14359000
Q64331	sp|Q64331|MYO6_MOUSE Unconventional myosin-VI OS=Mus musculus GN=Myo6 PE=1 SV=1	7	7	146.41	35972000	39431000	0	27282000	0	0	20539000	0	0	21998000
Q8CHT1	sp|Q8CHT1|NGEF_MOUSE Ephexin-1 OS=Mus musculus GN=Ngef PE=1 SV=1	15	15	82.198	113490000	169040000	124290000	161480000	111680000	71577000	140760000	0	70214000	0
P35438	sp|P35438|NMDZ1_MOUSE Glutamate receptor ionotropic, NMDA 1 OS=Mus musculus GN=Grin1 PE=1 SV=1	20	20	105.48	97930000	207250000	263570000	130220000	39835000	34064000	134620000	0	138360000	0
P03888	sp|P03888|NU1M_MOUSE NADH-ubiquinone oxidoreductase chain 1 OS=Mus musculus GN=Mtnd1 PE=1 SV=3	5	5	36.059	41303000	60260000	0	27724000	70962000	0	0	0	0	83412000
Q9Z1Z0	sp|Q9Z1Z0|USO1_MOUSE General vesicular transport factor p115 OS=Mus musculus GN=Uso1 PE=1 SV=2	8	8	106.98	18001000	0	44329000	42148000	0	0	43555000	0	0	0
P43006	sp|P43006|EAA2_MOUSE Excitatory amino acid transporter 2 OS=Mus musculus GN=Slc1a2 PE=1 SV=1	19	19	62.03	7296000000	17767000000	10384000000	8086200000	2212900000	2350900000	6611600000	3924700000	5771100000	466260000
Q6ZQ38	sp|Q6ZQ38|CAND1_MOUSE Cullin-associated NEDD8-dissociated protein 1 OS=Mus musculus GN=Cand1 PE=1 SV=2	20	20	136.33	147760000	66865000	89739000	470650000	328760000	61536000	72767000	68724000	44039000	216780000
Q80SW1	sp|Q80SW1|SAHH2_MOUSE Putative adenosylhomocysteinase 2 OS=Mus musculus GN=Ahcyl1 PE=1 SV=1	25	25	58.951	2199900000	1234800000	1182500000	1038400000	420440000	251540000	900380000	201730000	839010000	361920000
O35643	sp|O35643|AP1B1_MOUSE AP-1 complex subunit beta-1 OS=Mus musculus GN=Ap1b1 PE=1 SV=2	20	6	103.93	0	51019000	150270000	34438000	70676000	0	128880000	0	0	0
Q8CGF6	sp|Q8CGF6|WDR47_MOUSE WD repeat-containing protein 47 OS=Mus musculus GN=Wdr47 PE=1 SV=2	15	15	102.31	29359000	189650000	20002000	154080000	144870000	0	133510000	0	18810000	75363000
Q8BP47	sp|Q8BP47|SYNC_MOUSE Asparagine--tRNA ligase, cytoplasmic OS=Mus musculus GN=Nars PE=1 SV=2	16	16	64.279	170860000	546440000	163300000	251500000	117690000	0	445760000	0	0	84473000
Q6NVF0	sp|Q6NVF0|OCRL_MOUSE Inositol polyphosphate 5-phosphatase OCRL-1 OS=Mus musculus GN=Ocrl PE=1 SV=1	13	13	104.28	0	63375000	0	51147000	0	0	48618000	0	0	0
Q02053	sp|Q02053|UBA1_MOUSE Ubiquitin-like modifier-activating enzyme 1 OS=Mus musculus GN=Uba1 PE=1 SV=1	34	34	117.81	342800000	263500000	332280000	521620000	219360000	148120000	308760000	0	91074000	166920000
P26049	sp|P26049|GBRA3_MOUSE Gamma-aminobutyric acid receptor subunit alpha-3 OS=Mus musculus GN=Gabra3 PE=1 SV=1	4	1	55.397	5418500	0	0	7568400	8974800	0	0	0	0	9361500
Q8CCN5	sp|Q8CCN5|BCAS3_MOUSE Breast carcinoma-amplified sequence 3 homolog OS=Mus musculus GN=Bcas3 PE=1 SV=2	9	9	101.02	26942000	54371000	67513000	65372000	21512000	0	22544000	0	31234000	46804000
Q3U1J4	sp|Q3U1J4|DDB1_MOUSE DNA damage-binding protein 1 OS=Mus musculus GN=Ddb1 PE=1 SV=2	18	18	126.85	147370000	45252000	105550000	108620000	161210000	0	123820000	0	82670000	35998000
P39053	sp|P39053|DYN1_MOUSE Dynamin-1 OS=Mus musculus GN=Dnm1 PE=1 SV=2	51	51	97.802	3834900000	2562700000	3190200000	3077300000	2566400000	517510000	2096400000	183120000	1537800000	2171600000
Q9D898	sp|Q9D898|ARP5L_MOUSE Actin-related protein 2/3 complex subunit 5-like protein OS=Mus musculus GN=Arpc5l PE=1 SV=1	2	2	16.98	0	0	22353000	17431000	17442000	0	0	0	0	24597000
O35382	sp|O35382|EXOC4_MOUSE Exocyst complex component 4 OS=Mus musculus GN=Exoc4 PE=1 SV=2	8	8	110.54	53962000	56245000	27063000	17166000	22517000	0	35314000	40824000	0	0
Q9D8B4	sp|Q9D8B4|NDUAB_MOUSE NADH dehydrogenase [ubiquinone] 1 alpha subcomplex subunit 11 OS=Mus musculus GN=Ndufa11 PE=1 SV=2	2	2	14.982	68609000	28129000	17444000	37774000	75718000	0	22764000	0	0	75198000
Q9QYJ0	sp|Q9QYJ0|DNJA2_MOUSE DnaJ homolog subfamily A member 2 OS=Mus musculus GN=Dnaja2 PE=1 SV=1	10	10	45.745	0	198460000	61101000	83451000	98015000	0	100360000	0	0	90162000
P97370	sp|P97370|AT1B3_MOUSE Sodium/potassium-transporting ATPase subunit beta-3 OS=Mus musculus GN=Atp1b3 PE=1 SV=1	5	5	31.775	7870400	0	1830600	69239000	33163000	0	0	0	7269500	41173000
P28652	sp|P28652|KCC2B_MOUSE Calcium/calmodulin-dependent protein kinase type II subunit beta OS=Mus musculus GN=Camk2b PE=1 SV=2	21	16	60.46	419850000	610730000	310140000	687180000	574930000	159130000	419700000	118130000	100200000	332400000
Q8R0S2	sp|Q8R0S2|IQEC1_MOUSE IQ motif and SEC7 domain-containing protein 1 OS=Mus musculus GN=Iqsec1 PE=1 SV=2	26	26	108.01	150370000	358040000	219080000	192170000	230620000	108810000	175630000	41816000	12901000	160280000
P48758	sp|P48758|CBR1_MOUSE Carbonyl reductase [NADPH] 1 OS=Mus musculus GN=Cbr1 PE=1 SV=3	11	11	30.641	23376000	87665000	27258000	191830000	37833000	0	43790000	0	59786000	56381000
P35290	sp|P35290|RAB24_MOUSE Ras-related protein Rab-24 OS=Mus musculus GN=Rab24 PE=1 SV=2	3	3	23.144	25432000	15366000	38165000	25544000	39217000	0	0	0	27024000	35502000
Q11011	sp|Q11011|PSA_MOUSE Puromycin-sensitive aminopeptidase OS=Mus musculus GN=Npepps PE=1 SV=2	36	36	103.32	264780000	518470000	387410000	815110000	715170000	91919000	411100000	140180000	213790000	318150000
O70503	sp|O70503|DHB12_MOUSE Very-long-chain 3-oxoacyl-CoA reductase OS=Mus musculus GN=Hsd17b12 PE=1 SV=1	7	7	34.741	24087000	88630000	18857000	29357000	0	0	32886000	0	14036000	23176000
P51174	sp|P51174|ACADL_MOUSE Long-chain specific acyl-CoA dehydrogenase, mitochondrial OS=Mus musculus GN=Acadl PE=1 SV=2	10	10	47.907	83045000	89686000	96362000	382030000	314520000	0	170520000	0	33201000	219060000
P68134	sp|P68134|ACTS_MOUSE Actin, alpha skeletal muscle OS=Mus musculus GN=Acta1 PE=1 SV=1;sp|P68033|ACTC_MOUSE Actin, alpha cardiac muscle 1 OS=Mus musculus GN=Actc1 PE=1 SV=1;sp|P63268|ACTH_MOUSE Actin, gamma-enteric smooth muscle OS=Mus musculus GN=Actg2 PE=1	17	4	42.051	758910000	452350000	16304000	1733800000	816950000	0	241430000	0	0	1414600000
Q9WV18	sp|Q9WV18|GABR1_MOUSE Gamma-aminobutyric acid type B receptor subunit 1 OS=Mus musculus GN=Gabbr1 PE=1 SV=1	10	10	108.21	58500000	99449000	78910000	157390000	82311000	0	100300000	0	58111000	50963000
Q8BWG8	sp|Q8BWG8|ARRB1_MOUSE Beta-arrestin-1 OS=Mus musculus GN=Arrb1 PE=1 SV=1	10	10	46.972	0	158910000	77758000	73649000	24965000	0	82508000	0	65143000	0
Q5SYD0	sp|Q5SYD0|MYO1D_MOUSE Unconventional myosin-Id OS=Mus musculus GN=Myo1d PE=1 SV=1	10	10	116.08	0	22009000	0	25170000	28820000	0	0	0	0	33482000
P97447	sp|P97447|FHL1_MOUSE Four and a half LIM domains protein 1 OS=Mus musculus GN=Fhl1 PE=1 SV=3	4	4	31.888	31545000	19998000	31894000	21904000	37116000	62901000	0	0	0	0
Q6ZPQ6	sp|Q6ZPQ6|PITM2_MOUSE Membrane-associated phosphatidylinositol transfer protein 2 OS=Mus musculus GN=Pitpnm2 PE=1 SV=2	20	20	148.03	31833000	109630000	91122000	115990000	71186000	0	120230000	0	27037000	38092000
Q9Z1F9	sp|Q9Z1F9|SAE2_MOUSE SUMO-activating enzyme subunit 2 OS=Mus musculus GN=Uba2 PE=1 SV=1	6	6	70.568	33870000	62634000	0	32671000	0	0	57136000	0	0	0
Q8CIG8	sp|Q8CIG8|ANM5_MOUSE Protein arginine N-methyltransferase 5 OS=Mus musculus GN=Prmt5 PE=1 SV=3	11	11	72.679	0	111400000	78105000	67826000	66589000	0	60728000	0	0	82663000
Q60597	sp|Q60597|ODO1_MOUSE 2-oxoglutarate dehydrogenase, mitochondrial OS=Mus musculus GN=Ogdh PE=1 SV=3	28	28	116.45	1547700000	610250000	320400000	1434500000	487290000	499660000	65863000	239780000	642050000	502370000
Q811D0	sp|Q811D0|DLG1_MOUSE Disks large homolog 1 OS=Mus musculus GN=Dlg1 PE=1 SV=1	15	11	100.12	55569000	22483000	101820000	180750000	43719000	89548000	0	74904000	0	15203000
Q60864	sp|Q60864|STIP1_MOUSE Stress-induced-phosphoprotein 1 OS=Mus musculus GN=Stip1 PE=1 SV=1	18	18	62.581	69482000	118210000	179880000	172200000	66464000	175550000	94085000	0	0	0
Q91YR1	sp|Q91YR1|TWF1_MOUSE Twinfilin-1 OS=Mus musculus GN=Twf1 PE=1 SV=2	13	10	40.079	68661000	88856000	186570000	91888000	115170000	34623000	94553000	0	61259000	55627000
P70704	sp|P70704|AT8A1_MOUSE Phospholipid-transporting ATPase IA OS=Mus musculus GN=Atp8a1 PE=1 SV=2	27	27	131.41	336590000	389060000	380530000	395460000	564140000	144640000	251900000	146830000	198600000	180670000
Q9QYC0	sp|Q9QYC0|ADDA_MOUSE Alpha-adducin OS=Mus musculus GN=Add1 PE=1 SV=2	31	31	80.646	1505100000	4110700000	2122200000	1641400000	1190700000	730840000	1843200000	634690000	637130000	894380000
Q924N4	sp|Q924N4|S12A6_MOUSE Solute carrier family 12 member 6 OS=Mus musculus GN=Slc12a6 PE=1 SV=2	8	4	127.53	0	10994000	16849000	0	0	0	12512000	0	0	0
P62320	sp|P62320|SMD3_MOUSE Small nuclear ribonucleoprotein Sm D3 OS=Mus musculus GN=Snrpd3 PE=1 SV=1	1	1	13.916	24410000	0	29776000	29124000	19494000	0	0	0	36945000	9270800
P40336	sp|P40336|VP26A_MOUSE Vacuolar protein sorting-associated protein 26A OS=Mus musculus GN=Vps26a PE=1 SV=1	9	9	38.113	204710000	65658000	86340000	97992000	91866000	0	133840000	0	0	112410000
Q7TQI3	sp|Q7TQI3|OTUB1_MOUSE Ubiquitin thioesterase OTUB1 OS=Mus musculus GN=Otub1 PE=1 SV=2	8	8	31.27	359010000	143130000	159300000	125890000	163250000	65781000	169350000	0	73292000	120120000
Q8CGC7	sp|Q8CGC7|SYEP_MOUSE Bifunctional glutamate/proline--tRNA ligase OS=Mus musculus GN=Eprs PE=1 SV=4	17	17	170.08	10375000	89424000	26403000	84693000	80537000	34088000	38383000	36372000	0	22566000
Q505D7	sp|Q505D7|OPA3_MOUSE Optic atrophy 3 protein homolog OS=Mus musculus GN=Opa3 PE=1 SV=1	2	2	20.11	68060000	0	30745000	0	0	0	0	0	44701000	0
Q61016	sp|Q61016|GBG7_MOUSE Guanine nucleotide-binding protein G(I)/G(S)/G(O) subunit gamma-7 OS=Mus musculus GN=Gng7 PE=1 SV=2	1	1	7.4796	23580000	18189000	0	33244000	41566000	0	6845200	0	0	45927000
Q80Y17	sp|Q80Y17|L2GL1_MOUSE Lethal(2) giant larvae protein homolog 1 OS=Mus musculus GN=Llgl1 PE=1 SV=1	8	8	112.62	14926000	38478000	0	44362000	60728000	0	12187000	0	0	59848000
Q9CVB6	sp|Q9CVB6|ARPC2_MOUSE Actin-related protein 2/3 complex subunit 2 OS=Mus musculus GN=Arpc2 PE=1 SV=3	14	14	34.357	463900000	414460000	515660000	579900000	298130000	28839000	570940000	19979000	314700000	100890000
Q8CA95	sp|Q8CA95|PDE10_MOUSE cAMP and cAMP-inhibited cGMP 3,5-cyclic phosphodiesterase 10A OS=Mus musculus GN=Pde10a PE=1 SV=2	24	24	89.407	241400000	847600000	292740000	484270000	127300000	154430000	434170000	117600000	97192000	105730000
Q7TQD2	sp|Q7TQD2|TPPP_MOUSE Tubulin polymerization-promoting protein OS=Mus musculus GN=Tppp PE=1 SV=1	10	10	23.574	229110000	442780000	148200000	646650000	167570000	285890000	0	255970000	176560000	27645000
P50518	sp|P50518|VATE1_MOUSE V-type proton ATPase subunit E 1 OS=Mus musculus GN=Atp6v1e1 PE=1 SV=2	7	7	26.157	0	46806000	0	9870200	0	0	25935000	0	0	0
Q61102	sp|Q61102|ABCB7_MOUSE ATP-binding cassette sub-family B member 7, mitochondrial OS=Mus musculus GN=Abcb7 PE=1 SV=3	11	11	82.58	0	26284000	0	20555000	0	0	0	0	21536000	0
Q8BK08	sp|Q8BK08|TMM11_MOUSE Transmembrane protein 11, mitochondrial OS=Mus musculus GN=Tmem11 PE=1 SV=1	3	3	21.311	65660000	34294000	73871000	73204000	30979000	0	40581000	60224000	0	27037000
Q9D8E6	sp|Q9D8E6|RL4_MOUSE 60S ribosomal protein L4 OS=Mus musculus GN=Rpl4 PE=1 SV=3	13	13	47.153	223260000	205300000	265860000	319950000	243460000	100290000	124330000	67334000	54980000	231490000
Q9CWS0	sp|Q9CWS0|DDAH1_MOUSE N(G),N(G)-dimethylarginine dimethylaminohydrolase 1 OS=Mus musculus GN=Ddah1 PE=1 SV=3	10	10	31.381	70362000	173390000	44506000	131950000	132400000	0	230080000	0	12099000	12346000
Q80U28	sp|Q80U28|MADD_MOUSE MAP kinase-activating death domain protein OS=Mus musculus GN=Madd PE=1 SV=2	26	26	175.18	144670000	211500000	65416000	175150000	153120000	0	100040000	71688000	78316000	95550000
Q80UG2	sp|Q80UG2|PLXA4_MOUSE Plexin-A4 OS=Mus musculus GN=Plxna4 PE=1 SV=3	27	27	212.56	0	91969000	97375000	134750000	101740000	0	77669000	0	50367000	68636000
Q8K212	sp|Q8K212|PACS1_MOUSE Phosphofurin acidic cluster sorting protein 1 OS=Mus musculus GN=Pacs1 PE=1 SV=2	18	18	104.83	238090000	367490000	199580000	336220000	292290000	0	355770000	0	100790000	206360000
P28474	sp|P28474|ADHX_MOUSE Alcohol dehydrogenase class-3 OS=Mus musculus GN=Adh5 PE=1 SV=3	5	5	39.547	153580000	162460000	0	232820000	216560000	0	0	0	144340000	210410000
Q9QZX7	sp|Q9QZX7|SRR_MOUSE Serine racemase OS=Mus musculus GN=Srr PE=1 SV=1	9	9	36.358	80979000	136080000	33479000	221220000	160190000	0	152380000	0	112170000	28411000
Q9JI90	sp|Q9JI90|RNF14_MOUSE E3 ubiquitin-protein ligase RNF14 OS=Mus musculus GN=Rnf14 PE=1 SV=2	5	5	54.926	0	0	25677000	54253000	63042000	0	27688000	0	38689000	0
Q80XN0	sp|Q80XN0|BDH_MOUSE D-beta-hydroxybutyrate dehydrogenase, mitochondrial OS=Mus musculus GN=Bdh1 PE=1 SV=2	9	9	38.299	84277000	97944000	16509000	135020000	141060000	0	100950000	0	0	120090000
Q8BY89	sp|Q8BY89|CTL2_MOUSE Choline transporter-like protein 2 OS=Mus musculus GN=Slc44a2 PE=1 SV=2	4	4	80.109	0	0	32318000	28277000	34862000	0	0	0	44665000	0
Q04690	sp|Q04690|NF1_MOUSE Neurofibromin OS=Mus musculus GN=Nf1 PE=1 SV=1	14	14	319.59	25138000	0	0	43990000	16567000	0	0	0	12850000	27361000
P55012	sp|P55012|S12A2_MOUSE Solute carrier family 12 member 2 OS=Mus musculus GN=Slc12a2 PE=1 SV=2	24	24	131.03	127170000	229360000	244010000	206050000	164530000	60124000	107490000	69642000	128470000	90088000
P83510	sp|P83510|TNIK_MOUSE Traf2 and NCK-interacting protein kinase OS=Mus musculus GN=Tnik PE=1 SV=2	23	15	150.37	33544000	142440000	169450000	90810000	56960000	0	46122000	0	108480000	76982000
P08003	sp|P08003|PDIA4_MOUSE Protein disulfide-isomerase A4 OS=Mus musculus GN=Pdia4 PE=1 SV=3	8	8	71.982	0	41127000	0	15860000	38015000	0	23811000	0	0	20850000
Q9QYB1	sp|Q9QYB1|CLIC4_MOUSE Chloride intracellular channel protein 4 OS=Mus musculus GN=Clic4 PE=1 SV=3	5	5	28.729	75219000	62071000	0	101800000	18882000	0	76294000	20604000	24572000	0
Q99LR1	sp|Q99LR1|ABD12_MOUSE Monoacylglycerol lipase ABHD12 OS=Mus musculus GN=Abhd12 PE=1 SV=2	6	6	45.269	0	32279000	0	21107000	14642000	0	12074000	0	0	20060000
Q9Z0P4	sp|Q9Z0P4|PALM_MOUSE Paralemmin-1 OS=Mus musculus GN=Palm PE=1 SV=1	13	13	41.614	439830000	308190000	384370000	348160000	171140000	242410000	195170000	172160000	145900000	24659000
Q9JM63	sp|Q9JM63|KCJ10_MOUSE ATP-sensitive inward rectifier potassium channel 10 OS=Mus musculus GN=Kcnj10 PE=1 SV=1	4	4	42.432	0	71840000	0	48594000	31023000	0	43291000	0	28819000	0
Q9CQW2	sp|Q9CQW2|ARL8B_MOUSE ADP-ribosylation factor-like protein 8B OS=Mus musculus GN=Arl8b PE=1 SV=1	8	4	21.539	102890000	174750000	191670000	77219000	16322000	79899000	40252000	95212000	53121000	0
Q8CIE6	sp|Q8CIE6|COPA_MOUSE Coatomer subunit alpha OS=Mus musculus GN=Copa PE=1 SV=2	25	25	138.43	180540000	124560000	122380000	288270000	67158000	0	198080000	57499000	57661000	60704000
Q60817	sp|Q60817|NACA_MOUSE Nascent polypeptide-associated complex subunit alpha OS=Mus musculus GN=Naca PE=1 SV=1;sp|P70670|NACAM_MOUSE Nascent polypeptide-associated complex subunit alpha, muscle-specific form OS=Mus musculus GN=Naca PE=1 SV=2	5	5	23.384	119070000	314100000	55803000	177570000	250080000	0	194950000	0	110110000	133180000
Q99PU5	sp|Q99PU5|ACBG1_MOUSE Long-chain-fatty-acid--CoA ligase ACSBG1 OS=Mus musculus GN=Acsbg1 PE=1 SV=1	21	21	80.425	348010000	364060000	157130000	411410000	240730000	166380000	109640000	0	94484000	358250000
Q61735	sp|Q61735|CD47_MOUSE Leukocyte surface antigen CD47 OS=Mus musculus GN=Cd47 PE=1 SV=2	4	4	33.097	0	29508000	65151000	64377000	89374000	0	36096000	0	0	83066000
Q8BHZ0	sp|Q8BHZ0|FA49A_MOUSE Protein FAM49A OS=Mus musculus GN=Fam49a PE=1 SV=1	5	3	37.342	55122000	46001000	50933000	34917000	43418000	0	33721000	17348000	0	59541000
P35288	sp|P35288|RAB23_MOUSE Ras-related protein Rab-23 OS=Mus musculus GN=Rab23 PE=1 SV=2	6	6	26.678	0	15268000	21591000	25413000	26651000	0	25190000	0	0	17520000
Q9D8S3	sp|Q9D8S3|ARFG3_MOUSE ADP-ribosylation factor GTPase-activating protein 3 OS=Mus musculus GN=Arfgap3 PE=1 SV=2	4	4	57.455	0	20535000	25945000	0	0	0	22403000	0	0	0
Q6PIE5	sp|Q6PIE5|AT1A2_MOUSE Sodium/potassium-transporting ATPase subunit alpha-2 OS=Mus musculus GN=Atp1a2 PE=1 SV=1	63	42	112.22	9243700000	7393500000	11957000000	11407000000	5575600000	2812300000	5510700000	1136700000	7890400000	4623100000
Q8R5J9	sp|Q8R5J9|PRAF3_MOUSE PRA1 family protein 3 OS=Mus musculus GN=Arl6ip5 PE=1 SV=2	3	3	21.557	25878000	8212900	23852000	50399000	67064000	0	0	0	0	84668000
P50247	sp|P50247|SAHH_MOUSE Adenosylhomocysteinase OS=Mus musculus GN=Ahcy PE=1 SV=3	14	14	47.688	466110000	103550000	419320000	427200000	181890000	74766000	136960000	43290000	268910000	247900000
Q9JM76	sp|Q9JM76|ARPC3_MOUSE Actin-related protein 2/3 complex subunit 3 OS=Mus musculus GN=Arpc3 PE=1 SV=3	5	5	20.524	22124000	80883000	7501600	21411000	22561000	0	55005000	0	0	19614000
Q9Z1G4	sp|Q9Z1G4|VPP1_MOUSE V-type proton ATPase 116 kDa subunit a isoform 1 OS=Mus musculus GN=Atp6v0a1 PE=1 SV=3	27	27	96.466	404460000	1249200000	240380000	396030000	262330000	91239000	514190000	73677000	99432000	455210000
Q02248	sp|Q02248|CTNB1_MOUSE Catenin beta-1 OS=Mus musculus GN=Ctnnb1 PE=1 SV=1	17	17	85.47	298670000	694740000	584370000	586640000	306910000	48613000	566270000	159510000	365070000	56899000
Q61598	sp|Q61598|GDIB_MOUSE Rab GDP dissociation inhibitor beta OS=Mus musculus GN=Gdi2 PE=1 SV=1	32	32	50.537	1583100000	1201400000	954140000	2581600000	1533200000	264390000	786650000	45075000	855730000	1859800000
O88712	sp|O88712|CTBP1_MOUSE C-terminal-binding protein 1 OS=Mus musculus GN=Ctbp1 PE=1 SV=2	11	11	47.744	67041000	84982000	98758000	115080000	189680000	81992000	67490000	0	0	121040000
Q9JJY3	sp|Q9JJY3|NSMA2_MOUSE Sphingomyelin phosphodiesterase 3 OS=Mus musculus GN=Smpd3 PE=1 SV=1	11	11	71.196	64087000	148880000	40898000	87970000	103900000	26490000	69178000	121390000	0	0
P63001	sp|P63001|RAC1_MOUSE Ras-related C3 botulinum toxin substrate 1 OS=Mus musculus GN=Rac1 PE=1 SV=1;sp|Q05144|RAC2_MOUSE Ras-related C3 botulinum toxin substrate 2 OS=Mus musculus GN=Rac2 PE=1 SV=1	8	7	21.45	1314000000	577280000	1048800000	902930000	503520000	330250000	221980000	145040000	674550000	752580000
Q8CGY8	sp|Q8CGY8|OGT1_MOUSE UDP-N-acetylglucosamine--peptide N-acetylglucosaminyltransferase 110 kDa subunit OS=Mus musculus GN=Ogt PE=1 SV=2	13	13	116.95	85953000	57756000	0	153590000	113170000	0	31816000	0	40429000	128610000
Q8VCW8	sp|Q8VCW8|ACSF2_MOUSE Acyl-CoA synthetase family member 2, mitochondrial OS=Mus musculus GN=Acsf2 PE=1 SV=1	7	7	67.95	18002000	23989000	17827000	23801000	0	0	0	0	19940000	20978000
Q8R464	sp|Q8R464|CADM4_MOUSE Cell adhesion molecule 4 OS=Mus musculus GN=Cadm4 PE=1 SV=1	6	6	42.723	95306000	23285000	48464000	32159000	0	38679000	58870000	0	0	0
Q8K0D5	sp|Q8K0D5|EFGM_MOUSE Elongation factor G, mitochondrial OS=Mus musculus GN=Gfm1 PE=1 SV=1	9	9	83.549	0	19893000	0	28120000	0	0	23563000	0	0	0
Q9D1Q6	sp|Q9D1Q6|ERP44_MOUSE Endoplasmic reticulum resident protein 44 OS=Mus musculus GN=Erp44 PE=1 SV=1	1	1	46.852	334420000	0	113620000	108120000	0	14984000	0	0	104360000	153740000
Q80TJ1	sp|Q80TJ1|CAPS1_MOUSE Calcium-dependent secretion activator 1 OS=Mus musculus GN=Cadps PE=1 SV=3	36	36	153.11	529780000	667090000	429580000	1208200000	482610000	222840000	735350000	57636000	474170000	144260000
Q921M7	sp|Q921M7|FA49B_MOUSE Protein FAM49B OS=Mus musculus GN=Fam49b PE=1 SV=1	12	12	36.776	166380000	246110000	98536000	199480000	127310000	167680000	50949000	74716000	7934000	112620000
Q9QXL2	sp|Q9QXL2|KI21A_MOUSE Kinesin-like protein KIF21A OS=Mus musculus GN=Kif21a PE=1 SV=2	29	29	186.53	301840000	523220000	463120000	432550000	219750000	27993000	483730000	76230000	195860000	174870000
Q9WV92	sp|Q9WV92|E41L3_MOUSE Band 4.1-like protein 3 OS=Mus musculus GN=Epb41l3 PE=1 SV=1	58	58	103.34	2045000000	5347700000	2892200000	3077800000	1669100000	665050000	4070300000	753180000	1315500000	629940000
P51863	sp|P51863|VA0D1_MOUSE V-type proton ATPase subunit d 1 OS=Mus musculus GN=Atp6v0d1 PE=1 SV=2	4	4	40.301	37461000	194490000	0	75654000	44318000	0	27214000	0	76082000	71196000
Q78IK2	sp|Q78IK2|USMG5_MOUSE Up-regulated during skeletal muscle growth protein 5 OS=Mus musculus GN=Usmg5 PE=1 SV=1	4	4	6.3814	696110000	298750000	730470000	396960000	151290000	226610000	119870000	31943000	296560000	453670000
Q8BIJ6	sp|Q8BIJ6|SYIM_MOUSE Isoleucine--tRNA ligase, mitochondrial OS=Mus musculus GN=Iars2 PE=1 SV=1	10	10	112.8	35916000	46866000	0	111920000	53035000	0	69915000	0	32552000	20792000
Q9D2V7	sp|Q9D2V7|CORO7_MOUSE Coronin-7 OS=Mus musculus GN=Coro7 PE=1 SV=2	10	10	100.81	18920000	30462000	0	41367000	50268000	0	34884000	0	20396000	14886000
Q08460	sp|Q08460|KCMA1_MOUSE Calcium-activated potassium channel subunit alpha-1 OS=Mus musculus GN=Kcnma1 PE=1 SV=2	9	9	134.39	45480000	0	56341000	16564000	0	0	0	0	28982000	30071000
Q8JZQ9	sp|Q8JZQ9|EIF3B_MOUSE Eukaryotic translation initiation factor 3 subunit B OS=Mus musculus GN=Eif3b PE=1 SV=1	11	11	91.369	52736000	26127000	96935000	39986000	48987000	0	32395000	27667000	25693000	46385000
Q61165	sp|Q61165|SL9A1_MOUSE Sodium/hydrogen exchanger 1 OS=Mus musculus GN=Slc9a1 PE=1 SV=1	6	6	91.467	0	55613000	0	30707000	47298000	0	67115000	0	0	0
Q61327	sp|Q61327|SC6A3_MOUSE Sodium-dependent dopamine transporter OS=Mus musculus GN=Slc6a3 PE=1 SV=2	8	8	68.805	387060000	444370000	231440000	69455000	101680000	61985000	337150000	125610000	51431000	44713000
Q9EPN1	sp|Q9EPN1|NBEA_MOUSE Neurobeachin OS=Mus musculus GN=Nbea PE=1 SV=1	45	45	326.74	507360000	794560000	690470000	393840000	92307000	68639000	656440000	47866000	425990000	50592000
Q99N87	sp|Q99N87|RT05_MOUSE 28S ribosomal protein S5, mitochondrial OS=Mus musculus GN=Mrps5 PE=1 SV=1	1	1	48.206	0	16380000	16856000	0	0	0	16804000	0	0	0
Q9ERS2	sp|Q9ERS2|NDUAD_MOUSE NADH dehydrogenase [ubiquinone] 1 alpha subcomplex subunit 13 OS=Mus musculus GN=Ndufa13 PE=1 SV=3	2	2	16.859	16771000	0	17876000	37510000	23146000	0	0	0	0	48212000
Q9JME5	sp|Q9JME5|AP3B2_MOUSE AP-3 complex subunit beta-2 OS=Mus musculus GN=Ap3b2 PE=1 SV=2	28	28	119.19	216450000	284180000	177540000	253320000	197690000	74394000	200980000	86859000	145970000	63624000
Q80WM4	sp|Q80WM4|HPLN4_MOUSE Hyaluronan and proteoglycan link protein 4 OS=Mus musculus GN=Hapln4 PE=2 SV=2	2	2	42.808	31488000	11422000	29953000	74865000	67153000	0	0	0	0	108820000
O54865	sp|O54865|GCYB1_MOUSE Guanylate cyclase soluble subunit beta-1 OS=Mus musculus GN=Gucy1b3 PE=1 SV=1	12	12	70.597	104160000	0	0	206530000	133920000	60484000	0	0	0	165710000
Q6WVG3	sp|Q6WVG3|KCD12_MOUSE BTB/POZ domain-containing protein KCTD12 OS=Mus musculus GN=Kctd12 PE=1 SV=1	10	9	35.892	22631000	24953000	54304000	51680000	21629000	0	27546000	0	22061000	39614000
Q9CPW0	sp|Q9CPW0|CNTP2_MOUSE Contactin-associated protein-like 2 OS=Mus musculus GN=Cntnap2 PE=1 SV=2	19	19	148.2	32237000	280430000	58615000	219050000	93032000	45899000	209680000	0	56397000	37304000
D3Z7P3	sp|D3Z7P3|GLSK_MOUSE Glutaminase kidney isoform, mitochondrial OS=Mus musculus GN=Gls PE=1 SV=1	18	18	73.963	266560000	581020000	115130000	645140000	485680000	22048000	188910000	0	532130000	328090000
P35700	sp|P35700|PRDX1_MOUSE Peroxiredoxin-1 OS=Mus musculus GN=Prdx1 PE=1 SV=1	15	15	22.176	1244000000	1926000000	745080000	1220000000	1327900000	504100000	1101000000	465690000	629100000	609490000
P42208	sp|P42208|SEPT2_MOUSE Septin-2 OS=Mus musculus GN=Sept2 PE=1 SV=2	10	10	41.525	73010000	172100000	78936000	59175000	38338000	0	114740000	0	35741000	65533000
P68369	sp|P68369|TBA1A_MOUSE Tubulin alpha-1A chain OS=Mus musculus GN=Tuba1a PE=1 SV=1;sp|P05214|TBA3_MOUSE Tubulin alpha-3 chain OS=Mus musculus GN=Tuba3a PE=1 SV=1	26	2	50.135	17314000	0	0	69574000	203200000	0	0	0	0	148880000
Q9Z0X1	sp|Q9Z0X1|AIFM1_MOUSE Apoptosis-inducing factor 1, mitochondrial OS=Mus musculus GN=Aifm1 PE=1 SV=1	15	15	66.765	44048000	342190000	68112000	174140000	82962000	55216000	157370000	83608000	14184000	55989000
Q3UMR5	sp|Q3UMR5|MCU_MOUSE Calcium uniporter protein, mitochondrial OS=Mus musculus GN=Mcu PE=1 SV=2	8	8	39.681	86337000	318390000	127870000	84987000	82360000	0	186410000	0	119630000	54687000
Q9ERI6	sp|Q9ERI6|RDH14_MOUSE Retinol dehydrogenase 14 OS=Mus musculus GN=Rdh14 PE=1 SV=1	3	3	36.365	17661000	15307000	0	23626000	17382000	0	0	0	18744000	19438000
O89112	sp|O89112|LANC1_MOUSE LanC-like protein 1 OS=Mus musculus GN=Lancl1 PE=1 SV=1	5	5	45.341	70903000	31458000	135130000	208300000	106720000	0	70225000	0	110680000	104300000
Q9QXX4	sp|Q9QXX4|CMC2_MOUSE Calcium-binding mitochondrial carrier protein Aralar2 OS=Mus musculus GN=Slc25a13 PE=1 SV=1	6	2	74.466	69662000	0	7557900	94822000	93910000	0	0	0	0	137340000
Q99KP6	sp|Q99KP6|PRP19_MOUSE Pre-mRNA-processing factor 19 OS=Mus musculus GN=Prpf19 PE=1 SV=1	8	8	55.238	36409000	36802000	0	119660000	36128000	0	0	0	30965000	87361000
P09528	sp|P09528|FRIH_MOUSE Ferritin heavy chain OS=Mus musculus GN=Fth1 PE=1 SV=2	5	5	21.066	0	75217000	0	54832000	0	0	67333000	0	0	0
Q64133	sp|Q64133|AOFA_MOUSE Amine oxidase [flavin-containing] A OS=Mus musculus GN=Maoa PE=1 SV=3	11	11	59.601	204690000	644710000	74090000	352650000	415480000	0	319580000	25955000	233820000	298860000
Q9JJ28	sp|Q9JJ28|FLII_MOUSE Protein flightless-1 homolog OS=Mus musculus GN=Flii PE=1 SV=1	3	3	144.8	0	14458000	0	17173000	0	0	16449000	0	0	0
Q91ZX7	sp|Q91ZX7|LRP1_MOUSE Prolow-density lipoprotein receptor-related protein 1 OS=Mus musculus GN=Lrp1 PE=1 SV=1	28	28	504.74	42978000	77502000	26461000	182350000	108070000	0	126990000	0	37827000	62792000
Q8VDP6	sp|Q8VDP6|CDIPT_MOUSE CDP-diacylglycerol--inositol 3-phosphatidyltransferase OS=Mus musculus GN=Cdipt PE=1 SV=1	1	1	23.599	67768000	57803000	0	48855000	55799000	0	59096000	0	0	60774000
P49442	sp|P49442|INPP_MOUSE Inositol polyphosphate 1-phosphatase OS=Mus musculus GN=Inpp1 PE=1 SV=2	7	7	43.346	44452000	82588000	0	51938000	50524000	0	84458000	0	0	35300000
Q8K2C9	sp|Q8K2C9|HACD3_MOUSE Very-long-chain (3R)-3-hydroxyacyl-CoA dehydratase 3 OS=Mus musculus GN=Hacd3 PE=1 SV=2	9	9	43.131	99372000	173610000	284290000	105550000	175790000	0	103420000	0	85943000	248810000
P59279	sp|P59279|RAB2B_MOUSE Ras-related protein Rab-2B OS=Mus musculus GN=Rab2b PE=1 SV=1	9	2	24.198	0	0	18468000	10443000	17504000	0	0	0	12571000	11710000
Q8JZP2	sp|Q8JZP2|SYN3_MOUSE Synapsin-3 OS=Mus musculus GN=Syn3 PE=1 SV=2	15	13	63.314	49891000	151580000	62526000	201470000	68247000	45732000	95109000	42890000	71610000	23981000
Q3UHK1	sp|Q3UHK1|MYCT_MOUSE Proton myo-inositol cotransporter OS=Mus musculus GN=Slc2a13 PE=1 SV=2	6	6	69.062	23587000	62998000	52253000	71680000	28509000	36719000	69599000	0	0	18995000
Q8C7D2	sp|Q8C7D2|CRBN_MOUSE Protein cereblon OS=Mus musculus GN=Crbn PE=1 SV=1	2	2	50.88	12245000	20829000	6876200	0	16770000	0	29776000	0	0	0
Q9Z218	sp|Q9Z218|DPP6_MOUSE Dipeptidyl aminopeptidase-like protein 6 OS=Mus musculus GN=Dpp6 PE=1 SV=1	30	30	91.259	374990000	689770000	454200000	539050000	259380000	59928000	555000000	146230000	355850000	100110000
P50516	sp|P50516|VATA_MOUSE V-type proton ATPase catalytic subunit A OS=Mus musculus GN=Atp6v1a PE=1 SV=2	26	26	68.325	454910000	427550000	227540000	1074600000	766080000	243950000	270140000	69067000	633480000	338480000
P97742	sp|P97742|CPT1A_MOUSE Carnitine O-palmitoyltransferase 1, liver isoform OS=Mus musculus GN=Cpt1a PE=1 SV=4	4	4	88.25	0	15165000	0	15974000	0	0	16440000	0	0	0
P09405	sp|P09405|NUCL_MOUSE Nucleolin OS=Mus musculus GN=Ncl PE=1 SV=2	11	11	76.722	37009000	19617000	0	18924000	0	0	14949000	24970000	0	0
Q9DBG3	sp|Q9DBG3|AP2B1_MOUSE AP-2 complex subunit beta OS=Mus musculus GN=Ap2b1 PE=1 SV=1	33	33	104.58	1460700000	1376800000	1626100000	1386900000	1675900000	697900000	1041400000	360640000	1068200000	810530000
P48453	sp|P48453|PP2BB_MOUSE Serine/threonine-protein phosphatase 2B catalytic subunit beta isoform OS=Mus musculus GN=Ppp3cb PE=1 SV=2	15	8	59.173	44847000	49737000	45395000	108060000	78170000	17950000	71847000	0	12113000	70539000
O88342	sp|O88342|WDR1_MOUSE WD repeat-containing protein 1 OS=Mus musculus GN=Wdr1 PE=1 SV=3	29	29	66.406	758300000	2054600000	1003100000	1489900000	1737300000	471300000	1412200000	316460000	351440000	1174700000
Q01853	sp|Q01853|TERA_MOUSE Transitional endoplasmic reticulum ATPase OS=Mus musculus GN=Vcp PE=1 SV=4	35	35	89.321	288410000	421930000	19857000	659220000	316530000	291530000	260130000	244280000	28663000	80045000
P46471	sp|P46471|PRS7_MOUSE 26S protease regulatory subunit 7 OS=Mus musculus GN=Psmc2 PE=1 SV=5	15	15	48.647	59354000	154870000	82564000	101310000	77095000	51267000	30201000	108920000	26849000	34857000
Q922D8	sp|Q922D8|C1TC_MOUSE C-1-tetrahydrofolate synthase, cytoplasmic OS=Mus musculus GN=Mthfd1 PE=1 SV=4	11	11	101.2	33070000	28683000	27770000	75176000	21451000	0	43097000	24595000	31080000	0
Q6PDN3	sp|Q6PDN3|MYLK_MOUSE Myosin light chain kinase, smooth muscle OS=Mus musculus GN=Mylk PE=1 SV=3	1	1	212.92	22687000	15607000	0	23508000	39231000	0	23146000	0	0	30585000
Q8CHH9	sp|Q8CHH9|SEPT8_MOUSE Septin-8 OS=Mus musculus GN=Sept8 PE=1 SV=4	13	10	49.812	0	326910000	212190000	282010000	196390000	0	144960000	93767000	154720000	147800000
Q99MX7	sp|Q99MX7|CECR6_MOUSE Cat eye syndrome critical region protein 6 homolog OS=Mus musculus GN=Cecr6 PE=1 SV=1	5	5	58.158	0	41587000	71021000	25217000	21486000	0	56047000	0	28710000	0
Q99J56	sp|Q99J56|DERL1_MOUSE Derlin-1 OS=Mus musculus GN=Derl1 PE=1 SV=1	1	1	28.834	0	6422300	0	6528900	10943000	0	0	0	0	12726000
A2AJA9	sp|A2AJA9|CI172_MOUSE Uncharacterized protein C9orf172 homolog OS=Mus musculus GN=Gm996 PE=1 SV=1	9	9	107.18	0	18469000	26898000	39596000	0	0	45264000	0	0	0
Q5XG69	sp|Q5XG69|F169A_MOUSE Soluble lamin-associated protein of 75 kDa OS=Mus musculus GN=Fam169a PE=1 SV=3	5	5	73.239	0	14791000	0	20046000	0	18564000	0	0	0	0
P84309	sp|P84309|ADCY5_MOUSE Adenylate cyclase type 5 OS=Mus musculus GN=Adcy5 PE=1 SV=2	25	25	139.12	97897000	562970000	361160000	344020000	122360000	132970000	398080000	45371000	187890000	30801000
Q6ZWY3	sp|Q6ZWY3|RS27L_MOUSE 40S ribosomal protein S27-like OS=Mus musculus GN=Rps27l PE=1 SV=3	2	2	9.4771	0	65250000	9071000	20720000	27526000	0	65504000	0	0	0
P32211	sp|P32211|ACM4_MOUSE Muscarinic acetylcholine receptor M4 OS=Mus musculus GN=Chrm4 PE=2 SV=1	2	2	52.973	34959000	52546000	0	0	39309000	0	36699000	0	0	31116000
P63037	sp|P63037|DNJA1_MOUSE DnaJ homolog subfamily A member 1 OS=Mus musculus GN=Dnaja1 PE=1 SV=1	3	3	44.868	0	32443000	0	22571000	0	0	29430000	0	0	0
Q9CZP5	sp|Q9CZP5|BCS1_MOUSE Mitochondrial chaperone BCS1 OS=Mus musculus GN=Bcs1l PE=1 SV=1	5	5	47.406	39905000	44444000	0	30970000	0	0	0	35742000	0	26067000
Q9JII6	sp|Q9JII6|AK1A1_MOUSE Alcohol dehydrogenase [NADP(+)] OS=Mus musculus GN=Akr1a1 PE=1 SV=3	9	9	36.586	10072000	14886000	13344000	25998000	13067000	0	41616000	0	0	0
Q64514	sp|Q64514|TPP2_MOUSE Tripeptidyl-peptidase 2 OS=Mus musculus GN=Tpp2 PE=1 SV=3	34	34	139.88	108270000	375230000	271240000	329700000	161230000	66782000	132410000	0	217280000	254080000
Q6P1B1	sp|Q6P1B1|XPP1_MOUSE Xaa-Pro aminopeptidase 1 OS=Mus musculus GN=Xpnpep1 PE=1 SV=1	10	10	69.59	6428500	189670000	38846000	80984000	70053000	40093000	114270000	32703000	11506000	9441000
Q9WUM3	sp|Q9WUM3|COR1B_MOUSE Coronin-1B OS=Mus musculus GN=Coro1b PE=1 SV=1	12	12	53.912	461030000	562320000	437990000	496440000	174730000	272600000	413280000	13819000	358720000	92022000
O35526	sp|O35526|STX1A_MOUSE Syntaxin-1A OS=Mus musculus GN=Stx1a PE=1 SV=3	5	4	33.054	249640000	47900000	0	0	64560000	195630000	0	0	0	0
Q99PT1	sp|Q99PT1|GDIR1_MOUSE Rho GDP-dissociation inhibitor 1 OS=Mus musculus GN=Arhgdia PE=1 SV=3	11	11	23.407	1142800000	1016600000	1044500000	1216600000	413750000	101780000	1551700000	64716000	676500000	220560000
A2RT62	sp|A2RT62|FXL16_MOUSE F-box/LRR-repeat protein 16 OS=Mus musculus GN=Fbxl16 PE=1 SV=1	9	9	51.878	169320000	212720000	144060000	226150000	262810000	44861000	220290000	0	170430000	113890000
Q99KI3	sp|Q99KI3|EMC3_MOUSE ER membrane protein complex subunit 3 OS=Mus musculus GN=Emc3 PE=1 SV=3	2	2	29.98	18518000	0	25704000	0	0	0	0	0	0	23942000
B9EJ86	sp|B9EJ86|OSBL8_MOUSE Oxysterol-binding protein-related protein 8 OS=Mus musculus GN=Osbpl8 PE=1 SV=1	12	12	101.27	17726000	114400000	0	25623000	0	0	32884000	0	0	52817000
P23819	sp|P23819|GRIA2_MOUSE Glutamate receptor 2 OS=Mus musculus GN=Gria2 PE=1 SV=3	33	33	98.661	812730000	703520000	668710000	773100000	704210000	132550000	882240000	172780000	421390000	384240000
P47746	sp|P47746|CNR1_MOUSE Cannabinoid receptor 1 OS=Mus musculus GN=Cnr1 PE=1 SV=1	2	2	52.83	0	61326000	76204000	136640000	0	0	72075000	0	77253000	0
P63044	sp|P63044|VAMP2_MOUSE Vesicle-associated membrane protein 2 OS=Mus musculus GN=Vamp2 PE=1 SV=2;sp|P63024|VAMP3_MOUSE Vesicle-associated membrane protein 3 OS=Mus musculus GN=Vamp3 PE=1 SV=1	5	5	12.691	171320000	63775000	321610000	188980000	84667000	268030000	55149000	105410000	0	23961000
Q8K021	sp|Q8K021|SCAM1_MOUSE Secretory carrier-associated membrane protein 1 OS=Mus musculus GN=Scamp1 PE=1 SV=1	16	16	38.028	353090000	900460000	313000000	259980000	162450000	297750000	464890000	121500000	110040000	90550000
Q3TDQ1	sp|Q3TDQ1|STT3B_MOUSE Dolichyl-diphosphooligosaccharide--protein glycosyltransferase subunit STT3B OS=Mus musculus GN=Stt3b PE=1 SV=2	6	6	93.245	16908000	79021000	35329000	27182000	0	0	86474000	0	0	0
O08810	sp|O08810|U5S1_MOUSE 116 kDa U5 small nuclear ribonucleoprotein component OS=Mus musculus GN=Eftud2 PE=1 SV=1	3	3	109.36	0	11601000	0	12549000	0	0	13183000	0	0	0
Q91ZJ5	sp|Q91ZJ5|UGPA_MOUSE UTP--glucose-1-phosphate uridylyltransferase OS=Mus musculus GN=Ugp2 PE=1 SV=3	9	9	56.979	13924000	0	13798000	65628000	0	21037000	12347000	17638000	0	0
O35295	sp|O35295|PURB_MOUSE Transcriptional activator protein Pur-beta OS=Mus musculus GN=Purb PE=1 SV=3	6	6	33.901	123530000	166420000	217190000	211810000	70289000	163450000	0	161110000	48306000	59291000
Q9JJK2	sp|Q9JJK2|LANC2_MOUSE LanC-like protein 2 OS=Mus musculus GN=Lancl2 PE=1 SV=1	7	7	50.777	11621000	25508000	57281000	53044000	71517000	0	38360000	0	37050000	44651000
P06151	sp|P06151|LDHA_MOUSE L-lactate dehydrogenase A chain OS=Mus musculus GN=Ldha PE=1 SV=3	17	16	36.498	3191900000	4242900000	2764000000	3635400000	3052200000	443050000	3634700000	313370000	2231100000	2661300000
P32883	sp|P32883|RASK_MOUSE GTPase KRas OS=Mus musculus GN=Kras PE=1 SV=1	6	2	21.656	0	27500000	0	42557000	22722000	0	35453000	0	15584000	0
P23242	sp|P23242|CXA1_MOUSE Gap junction alpha-1 protein OS=Mus musculus GN=Gja1 PE=1 SV=2	12	12	43.004	425870000	970290000	244850000	361300000	101200000	0	772620000	83612000	243560000	57839000
Q91YQ5	sp|Q91YQ5|RPN1_MOUSE Dolichyl-diphosphooligosaccharide--protein glycosyltransferase subunit 1 OS=Mus musculus GN=Rpn1 PE=1 SV=1	17	17	68.527	165220000	236190000	176150000	243330000	204750000	0	236940000	0	113630000	214330000
Q69Z98	sp|Q69Z98|BRSK2_MOUSE Serine/threonine-protein kinase BRSK2 OS=Mus musculus GN=Brsk2 PE=1 SV=2	7	7	81.733	47587000	57761000	0	34442000	0	0	31985000	0	45014000	0
P61922	sp|P61922|GABT_MOUSE 4-aminobutyrate aminotransferase, mitochondrial OS=Mus musculus GN=Abat PE=1 SV=1	19	19	56.451	130570000	101530000	142260000	164850000	202270000	0	70823000	40873000	143670000	153930000
Q99JY0	sp|Q99JY0|ECHB_MOUSE Trifunctional enzyme subunit beta, mitochondrial OS=Mus musculus GN=Hadhb PE=1 SV=1	16	16	51.386	95932000	173410000	86235000	116600000	115760000	0	107490000	0	99399000	118450000
P14231	sp|P14231|AT1B2_MOUSE Sodium/potassium-transporting ATPase subunit beta-2 OS=Mus musculus GN=Atp1b2 PE=1 SV=2	11	11	33.344	168500000	27101000	123460000	162790000	41024000	66542000	101120000	73888000	47932000	0
Q64487	sp|Q64487|PTPRD_MOUSE Receptor-type tyrosine-protein phosphatase delta OS=Mus musculus GN=Ptprd PE=1 SV=3	28	28	214.41	17428000	323950000	24430000	162250000	78237000	194010000	45121000	0	0	96873000
Q80UJ7	sp|Q80UJ7|RB3GP_MOUSE Rab3 GTPase-activating protein catalytic subunit OS=Mus musculus GN=Rab3gap1 PE=1 SV=4	7	7	110.2	0	58873000	27885000	28209000	0	0	63784000	0	0	0
O55023	sp|O55023|IMPA1_MOUSE Inositol monophosphatase 1 OS=Mus musculus GN=Impa1 PE=1 SV=1	10	10	30.436	335930000	327780000	305350000	497250000	559200000	94898000	398190000	0	265450000	365340000
P10630	sp|P10630|IF4A2_MOUSE Eukaryotic initiation factor 4A-II OS=Mus musculus GN=Eif4a2 PE=1 SV=2	22	22	46.402	372360000	282620000	297160000	749710000	349880000	50431000	325920000	0	405650000	356770000
Q3UH60	sp|Q3UH60|DIP2B_MOUSE Disco-interacting protein 2 homolog B OS=Mus musculus GN=Dip2b PE=1 SV=1	22	22	171.12	87937000	148560000	113240000	123650000	65980000	0	135090000	44592000	58845000	60887000
P56399	sp|P56399|UBP5_MOUSE Ubiquitin carboxyl-terminal hydrolase 5 OS=Mus musculus GN=Usp5 PE=1 SV=1	27	27	95.832	377330000	428080000	448830000	619620000	469460000	182860000	534430000	268780000	29082000	288690000
Q91V61	sp|Q91V61|SFXN3_MOUSE Sideroflexin-3 OS=Mus musculus GN=Sfxn3 PE=1 SV=1	16	16	35.406	3227900000	1447400000	2582900000	1656900000	1749300000	906770000	1592900000	123620000	1691700000	1626600000
Q99J08	sp|Q99J08|S14L2_MOUSE SEC14-like protein 2 OS=Mus musculus GN=Sec14l2 PE=1 SV=1	6	6	46.3	32558000	44775000	33442000	121350000	41972000	20494000	57368000	0	42642000	32250000
Q80X95	sp|Q80X95|RRAGA_MOUSE Ras-related GTP-binding protein A OS=Mus musculus GN=Rraga PE=1 SV=1;sp|Q6NTA4|RRAGB_MOUSE Ras-related GTP-binding protein B OS=Mus musculus GN=Rragb PE=2 SV=1	4	4	36.566	9836300	14418000	0	13758000	22758000	0	15544000	0	0	18414000
P84084	sp|P84084|ARF5_MOUSE ADP-ribosylation factor 5 OS=Mus musculus GN=Arf5 PE=1 SV=2	12	12	20.529	875740000	641150000	610340000	811350000	1393600000	500560000	603000000	398270000	267530000	654760000
P63213	sp|P63213|GBG2_MOUSE Guanine nucleotide-binding protein G(I)/G(S)/G(O) subunit gamma-2 OS=Mus musculus GN=Gng2 PE=1 SV=2	2	2	7.8501	16907000	0	4314000	16487000	15017000	0	11708000	0	0	17970000
P48722	sp|P48722|HS74L_MOUSE Heat shock 70 kDa protein 4L OS=Mus musculus GN=Hspa4l PE=1 SV=2	37	35	94.381	423490000	783180000	300330000	936960000	797350000	184590000	771990000	206620000	204100000	458450000
Q68FL4	sp|Q68FL4|SAHH3_MOUSE Putative adenosylhomocysteinase 3 OS=Mus musculus GN=Ahcyl2 PE=1 SV=1	19	9	66.899	42366000	85927000	73093000	32057000	65431000	0	66378000	27770000	43539000	30717000
Q9CPQ8	sp|Q9CPQ8|ATP5L_MOUSE ATP synthase subunit g, mitochondrial OS=Mus musculus GN=Atp5l PE=1 SV=1	8	8	11.424	116790000	75022000	75347000	226540000	140300000	112810000	51638000	0	86081000	107130000
Q60770	sp|Q60770|STXB3_MOUSE Syntaxin-binding protein 3 OS=Mus musculus GN=Stxbp3 PE=1 SV=1	5	5	67.942	0	25902000	0	8741800	27600000	0	0	0	18275000	16868000
Q99JI4	sp|Q99JI4|PSMD6_MOUSE 26S proteasome non-ATPase regulatory subunit 6 OS=Mus musculus GN=Psmd6 PE=1 SV=1	13	13	45.536	144410000	235190000	281120000	103120000	109440000	113090000	251070000	0	96463000	32510000
Q8BIZ1	sp|Q8BIZ1|ANS1B_MOUSE Ankyrin repeat and sterile alpha motif domain-containing protein 1B OS=Mus musculus GN=Anks1b PE=1 SV=3	10	10	139.05	66785000	190030000	43934000	128830000	196710000	0	194330000	0	0	160850000
Q8BWF0	sp|Q8BWF0|SSDH_MOUSE Succinate-semialdehyde dehydrogenase, mitochondrial OS=Mus musculus GN=Aldh5a1 PE=1 SV=1	15	15	55.968	292990000	293190000	215880000	346730000	270100000	84565000	212210000	0	161230000	347180000
Q91YT0	sp|Q91YT0|NDUV1_MOUSE NADH dehydrogenase [ubiquinone] flavoprotein 1, mitochondrial OS=Mus musculus GN=Ndufv1 PE=1 SV=1	18	18	50.834	95604000	551380000	69680000	604460000	341100000	145510000	304320000	129790000	71313000	292860000
P63011	sp|P63011|RAB3A_MOUSE Ras-related protein Rab-3A OS=Mus musculus GN=Rab3a PE=1 SV=1	11	11	24.97	2714400000	3446600000	2430300000	2687900000	2297900000	906730000	2414300000	946230000	1499700000	1942400000
Q8BGY9	sp|Q8BGY9|SC5A7_MOUSE High affinity choline transporter 1 OS=Mus musculus GN=Slc5a7 PE=1 SV=1	3	3	63.364	0	8395300	0	10027000	0	0	0	0	0	10467000
Q9CQ54	sp|Q9CQ54|NDUC2_MOUSE NADH dehydrogenase [ubiquinone] 1 subunit C2 OS=Mus musculus GN=Ndufc2 PE=1 SV=1	6	6	14.164	47519000	171960000	32437000	71262000	102030000	0	242270000	0	0	0
Q9DCF9	sp|Q9DCF9|SSRG_MOUSE Translocon-associated protein subunit gamma OS=Mus musculus GN=Ssr3 PE=1 SV=1	1	1	21.064	8758700	24556000	0	26132000	25708000	0	20646000	0	0	28039000
Q8BZ98	sp|Q8BZ98|DYN3_MOUSE Dynamin-3 OS=Mus musculus GN=Dnm3 PE=1 SV=1	32	26	97.189	168070000	155760000	241720000	279500000	151600000	137610000	53379000	128540000	223020000	27684000
P24369	sp|P24369|PPIB_MOUSE Peptidyl-prolyl cis-trans isomerase B OS=Mus musculus GN=Ppib PE=1 SV=2	7	7	23.713	53808000	51002000	30948000	31859000	0	0	65816000	0	30197000	0
Q8BH95	sp|Q8BH95|ECHM_MOUSE Enoyl-CoA hydratase, mitochondrial OS=Mus musculus GN=Echs1 PE=1 SV=1	4	4	31.474	0	53463000	35536000	71197000	55519000	0	76114000	0	0	47730000
P63137	sp|P63137|GBRB2_MOUSE Gamma-aminobutyric acid receptor subunit beta-2 OS=Mus musculus GN=Gabrb2 PE=1 SV=2	10	10	59.196	57819000	46564000	43059000	96104000	127060000	0	17805000	31893000	56363000	106820000
Q9D7N9	sp|Q9D7N9|APMAP_MOUSE Adipocyte plasma membrane-associated protein OS=Mus musculus GN=Apmap PE=1 SV=1	4	4	46.434	28300000	44825000	0	0	50731000	0	71411000	0	0	0
Q9CQH3	sp|Q9CQH3|NDUB5_MOUSE NADH dehydrogenase [ubiquinone] 1 beta subcomplex subunit 5, mitochondrial OS=Mus musculus GN=Ndufb5 PE=1 SV=1	6	6	21.71	135210000	226960000	153120000	187570000	205560000	0	240280000	0	113550000	170910000
P36916	sp|P36916|GNL1_MOUSE Guanine nucleotide-binding protein-like 1 OS=Mus musculus GN=Gnl1 PE=1 SV=4	10	10	68.77	21759000	181770000	71556000	76771000	18353000	19927000	52559000	61082000	32377000	47915000
P12382	sp|P12382|PFKAL_MOUSE ATP-dependent 6-phosphofructokinase, liver type OS=Mus musculus GN=Pfkl PE=1 SV=4	24	20	85.359	650980000	784390000	232580000	527880000	684200000	239140000	440430000	0	242490000	743080000
O89053	sp|O89053|COR1A_MOUSE Coronin-1A OS=Mus musculus GN=Coro1a PE=1 SV=5	20	20	50.989	787200000	983880000	1639000000	1513900000	434610000	93068000	940910000	835210000	921770000	314730000
Q8R5C5	sp|Q8R5C5|ACTY_MOUSE Beta-centractin OS=Mus musculus GN=Actr1b PE=1 SV=1	7	4	42.281	13697000	32720000	0	30105000	45161000	0	28608000	0	0	41978000
Q9CR61	sp|Q9CR61|NDUB7_MOUSE NADH dehydrogenase [ubiquinone] 1 beta subcomplex subunit 7 OS=Mus musculus GN=Ndufb7 PE=1 SV=3	1	1	16.331	0	16989000	16783000	0	0	0	19612000	0	0	0
Q6ZWN5	sp|Q6ZWN5|RS9_MOUSE 40S ribosomal protein S9 OS=Mus musculus GN=Rps9 PE=1 SV=3	10	10	22.591	193480000	116700000	155530000	254830000	296430000	0	88436000	0	179410000	325480000
Q80TS3	sp|Q80TS3|AGRL3_MOUSE Adhesion G protein-coupled receptor L3 OS=Mus musculus GN=Adgrl3 PE=1 SV=3	16	14	171.08	24034000	54900000	28206000	35757000	0	17887000	65756000	0	0	0
P70398	sp|P70398|USP9X_MOUSE Probable ubiquitin carboxyl-terminal hydrolase FAF-X OS=Mus musculus GN=Usp9x PE=1 SV=2	24	24	290.71	47562000	96604000	129670000	154370000	100520000	85797000	67460000	98429000	25568000	32269000
P35276	sp|P35276|RAB3D_MOUSE Ras-related protein Rab-3D OS=Mus musculus GN=Rab3d PE=1 SV=1	4	1	24.416	876210000	76503000	891520000	528740000	870330000	95685000	414270000	20593000	738180000	630120000
P68368	sp|P68368|TBA4A_MOUSE Tubulin alpha-4A chain OS=Mus musculus GN=Tuba4a PE=1 SV=1	27	7	49.924	2437300000	1318800000	1324600000	1601600000	2377700000	217180000	1707400000	171630000	1629800000	1582600000
Q9QUM9	sp|Q9QUM9|PSA6_MOUSE Proteasome subunit alpha type-6 OS=Mus musculus GN=Psma6 PE=1 SV=1	7	7	27.372	50347000	18563000	0	127030000	85634000	50372000	0	59125000	55712000	0
Q9CZW4	sp|Q9CZW4|ACSL3_MOUSE Long-chain-fatty-acid--CoA ligase 3 OS=Mus musculus GN=Acsl3 PE=1 SV=2	9	9	80.491	44812000	116770000	187130000	55615000	0	0	172100000	0	65439000	0
P70414	sp|P70414|NAC1_MOUSE Sodium/calcium exchanger 1 OS=Mus musculus GN=Slc8a1 PE=1 SV=1	13	12	108.03	38957000	148300000	74386000	145320000	73194000	52998000	33661000	94054000	60742000	40749000
P14148	sp|P14148|RL7_MOUSE 60S ribosomal protein L7 OS=Mus musculus GN=Rpl7 PE=1 SV=2	17	17	31.419	416010000	379980000	372360000	241370000	240400000	54328000	192360000	0	284260000	439490000
Q9DBF1	sp|Q9DBF1|AL7A1_MOUSE Alpha-aminoadipic semialdehyde dehydrogenase OS=Mus musculus GN=Aldh7a1 PE=1 SV=4	9	9	58.861	0	22658000	0	39539000	0	0	36618000	0	0	0
Q8BH66	sp|Q8BH66|ATLA1_MOUSE Atlastin-1 OS=Mus musculus GN=Atl1 PE=1 SV=1	13	13	63.377	83394000	118280000	152410000	278250000	82057000	78632000	91472000	50938000	179380000	20341000
P24527	sp|P24527|LKHA4_MOUSE Leukotriene A-4 hydrolase OS=Mus musculus GN=Lta4h PE=1 SV=4	17	17	69.05	3408000	419360000	31638000	124570000	61111000	0	346110000	0	23508000	7511100
Q9R1V7	sp|Q9R1V7|ADA23_MOUSE Disintegrin and metalloproteinase domain-containing protein 23 OS=Mus musculus GN=Adam23 PE=1 SV=1	7	7	91.547	11705000	96460000	0	145300000	236860000	0	94596000	0	34726000	160580000
Q91VR5	sp|Q91VR5|DDX1_MOUSE ATP-dependent RNA helicase DDX1 OS=Mus musculus GN=Ddx1 PE=1 SV=1	6	6	82.499	0	35651000	0	24184000	27940000	0	32705000	0	0	19195000
P01872	sp|P01872|IGHM_MOUSE Ig mu chain C region OS=Mus musculus GN=Ighm PE=1 SV=2	8	8	49.971	61611000	103630000	67970000	101940000	111250000	41643000	0	0	72466000	150100000
Q9EQH3	sp|Q9EQH3|VPS35_MOUSE Vacuolar protein sorting-associated protein 35 OS=Mus musculus GN=Vps35 PE=1 SV=1	8	8	91.712	37973000	33817000	52033000	27074000	58191000	35637000	0	0	38464000	49680000
P70404	sp|P70404|IDHG1_MOUSE Isocitrate dehydrogenase [NAD] subunit gamma 1, mitochondrial OS=Mus musculus GN=Idh3g PE=1 SV=1	6	6	42.785	30065000	70284000	95760000	102780000	108740000	0	132610000	0	41323000	67604000
Q9Z1N5	sp|Q9Z1N5|DX39B_MOUSE Spliceosome RNA helicase Ddx39b OS=Mus musculus GN=Ddx39b PE=1 SV=1;sp|Q8VDW0|DX39A_MOUSE ATP-dependent RNA helicase DDX39A OS=Mus musculus GN=Ddx39a PE=1 SV=1	14	14	49.035	205930000	431100000	112990000	314380000	238710000	110000000	231900000	108890000	76923000	244980000
Q921F4	sp|Q921F4|HNRLL_MOUSE Heterogeneous nuclear ribonucleoprotein L-like OS=Mus musculus GN=Hnrnpll PE=1 SV=3	12	12	64.124	32264000	393990000	20406000	59321000	67049000	63712000	237100000	0	12902000	26765000
Q61361	sp|Q61361|PGCB_MOUSE Brevican core protein OS=Mus musculus GN=Bcan PE=1 SV=2	16	16	95.814	314700000	306950000	379140000	331860000	211150000	93065000	537380000	140350000	48763000	98922000
Q5RJI5	sp|Q5RJI5|BRSK1_MOUSE Serine/threonine-protein kinase BRSK1 OS=Mus musculus GN=Brsk1 PE=1 SV=1	10	10	85.154	0	230450000	24436000	20873000	0	0	77655000	86414000	0	0
P11983	sp|P11983|TCPA_MOUSE T-complex protein 1 subunit alpha OS=Mus musculus GN=Tcp1 PE=1 SV=3	21	21	60.448	427110000	434910000	511610000	548430000	235920000	151320000	367800000	70408000	418660000	278190000
Q80ZW2	sp|Q80ZW2|THEM6_MOUSE Protein THEM6 OS=Mus musculus GN=Them6 PE=1 SV=1	7	7	23.802	0	82494000	0	114400000	64597000	0	73376000	0	0	82516000
Q6ZQI3	sp|Q6ZQI3|MLEC_MOUSE Malectin OS=Mus musculus GN=Mlec PE=1 SV=2	10	10	32.342	69222000	96379000	50297000	46632000	0	0	100210000	0	31428000	25353000
P14685	sp|P14685|PSMD3_MOUSE 26S proteasome non-ATPase regulatory subunit 3 OS=Mus musculus GN=Psmd3 PE=1 SV=3	15	15	60.718	189640000	111350000	81186000	108250000	108330000	0	117970000	0	143860000	96348000
P60335	sp|P60335|PCBP1_MOUSE Poly(rC)-binding protein 1 OS=Mus musculus GN=Pcbp1 PE=1 SV=1	8	8	37.497	68323000	190690000	213580000	116960000	34245000	125530000	45878000	201830000	0	0
P19253	sp|P19253|RL13A_MOUSE 60S ribosomal protein L13a OS=Mus musculus GN=Rpl13a PE=1 SV=4	8	8	23.464	102280000	248030000	99685000	56557000	0	35412000	132890000	45657000	89462000	0
O54774	sp|O54774|AP3D1_MOUSE AP-3 complex subunit delta-1 OS=Mus musculus GN=Ap3d1 PE=1 SV=1	35	35	135.08	420640000	386100000	364400000	424000000	45440000	125590000	330990000	124450000	273150000	129360000
Q9Z0P5	sp|Q9Z0P5|TWF2_MOUSE Twinfilin-2 OS=Mus musculus GN=Twf2 PE=1 SV=1	14	14	39.47	140350000	247740000	78934000	200340000	135560000	0	226350000	81789000	54061000	119740000
Q9CXW3	sp|Q9CXW3|CYBP_MOUSE Calcyclin-binding protein OS=Mus musculus GN=Cacybp PE=1 SV=1	7	7	26.51	0	46746000	0	45241000	61103000	0	92006000	0	0	0
Q8R2R9	sp|Q8R2R9|AP3M2_MOUSE AP-3 complex subunit mu-2 OS=Mus musculus GN=Ap3m2 PE=1 SV=1	8	8	46.916	73232000	118160000	108280000	79469000	116510000	0	125760000	0	65987000	106230000
Q9JM52	sp|Q9JM52|MINK1_MOUSE Misshapen-like kinase 1 OS=Mus musculus GN=Mink1 PE=1 SV=3	27	27	147.29	201410000	514720000	270460000	179260000	191930000	179030000	376330000	59944000	140890000	60537000
Q9CZT8	sp|Q9CZT8|RAB3B_MOUSE Ras-related protein Rab-3B OS=Mus musculus GN=Rab3b PE=1 SV=1	6	5	24.757	78155000	46342000	67644000	48140000	51838000	0	75066000	0	42931000	58012000
Q6NXK7	sp|Q6NXK7|DPP10_MOUSE Inactive dipeptidyl peptidase 10 OS=Mus musculus GN=Dpp10 PE=1 SV=1	25	23	90.825	140280000	328410000	80594000	314880000	532360000	0	405540000	0	66577000	370900000
P63054	sp|P63054|PCP4_MOUSE Purkinje cell protein 4 OS=Mus musculus GN=Pcp4 PE=3 SV=2	1	1	6.8073	63004000	0	79002000	15890000	0	78467000	0	0	16879000	0
P06801	sp|P06801|MAOX_MOUSE NADP-dependent malic enzyme OS=Mus musculus GN=Me1 PE=1 SV=2	13	13	63.953	0	77316000	0	67843000	79855000	22659000	33423000	44440000	0	35704000
Q8BQP9	sp|Q8BQP9|R7BP_MOUSE Regulator of G-protein signaling 7-binding protein OS=Mus musculus GN=Rgs7bp PE=1 SV=1	2	2	29.023	0	80060000	0	38313000	60361000	0	52255000	0	0	56204000
P55264	sp|P55264|ADK_MOUSE Adenosine kinase OS=Mus musculus GN=Adk PE=1 SV=2	6	6	40.148	0	63098000	47005000	54938000	87528000	0	81731000	0	0	71557000
P00158	sp|P00158|CYB_MOUSE Cytochrome b OS=Mus musculus GN=Mt-Cyb PE=1 SV=1	1	1	43.209	36533000	0	26419000	48844000	116320000	0	19491000	0	0	119000000
Q8BH44	sp|Q8BH44|COR2B_MOUSE Coronin-2B OS=Mus musculus GN=Coro2b PE=1 SV=2	13	13	54.936	98577000	195790000	173750000	114700000	130880000	103240000	67248000	90907000	53486000	118730000
P10126	sp|P10126|EF1A1_MOUSE Elongation factor 1-alpha 1 OS=Mus musculus GN=Eef1a1 PE=1 SV=3	24	24	50.113	4505600000	4345300000	5242100000	6216400000	3399700000	2827000000	3771100000	1276400000	4488200000	2063900000
Q61941	sp|Q61941|NNTM_MOUSE NAD(P) transhydrogenase, mitochondrial OS=Mus musculus GN=Nnt PE=1 SV=2	23	23	113.84	369580000	206840000	372160000	302600000	235480000	122970000	266400000	69344000	312220000	133990000
P41216	sp|P41216|ACSL1_MOUSE Long-chain-fatty-acid--CoA ligase 1 OS=Mus musculus GN=Acsl1 PE=1 SV=2	11	11	77.951	112350000	120500000	124060000	69046000	90699000	0	165440000	0	53627000	95713000
Q6PH08	sp|Q6PH08|ERC2_MOUSE ERC protein 2 OS=Mus musculus GN=Erc2 PE=1 SV=2	14	14	110.64	91220000	0	36035000	63603000	85869000	63006000	0	105750000	0	0
P35279	sp|P35279|RAB6A_MOUSE Ras-related protein Rab-6A OS=Mus musculus GN=Rab6a PE=1 SV=4	9	9	23.59	1894200000	561640000	3138400000	706150000	2969900000	561360000	1151000000	34919000	684430000	3228700000
Q60829	sp|Q60829|PPR1B_MOUSE Protein phosphatase 1 regulatory subunit 1B OS=Mus musculus GN=Ppp1r1b PE=1 SV=2	8	8	21.78	116410000	400900000	157420000	236110000	107360000	256810000	116270000	190930000	26007000	31752000
Q9CZC8	sp|Q9CZC8|SCRN1_MOUSE Secernin-1 OS=Mus musculus GN=Scrn1 PE=1 SV=1	8	8	46.325	40137000	248050000	0	117710000	51456000	54408000	129200000	96054000	0	0
Q9R0P9	sp|Q9R0P9|UCHL1_MOUSE Ubiquitin carboxyl-terminal hydrolase isozyme L1 OS=Mus musculus GN=Uchl1 PE=1 SV=1;contaminant_UBIQUITIN09	7	7	24.838	579540000	580930000	1369200000	1210400000	849620000	142680000	948570000	631860000	727720000	360840000
Q9DBJ1	sp|Q9DBJ1|PGAM1_MOUSE Phosphoglycerate mutase 1 OS=Mus musculus GN=Pgam1 PE=1 SV=3	13	13	28.832	691920000	839450000	1072300000	1181600000	662990000	415490000	508020000	372410000	770630000	659930000
Q8VEK3	sp|Q8VEK3|HNRPU_MOUSE Heterogeneous nuclear ribonucleoprotein U OS=Mus musculus GN=Hnrnpu PE=1 SV=1	21	21	87.917	562640000	1140600000	401390000	758970000	691960000	175730000	906790000	0	340490000	756990000
P51881	sp|P51881|ADT2_MOUSE ADP/ATP translocase 2 OS=Mus musculus GN=Slc25a5 PE=1 SV=3	27	13	32.931	3067100000	2764800000	2270000000	2145400000	1753700000	329780000	4324900000	29358000	960150000	1732800000
Q6ZPE2	sp|Q6ZPE2|MTMR5_MOUSE Myotubularin-related protein 5 OS=Mus musculus GN=Sbf1 PE=1 SV=2	25	25	208.69	80367000	147510000	0	109740000	91976000	0	92857000	0	75824000	95404000
O35405	sp|O35405|PLD3_MOUSE Phospholipase D3 OS=Mus musculus GN=Pld3 PE=1 SV=1	5	5	54.388	45484000	0	75391000	52222000	76907000	0	74342000	0	35173000	44501000
O35098	sp|O35098|DPYL4_MOUSE Dihydropyrimidinase-related protein 4 OS=Mus musculus GN=Dpysl4 PE=1 SV=1	19	17	61.961	85707000	222640000	85132000	245470000	244290000	61520000	82235000	168770000	0	232000000
Q9DC51	sp|Q9DC51|GNAI3_MOUSE Guanine nucleotide-binding protein G(k) subunit alpha OS=Mus musculus GN=Gnai3 PE=1 SV=3	10	3	40.538	0	30851000	63798000	42693000	39884000	26462000	43645000	0	0	39223000
Q8CBY8	sp|Q8CBY8|DCTN4_MOUSE Dynactin subunit 4 OS=Mus musculus GN=Dctn4 PE=1 SV=1	8	8	53.056	60896000	97896000	96740000	117160000	68136000	0	88264000	0	115130000	68715000
P47962	sp|P47962|RL5_MOUSE 60S ribosomal protein L5 OS=Mus musculus GN=Rpl5 PE=1 SV=3	16	16	34.4	187010000	989880000	508730000	345590000	0	0	803630000	0	345630000	106900000
Q6PE13	sp|Q6PE13|PRRT3_MOUSE Proline-rich transmembrane protein 3 OS=Mus musculus GN=Prrt3 PE=1 SV=1	13	13	101.22	60795000	104960000	18734000	90615000	78157000	52792000	22089000	41354000	42110000	60144000
Q8R191	sp|Q8R191|SNG3_MOUSE Synaptogyrin-3 OS=Mus musculus GN=Syngr3 PE=1 SV=1	5	5	24.561	674220000	426920000	856950000	990470000	672020000	392320000	590120000	0	727270000	531540000
P70296	sp|P70296|PEBP1_MOUSE Phosphatidylethanolamine-binding protein 1 OS=Mus musculus GN=Pebp1 PE=1 SV=3	13	13	20.83	1958700000	662970000	1800200000	1028100000	1820000000	1079700000	555060000	462990000	518900000	1885100000
Q9Z1B3	sp|Q9Z1B3|PLCB1_MOUSE 1-phosphatidylinositol 4,5-bisphosphate phosphodiesterase beta-1 OS=Mus musculus GN=Plcb1 PE=1 SV=2	44	44	138.39	864630000	1221300000	463120000	1024800000	1042400000	304860000	1028800000	496110000	397060000	634960000
Q5SQX6	sp|Q5SQX6|CYFP2_MOUSE Cytoplasmic FMR1-interacting protein 2 OS=Mus musculus GN=Cyfip2 PE=1 SV=2	36	36	145.66	1295400000	1181000000	929060000	872050000	621760000	274910000	859610000	396070000	1087800000	420180000
Q9DCN2	sp|Q9DCN2|NB5R3_MOUSE NADH-cytochrome b5 reductase 3 OS=Mus musculus GN=Cyb5r3 PE=1 SV=3	14	14	34.127	139790000	115050000	193270000	152030000	137210000	192310000	0	0	181570000	84883000
Q922S4	sp|Q922S4|PDE2A_MOUSE cGMP-dependent 3,5-cyclic phosphodiesterase OS=Mus musculus GN=Pde2a PE=1 SV=3	18	18	103.25	144270000	253520000	78959000	234320000	81179000	77590000	180040000	83697000	65141000	86940000
Q8CBE3	sp|Q8CBE3|WDR37_MOUSE WD repeat-containing protein 37 OS=Mus musculus GN=Wdr37 PE=1 SV=1	7	7	55.045	35208000	40129000	38180000	35636000	28964000	0	46333000	0	23853000	41435000
Q9CQW1	sp|Q9CQW1|YKT6_MOUSE Synaptobrevin homolog YKT6 OS=Mus musculus GN=Ykt6 PE=1 SV=1	9	9	22.314	25163000	237410000	0	83886000	87786000	59576000	0	135320000	0	78996000
O55042	sp|O55042|SYUA_MOUSE Alpha-synuclein OS=Mus musculus GN=Snca PE=1 SV=2	11	11	14.485	1133000000	681020000	1187900000	1392500000	616690000	1796000000	470530000	661510000	53859000	179260000
O55126	sp|O55126|NIPS2_MOUSE Protein NipSnap homolog 2 OS=Mus musculus GN=Gbas PE=1 SV=1	3	3	32.932	0	0	12869000	42615000	31552000	0	0	0	54931000	0
P61164	sp|P61164|ACTZ_MOUSE Alpha-centractin OS=Mus musculus GN=Actr1a PE=1 SV=1	8	8	42.613	0	40916000	0	135680000	106310000	0	0	0	59239000	119450000
P35282	sp|P35282|RAB21_MOUSE Ras-related protein Rab-21 OS=Mus musculus GN=Rab21 PE=1 SV=4	5	5	24.106	12422000	23676000	0	52821000	59144000	0	37033000	0	0	56665000
Q9R1P1	sp|Q9R1P1|PSB3_MOUSE Proteasome subunit beta type-3 OS=Mus musculus GN=Psmb3 PE=1 SV=1	4	4	22.965	63661000	47308000	0	16938000	0	0	31336000	0	0	49608000
Q9JHK4	sp|Q9JHK4|PGTA_MOUSE Geranylgeranyl transferase type-2 subunit alpha OS=Mus musculus GN=Rabggta PE=1 SV=1	11	11	64.989	43538000	54900000	84171000	85898000	72283000	0	102260000	30056000	41314000	42248000
P05132	sp|P05132|KAPCA_MOUSE cAMP-dependent protein kinase catalytic subunit alpha OS=Mus musculus GN=Prkaca PE=1 SV=3	16	8	40.57	96438000	139460000	147960000	53288000	64387000	62641000	84520000	0	46720000	124540000
P50396	sp|P50396|GDIA_MOUSE Rab GDP dissociation inhibitor alpha OS=Mus musculus GN=Gdi1 PE=1 SV=3	29	21	50.521	1651500000	2351900000	1551700000	2582200000	1414500000	304940000	3438900000	426930000	849950000	1050900000
Q62465	sp|Q62465|VAT1_MOUSE Synaptic vesicle membrane protein VAT-1 homolog OS=Mus musculus GN=Vat1 PE=1 SV=3	6	6	43.096	102540000	203240000	0	92277000	173200000	0	270030000	0	0	93661000
Q9CS84	sp|Q9CS84|NRX1A_MOUSE Neurexin-1 OS=Mus musculus GN=Nrxn1 PE=1 SV=3	22	22	166.17	216440000	67180000	250070000	384370000	162730000	122010000	177170000	38369000	221600000	129500000
Q5XJY5	sp|Q5XJY5|COPD_MOUSE Coatomer subunit delta OS=Mus musculus GN=Arcn1 PE=1 SV=2	11	11	57.229	25937000	59440000	41822000	30842000	42276000	21602000	69891000	0	0	36150000
Q9D1A2	sp|Q9D1A2|CNDP2_MOUSE Cytosolic non-specific dipeptidase OS=Mus musculus GN=Cndp2 PE=1 SV=1	4	4	52.767	0	14770000	17059000	18474000	0	0	32060000	0	0	0
Q8CJG0	sp|Q8CJG0|AGO2_MOUSE Protein argonaute-2 OS=Mus musculus GN=Ago2 PE=1 SV=3	4	4	97.303	0	10647000	13755000	12402000	0	0	0	23458000	0	0
P56382	sp|P56382|ATP5E_MOUSE ATP synthase subunit epsilon, mitochondrial OS=Mus musculus GN=Atp5e PE=1 SV=2	2	2	5.8378	0	0	150630000	13707000	54043000	119650000	0	0	19546000	0
Q8K406	sp|Q8K406|LGI3_MOUSE Leucine-rich repeat LGI family member 3 OS=Mus musculus GN=Lgi3 PE=1 SV=1	8	8	61.817	17865000	64715000	23532000	75727000	49377000	0	51663000	0	42416000	53440000
P32037	sp|P32037|GTR3_MOUSE Solute carrier family 2, facilitated glucose transporter member 3 OS=Mus musculus GN=Slc2a3 PE=1 SV=1	9	9	53.478	245890000	560940000	249650000	539310000	330230000	140870000	413930000	132940000	497440000	44137000
O35874	sp|O35874|SATT_MOUSE Neutral amino acid transporter A OS=Mus musculus GN=Slc1a4 PE=1 SV=1	8	8	56.061	85101000	97603000	19712000	76306000	98726000	0	64270000	86573000	0	90213000
Q9CY27	sp|Q9CY27|TECR_MOUSE Very-long-chain enoyl-CoA reductase OS=Mus musculus GN=Tecr PE=1 SV=1	9	9	36.09	206930000	109570000	112280000	245730000	137700000	0	131380000	0	242940000	144670000
Q6PGN3	sp|Q6PGN3|DCLK2_MOUSE Serine/threonine-protein kinase DCLK2 OS=Mus musculus GN=Dclk2 PE=1 SV=1	10	10	82.978	31601000	33907000	30900000	0	28305000	0	48059000	0	0	31655000
Q921F2	sp|Q921F2|TADBP_MOUSE TAR DNA-binding protein 43 OS=Mus musculus GN=Tardbp PE=1 SV=1	7	7	44.547	26198000	51140000	10740000	48670000	122140000	0	51677000	0	38849000	74995000
Q61616	sp|Q61616|DRD1_MOUSE D(1A) dopamine receptor OS=Mus musculus GN=Drd1 PE=1 SV=2	3	3	49.612	0	77837000	0	19253000	0	0	62294000	0	0	0
Q61753	sp|Q61753|SERA_MOUSE D-3-phosphoglycerate dehydrogenase OS=Mus musculus GN=Phgdh PE=1 SV=3	11	11	56.585	138390000	122800000	77356000	104870000	86403000	35245000	67481000	90905000	99594000	46756000
Q99LX0	sp|Q99LX0|PARK7_MOUSE Protein deglycase DJ-1 OS=Mus musculus GN=Park7 PE=1 SV=1	5	5	20.021	56858000	66286000	0	96404000	53921000	96423000	79274000	0	0	0
Q9CR57	sp|Q9CR57|RL14_MOUSE 60S ribosomal protein L14 OS=Mus musculus GN=Rpl14 PE=1 SV=3	3	3	23.564	85507000	0	184580000	71610000	0	112320000	0	36432000	37968000	32868000
P13707	sp|P13707|GPDA_MOUSE Glycerol-3-phosphate dehydrogenase [NAD(+)], cytoplasmic OS=Mus musculus GN=Gpd1 PE=1 SV=3	5	5	37.572	41076000	32712000	61107000	39916000	50756000	0	70124000	0	22263000	52882000
O35215	sp|O35215|DOPD_MOUSE D-dopachrome decarboxylase OS=Mus musculus GN=Ddt PE=1 SV=3	4	4	13.077	10636000	0	40798000	0	0	33142000	0	0	0	0
P19157	sp|P19157|GSTP1_MOUSE Glutathione S-transferase P 1 OS=Mus musculus GN=Gstp1 PE=1 SV=2	9	9	23.609	112760000	192730000	85226000	298210000	294040000	0	229250000	0	36595000	367650000
P11798	sp|P11798|KCC2A_MOUSE Calcium/calmodulin-dependent protein kinase type II subunit alpha OS=Mus musculus GN=Camk2a PE=1 SV=2	24	24	54.114	2368100000	2454000000	1486300000	3200400000	4047100000	1914200000	1531300000	2053700000	551310000	2689500000
P62754	sp|P62754|RS6_MOUSE 40S ribosomal protein S6 OS=Mus musculus GN=Rps6 PE=1 SV=1	8	8	28.68	16159000	240880000	99342000	46563000	59118000	44992000	94902000	84722000	0	73445000
Q64332	sp|Q64332|SYN2_MOUSE Synapsin-2 OS=Mus musculus GN=Syn2 PE=1 SV=2	23	20	63.372	726730000	657830000	909390000	1488400000	1230800000	282650000	617090000	0	1007800000	1327600000
O08788	sp|O08788|DCTN1_MOUSE Dynactin subunit 1 OS=Mus musculus GN=Dctn1 PE=1 SV=3	29	29	141.67	47178000	225300000	19295000	180440000	105550000	156630000	70949000	74158000	29400000	42007000
Q9Z110	sp|Q9Z110|P5CS_MOUSE Delta-1-pyrroline-5-carboxylate synthase OS=Mus musculus GN=Aldh18a1 PE=1 SV=2	6	6	87.265	0	18030000	0	17265000	16304000	0	16841000	0	0	16514000
Q5PR73	sp|Q5PR73|DIRA2_MOUSE GTP-binding protein Di-Ras2 OS=Mus musculus GN=Diras2 PE=1 SV=1	8	8	22.498	123550000	88400000	129040000	57068000	98045000	0	43128000	37494000	118710000	121720000
Q8VCT3	sp|Q8VCT3|AMPB_MOUSE Aminopeptidase B OS=Mus musculus GN=Rnpep PE=1 SV=2	11	11	72.415	71535000	102340000	100260000	95618000	115330000	59979000	55061000	0	90615000	108960000
P11881	sp|P11881|ITPR1_MOUSE Inositol 1,4,5-trisphosphate receptor type 1 OS=Mus musculus GN=Itpr1 PE=1 SV=2	44	44	313.16	238210000	235210000	273780000	156910000	75414000	140820000	182980000	181380000	46257000	84229000
Q8BFR5	sp|Q8BFR5|EFTU_MOUSE Elongation factor Tu, mitochondrial OS=Mus musculus GN=Tufm PE=1 SV=1	26	26	49.508	254080000	736860000	225810000	692620000	676460000	297490000	614180000	194950000	251720000	323140000
P08113	sp|P08113|ENPL_MOUSE Endoplasmin OS=Mus musculus GN=Hsp90b1 PE=1 SV=2	16	15	92.475	51481000	68245000	37286000	68733000	74278000	33968000	90718000	0	24816000	45659000
Q8VDQ8	sp|Q8VDQ8|SIR2_MOUSE NAD-dependent protein deacetylase sirtuin-2 OS=Mus musculus GN=Sirt2 PE=1 SV=2	12	12	43.256	210190000	620680000	216360000	461660000	409050000	182930000	339720000	114810000	391540000	218900000
Q61024	sp|Q61024|ASNS_MOUSE Asparagine synthetase [glutamine-hydrolyzing] OS=Mus musculus GN=Asns PE=1 SV=3	6	6	64.282	0	21142000	0	17492000	0	0	0	0	0	25148000
Q91V41	sp|Q91V41|RAB14_MOUSE Ras-related protein Rab-14 OS=Mus musculus GN=Rab14 PE=1 SV=3	16	16	23.897	765750000	764500000	510860000	949680000	1562400000	813850000	387050000	295090000	476590000	1008100000
Q8K4X7	sp|Q8K4X7|PLCD_MOUSE 1-acyl-sn-glycerol-3-phosphate acyltransferase delta OS=Mus musculus GN=Agpat4 PE=1 SV=1	4	4	43.81	41154000	74551000	50410000	57446000	31592000	0	75961000	24581000	0	66631000
P70372	sp|P70372|ELAV1_MOUSE ELAV-like protein 1 OS=Mus musculus GN=Elavl1 PE=1 SV=2	10	10	36.169	42359000	51334000	87887000	50527000	82211000	0	52746000	33202000	67291000	52926000
P47708	sp|P47708|RP3A_MOUSE Rabphilin-3A OS=Mus musculus GN=Rph3a PE=1 SV=2	18	18	75.488	253140000	162860000	176850000	216710000	0	110710000	219060000	76331000	125320000	0
Q8BMS1	sp|Q8BMS1|ECHA_MOUSE Trifunctional enzyme subunit alpha, mitochondrial OS=Mus musculus GN=Hadha PE=1 SV=1	20	20	82.669	85940000	194530000	42488000	299330000	192160000	0	281980000	50120000	171980000	33163000
Q8BVI4	sp|Q8BVI4|DHPR_MOUSE Dihydropteridine reductase OS=Mus musculus GN=Qdpr PE=1 SV=2	8	8	25.57	0	92145000	81022000	291580000	137640000	48671000	200300000	0	148620000	0
Q9ESJ4	sp|Q9ESJ4|SPN90_MOUSE NCK-interacting protein with SH3 domain OS=Mus musculus GN=Nckipsd PE=1 SV=2	10	10	78.572	50107000	54364000	0	49292000	42175000	0	73635000	0	0	55797000
Q4QQM4	sp|Q4QQM4|P5I11_MOUSE Tumor protein p53-inducible protein 11 OS=Mus musculus GN=Trp53i11 PE=1 SV=1	2	2	20.91	0	62782000	79805000	48379000	0	0	75242000	0	51007000	0
P60843	sp|P60843|IF4A1_MOUSE Eukaryotic initiation factor 4A-I OS=Mus musculus GN=Eif4a1 PE=1 SV=1	21	9	46.153	62235000	60823000	60341000	56227000	23119000	0	61592000	0	47831000	64498000
Q9WV55	sp|Q9WV55|VAPA_MOUSE Vesicle-associated membrane protein-associated protein A OS=Mus musculus GN=Vapa PE=1 SV=2	7	7	27.855	50360000	110840000	96746000	114350000	95965000	122880000	187440000	0	0	0
Q9QZ88	sp|Q9QZ88|VPS29_MOUSE Vacuolar protein sorting-associated protein 29 OS=Mus musculus GN=Vps29 PE=1 SV=1	4	4	20.495	67440000	70172000	88312000	86685000	41328000	0	113440000	0	121130000	0
Q9D154	sp|Q9D154|ILEUA_MOUSE Leukocyte elastase inhibitor A OS=Mus musculus GN=Serpinb1a PE=1 SV=1	5	5	42.574	0	21315000	0	11891000	36128000	0	18752000	0	0	27241000
Q80TZ3	sp|Q80TZ3|AUXI_MOUSE Putative tyrosine-protein phosphatase auxilin OS=Mus musculus GN=Dnajc6 PE=1 SV=2	27	27	102.3	539020000	664700000	452630000	757470000	767100000	270050000	678800000	341520000	0	821240000
Q9D0R2	sp|Q9D0R2|SYTC_MOUSE Threonine--tRNA ligase, cytoplasmic OS=Mus musculus GN=Tars PE=1 SV=2	5	5	83.355	0	25059000	0	31640000	0	0	13446000	0	0	24370000
P46664	sp|P46664|PURA2_MOUSE Adenylosuccinate synthetase isozyme 2 OS=Mus musculus GN=Adss PE=1 SV=2	8	8	50.02	0	30206000	0	51627000	48949000	0	54773000	0	32541000	0
Q9WUM4	sp|Q9WUM4|COR1C_MOUSE Coronin-1C OS=Mus musculus GN=Coro1c PE=1 SV=2	17	17	53.12	217790000	545700000	229870000	401100000	516990000	486780000	318430000	216830000	192200000	62750000
P62962	sp|P62962|PROF1_MOUSE Profilin-1 OS=Mus musculus GN=Pfn1 PE=1 SV=2;	9	9	14.957	666150000	1424300000	392190000	770550000	995120000	131560000	1074000000	33321000	423950000	1176800000
Q9QYB8	sp|Q9QYB8|ADDB_MOUSE Beta-adducin OS=Mus musculus GN=Add2 PE=1 SV=4	31	29	80.641	572620000	1062200000	586500000	852620000	763340000	272080000	621020000	549760000	580790000	541400000
P47738	sp|P47738|ALDH2_MOUSE Aldehyde dehydrogenase, mitochondrial OS=Mus musculus GN=Aldh2 PE=1 SV=1	12	10	56.537	30990000	77019000	0	82810000	23534000	0	120790000	0	0	22614000
Q791T5	sp|Q791T5|MTCH1_MOUSE Mitochondrial carrier homolog 1 OS=Mus musculus GN=Mtch1 PE=1 SV=1	7	7	41.565	79598000	85930000	17966000	98775000	75234000	70693000	7859900	0	57518000	103340000
Q8QZT1	sp|Q8QZT1|THIL_MOUSE Acetyl-CoA acetyltransferase, mitochondrial OS=Mus musculus GN=Acat1 PE=1 SV=1	13	13	44.816	608660000	1321900000	855370000	1049300000	789730000	174250000	1804000000	86468000	672320000	370410000
P16125	sp|P16125|LDHB_MOUSE L-lactate dehydrogenase B chain OS=Mus musculus GN=Ldhb PE=1 SV=2	21	21	36.572	2845400000	2449700000	5119500000	4237700000	1290800000	925150000	3617200000	816460000	3742500000	1624900000
Q8BPN8	sp|Q8BPN8|DMXL2_MOUSE DmX-like protein 2 OS=Mus musculus GN=Dmxl2 PE=1 SV=3	78	78	338.2	965570000	830830000	686540000	914430000	827410000	172500000	378830000	174510000	876830000	1242200000
P23506	sp|P23506|PIMT_MOUSE Protein-L-isoaspartate(D-aspartate) O-methyltransferase OS=Mus musculus GN=Pcmt1 PE=1 SV=3	3	3	24.634	62187000	34274000	0	34074000	37984000	0	38050000	34667000	41023000	0
O54734	sp|O54734|OST48_MOUSE Dolichyl-diphosphooligosaccharide--protein glycosyltransferase 48 kDa subunit OS=Mus musculus GN=Ddost PE=1 SV=2	7	7	49.027	0	134670000	75137000	63223000	92714000	0	150800000	0	0	96095000
P67778	sp|P67778|PHB_MOUSE Prohibitin OS=Mus musculus GN=Phb PE=1 SV=1	13	13	29.82	39224000	0	19838000	62032000	58852000	0	0	0	82927000	38615000
Q9DB05	sp|Q9DB05|SNAA_MOUSE Alpha-soluble NSF attachment protein OS=Mus musculus GN=Napa PE=1 SV=1	8	6	33.189	6916900	106470000	9988700	124080000	56356000	0	51282000	0	121450000	32761000
Q9Z2W9	sp|Q9Z2W9|GRIA3_MOUSE Glutamate receptor 3 OS=Mus musculus GN=Gria3 PE=1 SV=2	15	12	100.53	227680000	169510000	179490000	47000000	44172000	42516000	184360000	76977000	39875000	108020000
P47791	sp|P47791|GSHR_MOUSE Glutathione reductase, mitochondrial OS=Mus musculus GN=Gsr PE=1 SV=3	9	9	53.662	49334000	293550000	48250000	147620000	107680000	48837000	129500000	46393000	113750000	99365000
Q3UUG6	sp|Q3UUG6|TBC24_MOUSE TBC1 domain family member 24 OS=Mus musculus GN=Tbc1d24 PE=1 SV=2	12	12	63.235	141130000	43613000	153910000	224210000	125400000	117700000	49459000	146840000	89083000	64081000
O08553	sp|O08553|DPYL2_MOUSE Dihydropyrimidinase-related protein 2 OS=Mus musculus GN=Dpysl2 PE=1 SV=2	38	38	62.277	3297900000	4472200000	2789400000	5981200000	6093900000	1798100000	3989100000	353230000	3914100000	5342700000
P27612	sp|P27612|PLAP_MOUSE Phospholipase A-2-activating protein OS=Mus musculus GN=Plaa PE=1 SV=4	18	18	87.22	160070000	264960000	43628000	111580000	97606000	76419000	307350000	0	37253000	41823000
P80313	sp|P80313|TCPH_MOUSE T-complex protein 1 subunit eta OS=Mus musculus GN=Cct7 PE=1 SV=1	12	12	59.652	112040000	200280000	112400000	231280000	84729000	81823000	247330000	34217000	74215000	68368000
Q8BNW9	sp|Q8BNW9|KBTBB_MOUSE Kelch repeat and BTB domain-containing protein 11 OS=Mus musculus GN=Kbtbd11 PE=1 SV=3	12	12	67.945	24511000	94525000	43942000	38107000	28132000	83017000	17751000	44521000	11380000	0
P26041	sp|P26041|MOES_MOUSE Moesin OS=Mus musculus GN=Msn PE=1 SV=3	9	4	67.766	29268000	0	14616000	13324000	15906000	50014000	0	0	0	0
P53810	sp|P53810|PIPNA_MOUSE Phosphatidylinositol transfer protein alpha isoform OS=Mus musculus GN=Pitpna PE=1 SV=2	7	7	31.893	27775000	64818000	20394000	91435000	23534000	0	97885000	0	36610000	21482000
O88958	sp|O88958|GNPI1_MOUSE Glucosamine-6-phosphate isomerase 1 OS=Mus musculus GN=Gnpda1 PE=1 SV=3	6	6	32.549	0	8941700	0	32221000	19875000	0	0	0	0	41797000
O54829	sp|O54829|RGS7_MOUSE Regulator of G-protein signaling 7 OS=Mus musculus GN=Rgs7 PE=1 SV=2	5	5	54.791	28549000	0	26670000	44211000	32991000	0	0	0	0	90828000
P84096	sp|P84096|RHOG_MOUSE Rho-related GTP-binding protein RhoG OS=Mus musculus GN=Rhog PE=1 SV=1	9	9	21.308	166960000	349740000	101260000	217180000	131750000	33148000	261610000	171910000	54575000	142690000
Q9R0X4	sp|Q9R0X4|ACOT9_MOUSE Acyl-coenzyme A thioesterase 9, mitochondrial OS=Mus musculus GN=Acot9 PE=1 SV=1;sp|Q32MW3|ACO10_MOUSE Acyl-coenzyme A thioesterase 10, mitochondrial OS=Mus musculus GN=Acot10 PE=2 SV=1	10	10	50.56	46885000	109840000	78110000	180700000	57054000	66489000	77681000	0	81346000	100180000
Q923Z0	sp|Q923Z0|GPC5B_MOUSE G-protein coupled receptor family C group 5 member B OS=Mus musculus GN=Gprc5b PE=1 SV=1	5	5	45.899	0	107940000	0	45108000	0	0	54563000	0	50929000	0
Q8CHP8	sp|Q8CHP8|PGP_MOUSE Phosphoglycolate phosphatase OS=Mus musculus GN=Pgp PE=1 SV=1	3	3	34.54	17501000	0	26191000	11991000	0	0	0	24721000	13674000	0
Q8BP67	sp|Q8BP67|RL24_MOUSE 60S ribosomal protein L24 OS=Mus musculus GN=Rpl24 PE=1 SV=2	4	4	17.779	31778000	38488000	24993000	75932000	68773000	0	61010000	0	0	104510000
Q8BG05	sp|Q8BG05|ROA3_MOUSE Heterogeneous nuclear ribonucleoprotein A3 OS=Mus musculus GN=Hnrnpa3 PE=1 SV=1	9	9	39.652	44728000	222500000	76650000	106040000	22082000	0	156440000	90944000	79031000	0
P35585	sp|P35585|AP1M1_MOUSE AP-1 complex subunit mu-1 OS=Mus musculus GN=Ap1m1 PE=1 SV=3	12	12	48.542	16758000	68223000	95461000	153690000	99050000	0	111790000	0	89111000	99474000
Q9D6M3	sp|Q9D6M3|GHC1_MOUSE Mitochondrial glutamate carrier 1 OS=Mus musculus GN=Slc25a22 PE=1 SV=1	16	16	34.67	986330000	679220000	1664500000	929810000	880050000	666010000	465090000	524320000	1516000000	399380000
Q9QYA2	sp|Q9QYA2|TOM40_MOUSE Mitochondrial import receptor subunit TOM40 homolog OS=Mus musculus GN=Tomm40 PE=1 SV=3	5	5	37.895	13410000	19283000	0	29840000	18604000	0	35114000	0	0	21390000
Q8K097	sp|Q8K097|LFG2_MOUSE Protein lifeguard 2 OS=Mus musculus GN=Faim2 PE=2 SV=1	1	1	35.257	0	35945000	0	26352000	0	21466000	0	0	0	22056000
Q8BW75	sp|Q8BW75|AOFB_MOUSE Amine oxidase [flavin-containing] B OS=Mus musculus GN=Maob PE=1 SV=4	14	14	58.557	150070000	302540000	206730000	273450000	139520000	182180000	183020000	74311000	218470000	92646000
P70392	sp|P70392|RGRF2_MOUSE Ras-specific guanine nucleotide-releasing factor 2 OS=Mus musculus GN=Rasgrf2 PE=1 SV=2	3	3	135.67	8306500	14174000	23906000	8329000	0	8944500	17353000	0	12005000	0
P70441	sp|P70441|NHRF1_MOUSE Na(+)/H(+) exchange regulatory cofactor NHE-RF1 OS=Mus musculus GN=Slc9a3r1 PE=1 SV=3	9	9	38.6	56548000	109030000	64097000	41090000	66381000	87768000	0	148640000	0	0
Q9CQF9	sp|Q9CQF9|PCYOX_MOUSE Prenylcysteine oxidase OS=Mus musculus GN=Pcyox1 PE=1 SV=1	4	4	56.494	0	21263000	0	24254000	21110000	0	26440000	0	0	20315000
P35278	sp|P35278|RAB5C_MOUSE Ras-related protein Rab-5C OS=Mus musculus GN=Rab5c PE=1 SV=2	12	12	23.412	232020000	251650000	417950000	375190000	303330000	105450000	383310000	0	299420000	322070000
P99029	sp|P99029|PRDX5_MOUSE Peroxiredoxin-5, mitochondrial OS=Mus musculus GN=Prdx5 PE=1 SV=2	11	11	21.897	327190000	251200000	248900000	607320000	373010000	35245000	472590000	0	178410000	586860000
Q61885	sp|Q61885|MOG_MOUSE Myelin-oligodendrocyte glycoprotein OS=Mus musculus GN=Mog PE=1 SV=1	15	15	28.271	1650300000	1440200000	1790200000	1229900000	1038700000	735710000	900360000	1707500000	1315600000	387410000
P62897	sp|P62897|CYC_MOUSE Cytochrome c, somatic OS=Mus musculus GN=Cycs PE=1 SV=2	10	10	11.605	394360000	1292300000	248270000	346990000	247170000	236420000	369200000	369320000	301870000	508610000
Q8BYI9	sp|Q8BYI9|TENR_MOUSE Tenascin-R OS=Mus musculus GN=Tnr PE=1 SV=2	41	41	149.59	852180000	1299300000	534980000	1270600000	1160300000	659690000	685020000	248650000	696560000	1338000000
Q8JZN5	sp|Q8JZN5|ACAD9_MOUSE Acyl-CoA dehydrogenase family member 9, mitochondrial OS=Mus musculus GN=Acad9 PE=1 SV=2	8	8	68.721	13658000	40549000	0	78950000	16681000	0	62905000	0	0	43468000
Q3TXX4	sp|Q3TXX4|VGLU1_MOUSE Vesicular glutamate transporter 1 OS=Mus musculus GN=Slc17a7 PE=1 SV=2	12	12	61.637	1692700000	1005000000	1953200000	974480000	118030000	1041400000	833980000	938450000	1273500000	4993700
Q68ED2	sp|Q68ED2|GRM7_MOUSE Metabotropic glutamate receptor 7 OS=Mus musculus GN=Grm7 PE=1 SV=1	4	4	102.22	0	20000000	0	12627000	22469000	0	17099000	0	0	22199000
P16330	sp|P16330|CN37_MOUSE 2,3-cyclic-nucleotide 3-phosphodiesterase OS=Mus musculus GN=Cnp PE=1 SV=3	49	49	47.123	5296700000	13549000000	5263000000	11447000000	9900100000	1845100000	10067000000	3285300000	8690100000	8534800000
P08556	sp|P08556|RASN_MOUSE GTPase NRas OS=Mus musculus GN=Nras PE=1 SV=1	6	2	21.199	23070000	35372000	24421000	24810000	33749000	0	49857000	0	0	51293000
Q8QZY1	sp|Q8QZY1|EIF3L_MOUSE Eukaryotic translation initiation factor 3 subunit L OS=Mus musculus GN=Eif3l PE=1 SV=1	14	14	66.612	33815000	59777000	0	57413000	45386000	27436000	31057000	0	0	82017000
Q61481	sp|Q61481|PDE1A_MOUSE Calcium/calmodulin-dependent 3,5-cyclic nucleotide phosphodiesterase 1A OS=Mus musculus GN=Pde1a PE=1 SV=2	14	11	64.528	138310000	116260000	78914000	166480000	182300000	53884000	139350000	0	127050000	168280000
Q8BGT8	sp|Q8BGT8|PHIPL_MOUSE Phytanoyl-CoA hydroxylase-interacting protein-like OS=Mus musculus GN=Phyhipl PE=1 SV=1	19	19	42.34	391000000	1077000000	482750000	862990000	631450000	260930000	604730000	131480000	1049500000	421170000
P61967	sp|P61967|AP1S1_MOUSE AP-1 complex subunit sigma-1A OS=Mus musculus GN=Ap1s1 PE=1 SV=1	2	2	18.733	48031000	46431000	0	59960000	0	0	110890000	0	0	0
P58389	sp|P58389|PTPA_MOUSE Serine/threonine-protein phosphatase 2A activator OS=Mus musculus GN=Ppp2r4 PE=1 SV=1	6	6	36.71	19573000	16024000	13635000	16486000	24518000	0	29399000	0	0	35456000
Q9DBG6	sp|Q9DBG6|RPN2_MOUSE Dolichyl-diphosphooligosaccharide--protein glycosyltransferase subunit 2 OS=Mus musculus GN=Rpn2 PE=1 SV=1	10	10	69.062	85206000	36363000	93890000	120000000	98000000	0	57303000	0	72861000	181550000
P99024	sp|P99024|TBB5_MOUSE Tubulin beta-5 chain OS=Mus musculus GN=Tubb5 PE=1 SV=1	30	6	49.67	929130000	2765200000	529220000	2213500000	1331000000	1289900000	2145400000	1072700000	680730000	399270000
P62631	sp|P62631|EF1A2_MOUSE Elongation factor 1-alpha 2 OS=Mus musculus GN=Eef1a2 PE=1 SV=1	21	9	50.454	430260000	570740000	365960000	1324500000	318220000	465460000	172020000	507080000	255690000	769220000
Q9CZY3	sp|Q9CZY3|UB2V1_MOUSE Ubiquitin-conjugating enzyme E2 variant 1 OS=Mus musculus GN=Ube2v1 PE=1 SV=1;sp|Q9D2M8|UB2V2_MOUSE Ubiquitin-conjugating enzyme E2 variant 2 OS=Mus musculus GN=Ube2v2 PE=1 SV=4	4	4	16.355	60799000	29396000	112820000	59692000	45394000	25185000	36390000	15648000	110570000	34434000
Q99LC5	sp|Q99LC5|ETFA_MOUSE Electron transfer flavoprotein subunit alpha, mitochondrial OS=Mus musculus GN=Etfa PE=1 SV=2	7	7	35.009	32810000	0	19364000	23422000	26309000	0	26438000	0	23462000	23610000
P59999	sp|P59999|ARPC4_MOUSE Actin-related protein 2/3 complex subunit 4 OS=Mus musculus GN=Arpc4 PE=1 SV=3	6	6	19.667	437980000	236070000	310360000	670170000	873540000	140610000	354110000	0	714690000	614900000
Q925N0	sp|Q925N0|SFXN5_MOUSE Sideroflexin-5 OS=Mus musculus GN=Sfxn5 PE=1 SV=2	13	13	37.328	244760000	280650000	337480000	318030000	160590000	266550000	292220000	0	218220000	191360000
Q922B2	sp|Q922B2|SYDC_MOUSE Aspartate--tRNA ligase, cytoplasmic OS=Mus musculus GN=Dars PE=1 SV=2	19	19	57.147	282350000	223070000	304160000	324830000	141030000	0	415590000	60784000	300890000	143550000
P68372	sp|P68372|TBB4B_MOUSE Tubulin beta-4B chain OS=Mus musculus GN=Tubb4b PE=1 SV=1	31	31	49.83	6749400000	6553600000	4729500000	7525900000	10230000000	3682600000	7163800000	4179500000	3324100000	7505400000
Q5DTY9	sp|Q5DTY9|KCD16_MOUSE BTB/POZ domain-containing protein KCTD16 OS=Mus musculus GN=Kctd16 PE=1 SV=2	11	11	48.972	91324000	128280000	68240000	50273000	82202000	73363000	113350000	0	40569000	76456000
Q9D0F9	sp|Q9D0F9|PGM1_MOUSE Phosphoglucomutase-1 OS=Mus musculus GN=Pgm1 PE=1 SV=4	13	13	61.417	117300000	67490000	87428000	82007000	130570000	60430000	50848000	148000000	91200000	0
O08530	sp|O08530|S1PR1_MOUSE Sphingosine 1-phosphate receptor 1 OS=Mus musculus GN=S1pr1 PE=1 SV=3	3	3	42.639	0	17171000	0	38157000	84359000	0	0	0	0	101060000
Q9R1P0	sp|Q9R1P0|PSA4_MOUSE Proteasome subunit alpha type-4 OS=Mus musculus GN=Psma4 PE=1 SV=1	6	6	29.47	16584000	0	35111000	23987000	70111000	0	44322000	0	30856000	30317000
Q68FD5	sp|Q68FD5|CLH1_MOUSE Clathrin heavy chain 1 OS=Mus musculus GN=Cltc PE=1 SV=3	98	98	191.55	10378000000	7711500000	6272700000	11480000000	17454000000	4818100000	6713100000	2391100000	7632000000	17081000000
P47809	sp|P47809|MP2K4_MOUSE Dual specificity mitogen-activated protein kinase kinase 4 OS=Mus musculus GN=Map2k4 PE=1 SV=2	8	8	44.113	0	103490000	0	65001000	41880000	0	62235000	0	90275000	0
P51150	sp|P51150|RAB7A_MOUSE Ras-related protein Rab-7a OS=Mus musculus GN=Rab7a PE=1 SV=2	13	13	23.489	189950000	552910000	179180000	418770000	555910000	0	465600000	0	275840000	633640000
P48962	sp|P48962|ADT1_MOUSE ADP/ATP translocase 1 OS=Mus musculus GN=Slc25a4 PE=1 SV=4	29	29	32.904	13507000000	11879000000	16422000000	9758500000	13147000000	3681300000	10219000000	6698600000	11693000000	14670000000
Q810U3	sp|Q810U3|NFASC_MOUSE Neurofascin OS=Mus musculus GN=Nfasc PE=1 SV=1	27	27	137.97	228680000	359630000	220210000	413930000	205570000	222120000	361970000	188560000	143660000	120530000
Q61316	sp|Q61316|HSP74_MOUSE Heat shock 70 kDa protein 4 OS=Mus musculus GN=Hspa4 PE=1 SV=1	42	42	94.132	1061700000	2272000000	1004700000	1215600000	986460000	675400000	1930300000	341800000	804110000	997560000
O55143	sp|O55143|AT2A2_MOUSE Sarcoplasmic/endoplasmic reticulum calcium ATPase 2 OS=Mus musculus GN=Atp2a2 PE=1 SV=2	47	47	114.86	1898100000	1575700000	2368200000	1999700000	1647300000	970890000	1920300000	1145500000	1736500000	1117000000
Q9CQI3	sp|Q9CQI3|GMFB_MOUSE Glia maturation factor beta OS=Mus musculus GN=Gmfb PE=1 SV=3	7	7	16.723	34380000	59043000	30284000	30702000	61081000	16529000	90319000	0	0	49996000
Q05512	sp|Q05512|MARK2_MOUSE Serine/threonine-protein kinase MARK2 OS=Mus musculus GN=Mark2 PE=1 SV=3	12	12	86.305	79398000	0	71113000	102250000	0	50881000	65987000	0	67377000	0
Q9EP69	sp|Q9EP69|SAC1_MOUSE Phosphatidylinositide phosphatase SAC1 OS=Mus musculus GN=Sacm1l PE=1 SV=1	16	16	66.943	36746000	118500000	83773000	111180000	143040000	0	52855000	0	173950000	132900000
P63242	sp|P63242|IF5A1_MOUSE Eukaryotic translation initiation factor 5A-1 OS=Mus musculus GN=Eif5a PE=1 SV=2	6	6	16.832	81927000	217650000	96098000	85327000	133810000	102050000	88939000	124030000	80936000	52735000
Q99JR1	sp|Q99JR1|SFXN1_MOUSE Sideroflexin-1 OS=Mus musculus GN=Sfxn1 PE=1 SV=3	10	10	35.649	137130000	152440000	264200000	371310000	158930000	111490000	226710000	74968000	179830000	201310000
O70311	sp|O70311|NMT2_MOUSE Glycylpeptide N-tetradecanoyltransferase 2 OS=Mus musculus GN=Nmt2 PE=1 SV=1	4	3	60.484	27549000	38378000	0	21933000	46072000	0	55790000	0	0	42390000
Q9DBE8	sp|Q9DBE8|ALG2_MOUSE Alpha-1,3/1,6-mannosyltransferase ALG2 OS=Mus musculus GN=Alg2 PE=1 SV=2	9	9	47.404	41320000	47339000	0	51866000	0	0	37420000	0	22182000	43571000
Q80TL0	sp|Q80TL0|PPM1E_MOUSE Protein phosphatase 1E OS=Mus musculus GN=Ppm1e PE=1 SV=2	6	6	83.418	83386000	93919000	148260000	82948000	0	97698000	122280000	0	80524000	0
P98086	sp|P98086|C1QA_MOUSE Complement C1q subcomponent subunit A OS=Mus musculus GN=C1qa PE=1 SV=2	7	7	25.974	168290000	74987000	181950000	88339000	30948000	72849000	0	0	50694000	278610000
O88741	sp|O88741|GDAP1_MOUSE Ganglioside-induced differentiation-associated protein 1 OS=Mus musculus GN=Gdap1 PE=1 SV=1	12	12	41.31	382470000	439300000	387400000	153630000	120690000	54722000	719440000	47176000	234680000	40672000
Q9R1T4	sp|Q9R1T4|SEPT6_MOUSE Septin-6 OS=Mus musculus GN=Sept6 PE=1 SV=4	15	5	49.619	275390000	556280000	445760000	527540000	354300000	117820000	654560000	0	411160000	414610000
Q9QUP5	sp|Q9QUP5|HPLN1_MOUSE Hyaluronan and proteoglycan link protein 1 OS=Mus musculus GN=Hapln1 PE=1 SV=1	9	9	40.477	0	49012000	24198000	181150000	34163000	0	26134000	0	125540000	61905000
P11499	sp|P11499|HS90B_MOUSE Heat shock protein HSP 90-beta OS=Mus musculus GN=Hsp90ab1 PE=1 SV=3	41	41	83.28	3391400000	3527800000	2952000000	3278100000	2489200000	1901400000	3668200000	1833000000	2628600000	1561300000
P40124	sp|P40124|CAP1_MOUSE Adenylyl cyclase-associated protein 1 OS=Mus musculus GN=Cap1 PE=1 SV=4	21	21	51.564	436290000	935950000	364270000	1043700000	329000000	334860000	736670000	93889000	696140000	447280000
O35609	sp|O35609|SCAM3_MOUSE Secretory carrier-associated membrane protein 3 OS=Mus musculus GN=Scamp3 PE=1 SV=3	8	8	38.458	52547000	198140000	81507000	136590000	94375000	0	132520000	0	196800000	88899000
P61358	sp|P61358|RL27_MOUSE 60S ribosomal protein L27 OS=Mus musculus GN=Rpl27 PE=1 SV=2	7	7	15.798	117080000	224660000	105260000	137350000	165710000	0	197710000	0	146230000	213110000
P31938	sp|P31938|MP2K1_MOUSE Dual specificity mitogen-activated protein kinase kinase 1 OS=Mus musculus GN=Map2k1 PE=1 SV=2	13	13	43.474	431230000	313760000	0	305330000	0	0	384970000	0	212150000	183810000
O35737	sp|O35737|HNRH1_MOUSE Heterogeneous nuclear ribonucleoprotein H OS=Mus musculus GN=Hnrnph1 PE=1 SV=3	7	7	49.199	28894000	21892000	0	16726000	25365000	0	35905000	0	33157000	0
Q9EQF6	sp|Q9EQF6|DPYL5_MOUSE Dihydropyrimidinase-related protein 5 OS=Mus musculus GN=Dpysl5 PE=1 SV=1	19	19	61.516	440330000	1644900000	484420000	784300000	592450000	241270000	1592900000	419310000	361540000	320120000
Q80TB8	sp|Q80TB8|VAT1L_MOUSE Synaptic vesicle membrane protein VAT-1 homolog-like OS=Mus musculus GN=Vat1l PE=1 SV=2	8	8	45.817	35959000	19817000	15000000	65728000	134850000	65092000	0	112590000	0	24146000
Q6PDL0	sp|Q6PDL0|DC1L2_MOUSE Cytoplasmic dynein 1 light intermediate chain 2 OS=Mus musculus GN=Dync1li2 PE=1 SV=2	9	9	54.218	35353000	128790000	39649000	54950000	56117000	54622000	37847000	63870000	50935000	27175000
Q3UU96	sp|Q3UU96|MRCKA_MOUSE Serine/threonine-protein kinase MRCK alpha OS=Mus musculus GN=Cdc42bpa PE=1 SV=2	15	13	195.53	10661000	34863000	0	0	21399000	0	30737000	0	19189000	0
P20108	sp|P20108|PRDX3_MOUSE Thioredoxin-dependent peroxide reductase, mitochondrial OS=Mus musculus GN=Prdx3 PE=1 SV=1	8	8	28.127	190190000	228740000	219160000	454230000	324940000	37287000	124150000	317890000	193320000	384860000
Q8K0S0	sp|Q8K0S0|PHYIP_MOUSE Phytanoyl-CoA hydroxylase-interacting protein OS=Mus musculus GN=Phyhip PE=1 SV=1	14	10	37.554	483760000	1052000000	1089000000	766140000	322160000	104250000	1508600000	161790000	975280000	23914000
Q8VCD6	sp|Q8VCD6|REEP2_MOUSE Receptor expression-enhancing protein 2 OS=Mus musculus GN=Reep2 PE=1 SV=2	5	5	28.436	0	103500000	0	84522000	0	0	89312000	0	0	51340000
Q791V5	sp|Q791V5|MTCH2_MOUSE Mitochondrial carrier homolog 2 OS=Mus musculus GN=Mtch2 PE=1 SV=1	10	10	33.499	298650000	562910000	144850000	566540000	374750000	204390000	612630000	0	304240000	337390000
P67984	sp|P67984|RL22_MOUSE 60S ribosomal protein L22 OS=Mus musculus GN=Rpl22 PE=1 SV=2	4	4	14.759	0	40606000	76514000	38241000	61156000	0	96662000	0	65495000	0
Q8C1B7	sp|Q8C1B7|SEP11_MOUSE Septin-11 OS=Mus musculus GN=Sept11 PE=1 SV=4	24	24	49.694	681130000	898530000	872920000	771790000	479270000	282400000	1224800000	263700000	674250000	333750000
O70228	sp|O70228|ATP9A_MOUSE Probable phospholipid-transporting ATPase IIA OS=Mus musculus GN=Atp9a PE=1 SV=3	9	9	118.61	0	38506000	43131000	26839000	15350000	0	25467000	0	35411000	32034000
P19096	sp|P19096|FAS_MOUSE Fatty acid synthase OS=Mus musculus GN=Fasn PE=1 SV=2	51	51	272.43	624330000	773160000	630980000	848430000	590270000	455670000	889320000	403270000	490870000	363930000
Q61171	sp|Q61171|PRDX2_MOUSE Peroxiredoxin-2 OS=Mus musculus GN=Prdx2 PE=1 SV=3	10	10	21.778	966050000	825480000	1257000000	1814600000	1303200000	545990000	887860000	74144000	1199500000	1927900000
P17742	sp|P17742|PPIA_MOUSE Peptidyl-prolyl cis-trans isomerase A OS=Mus musculus GN=Ppia PE=1 SV=2	10	10	17.971	645520000	749750000	1866800000	1675600000	1808600000	420500000	1776200000	17680000	389370000	2470500000
Q61792	sp|Q61792|LASP1_MOUSE LIM and SH3 domain protein 1 OS=Mus musculus GN=Lasp1 PE=1 SV=1	15	15	29.994	316330000	473080000	342330000	320070000	198650000	265750000	340430000	453240000	109020000	73171000
Q9WV60	sp|Q9WV60|GSK3B_MOUSE Glycogen synthase kinase-3 beta OS=Mus musculus GN=Gsk3b PE=1 SV=2	9	9	46.71	82946000	131660000	158790000	95063000	111410000	0	199730000	0	95555000	142010000
Q9Z140	sp|Q9Z140|CPNE6_MOUSE Copine-6 OS=Mus musculus GN=Cpne6 PE=1 SV=1	10	9	61.78	148070000	0	93834000	32120000	50194000	0	137320000	0	68977000	38363000
P46096	sp|P46096|SYT1_MOUSE Synaptotagmin-1 OS=Mus musculus GN=Syt1 PE=1 SV=1	25	25	47.417	526690000	604620000	545900000	1034200000	1259900000	402370000	1191500000	194410000	669630000	539700000
P62908	sp|P62908|RS3_MOUSE 40S ribosomal protein S3 OS=Mus musculus GN=Rps3 PE=1 SV=1	16	16	26.674	398760000	644490000	488530000	458060000	383330000	88920000	699320000	92073000	620260000	292430000
Q8C996	sp|Q8C996|TM163_MOUSE Transmembrane protein 163 OS=Mus musculus GN=Tmem163 PE=1 SV=1	3	3	31.193	65939000	122810000	66467000	13119000	0	0	181350000	21697000	0	0
Q9QUJ7	sp|Q9QUJ7|ACSL4_MOUSE Long-chain-fatty-acid--CoA ligase 4 OS=Mus musculus GN=Acsl4 PE=1 SV=2	5	4	79.076	18923000	24904000	0	22283000	12110000	0	28450000	0	0	30760000
O70443	sp|O70443|GNAZ_MOUSE Guanine nucleotide-binding protein G(z) subunit alpha OS=Mus musculus GN=Gnaz PE=1 SV=4	13	13	40.849	275330000	379630000	107720000	278490000	416650000	236390000	329930000	103410000	87838000	346890000
Q9CZB0	sp|Q9CZB0|C560_MOUSE Succinate dehydrogenase cytochrome b560 subunit, mitochondrial OS=Mus musculus GN=Sdhc PE=1 SV=1	5	5	18.382	0	72062000	0	108930000	0	0	0	0	0	137180000
P68510	sp|P68510|1433F_MOUSE 14-3-3 protein eta OS=Mus musculus GN=Ywhah PE=1 SV=2	22	13	28.211	280530000	653340000	654040000	601650000	76111000	222970000	774520000	379310000	328490000	14802000
P45376	sp|P45376|ALDR_MOUSE Aldose reductase OS=Mus musculus GN=Akr1b1 PE=1 SV=3	11	11	35.732	19304000	52293000	44801000	229210000	129470000	59029000	56566000	105680000	44145000	95316000
Q8K2B3	sp|Q8K2B3|SDHA_MOUSE Succinate dehydrogenase [ubiquinone] flavoprotein subunit, mitochondrial OS=Mus musculus GN=Sdha PE=1 SV=1	29	29	72.585	1386700000	1733400000	1126500000	1575000000	549880000	289300000	2139100000	312300000	1635700000	466640000
Q9DBL1	sp|Q9DBL1|ACDSB_MOUSE Short/branched chain specific acyl-CoA dehydrogenase, mitochondrial OS=Mus musculus GN=Acadsb PE=1 SV=1	3	3	47.874	0	33884000	0	22448000	25193000	0	46032000	0	0	16144000
Q9R257	sp|Q9R257|HEBP1_MOUSE Heme-binding protein 1 OS=Mus musculus GN=Hebp1 PE=1 SV=2	4	4	21.067	0	33869000	36021000	16171000	0	28266000	37396000	0	0	0
P05201	sp|P05201|AATC_MOUSE Aspartate aminotransferase, cytoplasmic OS=Mus musculus GN=Got1 PE=1 SV=3	25	25	46.247	1290000000	1074400000	1143500000	1130400000	1497500000	549280000	1143600000	714720000	1005700000	1270200000
Q9D1G1	sp|Q9D1G1|RAB1B_MOUSE Ras-related protein Rab-1B OS=Mus musculus GN=Rab1b PE=1 SV=1	10	4	22.187	57070000	24637000	157850000	39490000	184050000	0	148860000	0	112150000	92809000
P62315	sp|P62315|SMD1_MOUSE Small nuclear ribonucleoprotein Sm D1 OS=Mus musculus GN=Snrpd1 PE=1 SV=1	3	3	13.281	85645000	0	0	80750000	66564000	0	0	0	58817000	120020000
P47754	sp|P47754|CAZA2_MOUSE F-actin-capping protein subunit alpha-2 OS=Mus musculus GN=Capza2 PE=1 SV=3	12	12	32.967	261490000	397440000	202140000	520540000	608340000	270670000	420860000	252260000	0	587460000
Q6Q477	sp|Q6Q477|AT2B4_MOUSE Plasma membrane calcium-transporting ATPase 4 OS=Mus musculus GN=Atp2b4 PE=1 SV=1	33	18	133.07	379550000	276080000	303300000	317370000	284200000	158020000	337910000	247220000	320600000	139040000
Q9QZI8	sp|Q9QZI8|SERC1_MOUSE Serine incorporator 1 OS=Mus musculus GN=Serinc1 PE=1 SV=1	2	2	50.508	14752000	0	52703000	13684000	0	31505000	14052000	0	17029000	0
P63005	sp|P63005|LIS1_MOUSE Platelet-activating factor acetylhydrolase IB subunit alpha OS=Mus musculus GN=Pafah1b1 PE=1 SV=2	26	26	46.67	1407600000	1195700000	785970000	1069800000	408510000	476650000	1569400000	140130000	1384200000	195470000
Q9Z0E0	sp|Q9Z0E0|NCDN_MOUSE Neurochondrin OS=Mus musculus GN=Ncdn PE=1 SV=1	17	17	78.894	403120000	391170000	474160000	516860000	504000000	144130000	607960000	105770000	329380000	589920000
Q8BMF4	sp|Q8BMF4|ODP2_MOUSE Dihydrolipoyllysine-residue acetyltransferase component of pyruvate dehydrogenase complex, mitochondrial OS=Mus musculus GN=Dlat PE=1 SV=2	12	12	67.941	103590000	61523000	85185000	184050000	121040000	27912000	105640000	128120000	50604000	118890000
P60764	sp|P60764|RAC3_MOUSE Ras-related C3 botulinum toxin substrate 3 OS=Mus musculus GN=Rac3 PE=1 SV=1	6	2	21.379	36300000	0	8896200	29428000	26531000	52734000	0	0	0	25837000
Q8VDM4	sp|Q8VDM4|PSMD2_MOUSE 26S proteasome non-ATPase regulatory subunit 2 OS=Mus musculus GN=Psmd2 PE=1 SV=1	17	17	100.2	58099000	148840000	100190000	185650000	117110000	69551000	176610000	93599000	28450000	106150000
Q9QZ06	sp|Q9QZ06|TOLIP_MOUSE Toll-interacting protein OS=Mus musculus GN=Tollip PE=1 SV=1	7	7	30.345	0	31443000	0	34637000	31952000	0	22935000	0	0	53338000
Q8C0E2	sp|Q8C0E2|VP26B_MOUSE Vacuolar protein sorting-associated protein 26B OS=Mus musculus GN=Vps26b PE=1 SV=1	15	15	39.124	102590000	97864000	161760000	265070000	84958000	156260000	114520000	141120000	66539000	77194000
O55029	sp|O55029|COPB2_MOUSE Coatomer subunit beta OS=Mus musculus GN=Copb2 PE=1 SV=2	14	14	102.45	61062000	210370000	84852000	153580000	71419000	63348000	265330000	0	35155000	89674000
P62814	sp|P62814|VATB2_MOUSE V-type proton ATPase subunit B, brain isoform OS=Mus musculus GN=Atp6v1b2 PE=1 SV=1	32	32	56.55	1675100000	2040700000	1491900000	2311700000	1970600000	1509900000	1567300000	1517400000	1541900000	1280600000
P05063	sp|P05063|ALDOC_MOUSE Fructose-bisphosphate aldolase C OS=Mus musculus GN=Aldoc PE=1 SV=4	23	22	39.394	1549900000	1355800000	921400000	1128100000	1134000000	382080000	1746700000	647380000	1047700000	946000000
P28740	sp|P28740|KIF2A_MOUSE Kinesin-like protein KIF2A OS=Mus musculus GN=Kif2a PE=1 SV=2	15	15	79.755	102200000	137280000	116170000	113240000	161450000	108210000	171540000	0	67542000	146540000
P63328	sp|P63328|PP2BA_MOUSE Serine/threonine-protein phosphatase 2B catalytic subunit alpha isoform OS=Mus musculus GN=Ppp3ca PE=1 SV=1	21	21	58.643	1656200000	1836800000	1358300000	2114200000	2297400000	657380000	1964300000	1602400000	1979200000	1058200000
P46638	sp|P46638|RB11B_MOUSE Ras-related protein Rab-11B OS=Mus musculus GN=Rab11b PE=1 SV=3;sp|P62492|RB11A_MOUSE Ras-related protein Rab-11A OS=Mus musculus GN=Rab11a PE=1 SV=3	9	9	24.489	0	44273000	140940000	0	29090000	57071000	111170000	0	0	0
P56695	sp|P56695|WFS1_MOUSE Wolframin OS=Mus musculus GN=Wfs1 PE=1 SV=1	14	14	100.58	55166000	81489000	49276000	141690000	21059000	52764000	30637000	114360000	44479000	31553000
Q9D8N0	sp|Q9D8N0|EF1G_MOUSE Elongation factor 1-gamma OS=Mus musculus GN=Eef1g PE=1 SV=3	11	11	50.06	108570000	244080000	165910000	94497000	112730000	143970000	309080000	0	116900000	0
P97315	sp|P97315|CSRP1_MOUSE Cysteine and glycine-rich protein 1 OS=Mus musculus GN=Csrp1 PE=1 SV=3	7	7	20.583	223730000	1270100000	136280000	730890000	482120000	540760000	706700000	186090000	429410000	372980000
Q8JZU2	sp|Q8JZU2|TXTP_MOUSE Tricarboxylate transport protein, mitochondrial OS=Mus musculus GN=Slc25a1 PE=1 SV=1	5	5	33.931	68157000	127500000	88305000	87238000	130830000	128390000	139870000	0	57606000	70111000
Q8BLF1	sp|Q8BLF1|NCEH1_MOUSE Neutral cholesterol ester hydrolase 1 OS=Mus musculus GN=Nceh1 PE=1 SV=1	11	11	45.739	163750000	282610000	167140000	193200000	210250000	0	305920000	0	209030000	287310000
Q8CCT4	sp|Q8CCT4|TCAL5_MOUSE Transcription elongation factor A protein-like 5 OS=Mus musculus GN=Tceal5 PE=1 SV=1	5	5	22.038	46362000	47450000	109460000	50016000	0	81724000	0	118250000	0	0
P68181	sp|P68181|KAPCB_MOUSE cAMP-dependent protein kinase catalytic subunit beta OS=Mus musculus GN=Prkacb PE=1 SV=2	17	17	40.707	259520000	319840000	251180000	218330000	172120000	241080000	284530000	91421000	188400000	162330000
Q5DQR4	sp|Q5DQR4|STB5L_MOUSE Syntaxin-binding protein 5-like OS=Mus musculus GN=Stxbp5l PE=1 SV=1	11	10	131.84	24268000	74805000	70081000	78125000	45552000	0	77513000	126730000	0	27935000
Q62420	sp|Q62420|SH3G2_MOUSE Endophilin-A1 OS=Mus musculus GN=Sh3gl2 PE=1 SV=2	11	11	39.955	183850000	86187000	211760000	258370000	132720000	246860000	143970000	150440000	44778000	108380000
Q9ESW4	sp|Q9ESW4|AGK_MOUSE Acylglycerol kinase, mitochondrial OS=Mus musculus GN=Agk PE=1 SV=1	5	5	46.975	0	13182000	0	37252000	40687000	0	38281000	0	0	34303000
Q99L43	sp|Q99L43|CDS2_MOUSE Phosphatidate cytidylyltransferase 2 OS=Mus musculus GN=Cds2 PE=1 SV=1	6	6	51.313	139910000	581160000	195650000	104480000	96878000	208030000	308280000	161270000	81337000	133830000
P18872	sp|P18872|GNAO_MOUSE Guanine nucleotide-binding protein G(o) subunit alpha OS=Mus musculus GN=Gnao1 PE=1 SV=3	19	19	40.084	8678500000	6857900000	7269400000	6330700000	9924500000	3158100000	13078000000	3140300000	5189500000	6691600000
Q80ZJ1	sp|Q80ZJ1|RAP2A_MOUSE Ras-related protein Rap-2a OS=Mus musculus GN=Rap2a PE=1 SV=2	7	2	20.642	23797000	79621000	0	55297000	61357000	0	132090000	0	0	44521000
P12970	sp|P12970|RL7A_MOUSE 60S ribosomal protein L7a OS=Mus musculus GN=Rpl7a PE=1 SV=2	16	16	29.976	189190000	352950000	238600000	170400000	77672000	62176000	230050000	126670000	375150000	32309000
Q60875	sp|Q60875|ARHG2_MOUSE Rho guanine nucleotide exchange factor 2 OS=Mus musculus GN=Arhgef2 PE=1 SV=4	18	18	111.97	38483000	50345000	52094000	98249000	58635000	63776000	42734000	0	67184000	66154000
Q6PDQ2	sp|Q6PDQ2|CHD4_MOUSE Chromodomain-helicase-DNA-binding protein 4 OS=Mus musculus GN=Chd4 PE=1 SV=1;sp|A2A8L1|CHD5_MOUSE Chromodomain-helicase-DNA-binding protein 5 OS=Mus musculus GN=Chd5 PE=1 SV=1	6	6	217.75	13883000	24237000	29024000	0	19470000	0	69874000	0	0	0
Q9JIS5	sp|Q9JIS5|SV2A_MOUSE Synaptic vesicle glycoprotein 2A OS=Mus musculus GN=Sv2a PE=1 SV=1	21	21	82.646	2339700000	2897100000	1969800000	1516300000	1268800000	1581900000	2738200000	1885100000	1099100000	769380000
B2RSH2	sp|B2RSH2|GNAI1_MOUSE Guanine nucleotide-binding protein G(i) subunit alpha-1 OS=Mus musculus GN=Gnai1 PE=1 SV=1	13	10	40.361	297550000	262050000	111590000	318330000	490690000	103310000	503680000	60067000	216430000	312640000
Q6P9K9	sp|Q6P9K9|NRX3A_MOUSE Neurexin-3 OS=Mus musculus GN=Nrxn3 PE=1 SV=2	21	18	173.43	48300000	75237000	116740000	193620000	48348000	42770000	29200000	220390000	42184000	55174000
P26048	sp|P26048|GBRA2_MOUSE Gamma-aminobutyric acid receptor subunit alpha-2 OS=Mus musculus GN=Gabra2 PE=1 SV=1	7	2	51.138	0	36422000	92497000	0	52829000	0	60791000	0	0	86481000
Q8JZK9	sp|Q8JZK9|HMCS1_MOUSE Hydroxymethylglutaryl-CoA synthase, cytoplasmic OS=Mus musculus GN=Hmgcs1 PE=1 SV=1	5	5	57.568	0	95830000	0	40087000	0	37712000	41794000	0	30646000	0
Q9D1E6	sp|Q9D1E6|TBCB_MOUSE Tubulin-folding cofactor B OS=Mus musculus GN=Tbcb PE=1 SV=2	10	10	27.385	77565000	142470000	121210000	103640000	68807000	102930000	80312000	165250000	67852000	0
P58281	sp|P58281|OPA1_MOUSE Dynamin-like 120 kDa protein, mitochondrial OS=Mus musculus GN=Opa1 PE=1 SV=1	25	25	111.34	43936000	44522000	72966000	100300000	58563000	41047000	63765000	86886000	28541000	39466000
Q3UHD6	sp|Q3UHD6|SNX27_MOUSE Sorting nexin-27 OS=Mus musculus GN=Snx27 PE=1 SV=2	11	11	60.988	23951000	41728000	55529000	85609000	52805000	55558000	48477000	65341000	0	41242000
Q8VDN2	sp|Q8VDN2|AT1A1_MOUSE Sodium/potassium-transporting ATPase subunit alpha-1 OS=Mus musculus GN=Atp1a1 PE=1 SV=1	68	68	112.98	13134000000	18044000000	16680000000	20425000000	18998000000	11585000000	16496000000	11516000000	13184000000	18259000000
G5E829	sp|G5E829|AT2B1_MOUSE Plasma membrane calcium-transporting ATPase 1 OS=Mus musculus GN=Atp2b1 PE=1 SV=1	52	52	134.75	5245000000	6060400000	5044700000	4235800000	2353400000	1786400000	7804300000	2559600000	4821400000	1716800000
Q9CZ42	sp|Q9CZ42|NNRD_MOUSE ATP-dependent (S)-NAD(P)H-hydrate dehydratase OS=Mus musculus GN=Carkd PE=1 SV=1	2	2	36.717	25669000	15560000	23248000	10067000	0	0	40990000	0	11820000	8217100
O55131	sp|O55131|SEPT7_MOUSE Septin-7 OS=Mus musculus GN=Sept7 PE=1 SV=1	25	25	50.549	553630000	1473500000	852900000	1428300000	832590000	991210000	728150000	1014800000	882360000	596090000
Q62277	sp|Q62277|SYPH_MOUSE Synaptophysin OS=Mus musculus GN=Syp PE=1 SV=2	3	3	34.024	878690000	1701000000	1219800000	1654600000	823050000	344340000	2845500000	310900000	1488100000	166970000
Q9JIA1	sp|Q9JIA1|LGI1_MOUSE Leucine-rich glioma-inactivated protein 1 OS=Mus musculus GN=Lgi1 PE=1 SV=1	19	19	63.643	742220000	672330000	658950000	684790000	737030000	95214000	1087600000	0	818170000	874460000
Q6PIC6	sp|Q6PIC6|AT1A3_MOUSE Sodium/potassium-transporting ATPase subunit alpha-3 OS=Mus musculus GN=Atp1a3 PE=1 SV=1	60	35	111.69	8444000000	6943900000	9280900000	9842500000	7328300000	5473000000	7887900000	3052500000	9494300000	8521600000
Q9JJV5	sp|Q9JJV5|CCG3_MOUSE Voltage-dependent calcium channel gamma-3 subunit OS=Mus musculus GN=Cacng3 PE=2 SV=2	6	5	35.515	25023000	0	11551000	13124000	19780000	42974000	0	0	0	14272000
O88602	sp|O88602|CCG2_MOUSE Voltage-dependent calcium channel gamma-2 subunit OS=Mus musculus GN=Cacng2 PE=1 SV=1	8	8	35.894	0	0	11121000	48510000	36983000	0	0	0	49548000	30170000
P60202	sp|P60202|MYPR_MOUSE Myelin proteolipid protein OS=Mus musculus GN=Plp1 PE=1 SV=2	8	8	30.077	26886000000	9683400000	16685000000	20273000000	22250000000	7232200000	6220900000	13601000000	29244000000	22764000000
P84078	sp|P84078|ARF1_MOUSE ADP-ribosylation factor 1 OS=Mus musculus GN=Arf1 PE=1 SV=2;sp|P61205|ARF3_MOUSE ADP-ribosylation factor 3 OS=Mus musculus GN=Arf3 PE=2 SV=2;sp|Q8BSL7|ARF2_MOUSE ADP-ribosylation factor 2 OS=Mus musculus GN=Arf2 PE=1 SV=2	9	3	20.697	434710000	1960800000	938010000	1242500000	889050000	293450000	1951000000	0	1746600000	522180000
P52480	sp|P52480|KPYM_MOUSE Pyruvate kinase PKM OS=Mus musculus GN=Pkm PE=1 SV=4	42	42	57.844	6674400000	9689600000	6922200000	10185000000	12991000000	5058900000	7584900000	3418900000	11327000000	10985000000
O70325	sp|O70325|GPX41_MOUSE Phospholipid hydroperoxide glutathione peroxidase, mitochondrial OS=Mus musculus GN=Gpx4 PE=1 SV=4;sp|Q91XR9|GPX42_MOUSE Phospholipid hydroperoxide glutathione peroxidase, nuclear OS=Mus musculus GN=Gpx4 PE=1 SV=3	8	8	22.228	0	34217000	0	172640000	59342000	26220000	47343000	0	32033000	114550000
Q8BG39	sp|Q8BG39|SV2B_MOUSE Synaptic vesicle glycoprotein 2B OS=Mus musculus GN=Sv2b PE=1 SV=1	15	14	77.456	693780000	1079700000	203980000	1454100000	1012700000	239570000	1493500000	215660000	1216900000	514510000
P16054	sp|P16054|KPCE_MOUSE Protein kinase C epsilon type OS=Mus musculus GN=Prkce PE=1 SV=1	24	24	83.56	128090000	304230000	120760000	331630000	229840000	89830000	420870000	93586000	176760000	143260000
Q8BWT1	sp|Q8BWT1|THIM_MOUSE 3-ketoacyl-CoA thiolase, mitochondrial OS=Mus musculus GN=Acaa2 PE=1 SV=3	5	5	41.829	0	24182000	7896800	26468000	18523000	0	25249000	0	21902000	16790000
P58252	sp|P58252|EF2_MOUSE Elongation factor 2 OS=Mus musculus GN=Eef2 PE=1 SV=2	25	25	95.313	249690000	586510000	292150000	442080000	179550000	275850000	452650000	336680000	220060000	166750000
Q9R0K7	sp|Q9R0K7|AT2B2_MOUSE Plasma membrane calcium-transporting ATPase 2 OS=Mus musculus GN=Atp2b2 PE=1 SV=2	49	32	132.59	1499900000	1789100000	1740400000	1734400000	964160000	540510000	2298300000	679500000	1796000000	1111500000
Q5DTL9	sp|Q5DTL9|S4A10_MOUSE Sodium-driven chloride bicarbonate exchanger OS=Mus musculus GN=Slc4a10 PE=1 SV=2	16	15	125.82	78922000	70264000	87975000	95580000	45648000	80047000	117840000	79555000	38338000	0
P62259	sp|P62259|1433E_MOUSE 14-3-3 protein epsilon OS=Mus musculus GN=Ywhae PE=1 SV=1	20	17	29.174	666150000	694160000	1105300000	956840000	465100000	1451400000	629770000	594790000	491320000	81293000
P17427	sp|P17427|AP2A2_MOUSE AP-2 complex subunit alpha-2 OS=Mus musculus GN=Ap2a2 PE=1 SV=2	31	23	104.02	122370000	269910000	140020000	382440000	383920000	325180000	247300000	0	153010000	359830000
P07901	sp|P07901|HS90A_MOUSE Heat shock protein HSP 90-alpha OS=Mus musculus GN=Hsp90aa1 PE=1 SV=4	36	24	84.787	630140000	624970000	770070000	678580000	688210000	608530000	818070000	524750000	617550000	270060000
O09126	sp|O09126|SEM4D_MOUSE Semaphorin-4D OS=Mus musculus GN=Sema4d PE=1 SV=2	2	2	95.639	0	24296000	0	16581000	0	0	34216000	0	0	0
P17426	sp|P17426|AP2A1_MOUSE AP-2 complex subunit alpha-1 OS=Mus musculus GN=Ap2a1 PE=1 SV=1	34	34	107.66	1117300000	1085200000	668340000	1157700000	1156900000	627240000	1240400000	611990000	821320000	1042900000
P97427	sp|P97427|DPYL1_MOUSE Dihydropyrimidinase-related protein 1 OS=Mus musculus GN=Crmp1 PE=1 SV=1	35	33	62.167	1141400000	2227600000	678960000	2010300000	1889300000	684360000	2573000000	70657000	1892900000	1438400000
Q3UUI3	sp|Q3UUI3|THEM4_MOUSE Acyl-coenzyme A thioesterase THEM4 OS=Mus musculus GN=Them4 PE=1 SV=1	6	6	26.031	11402000	64155000	3314700	14983000	55233000	0	0	0	0	125050000
Q6ZWX6	sp|Q6ZWX6|IF2A_MOUSE Eukaryotic translation initiation factor 2 subunit 1 OS=Mus musculus GN=Eif2s1 PE=1 SV=3	11	11	36.108	81910000	165490000	62832000	92321000	85187000	0	181790000	0	110580000	117040000
Q9R1V6	sp|Q9R1V6|ADA22_MOUSE Disintegrin and metalloproteinase domain-containing protein 22 OS=Mus musculus GN=Adam22 PE=1 SV=2	12	12	99.714	175980000	541330000	153890000	521230000	315640000	250430000	359610000	220100000	306400000	307000000
O35682	sp|O35682|MYADM_MOUSE Myeloid-associated differentiation marker OS=Mus musculus GN=Myadm PE=1 SV=2	2	2	35.284	0	19614000	20032000	20482000	0	0	0	0	50842000	0
Q9JKD3	sp|Q9JKD3|SCAM5_MOUSE Secretory carrier-associated membrane protein 5 OS=Mus musculus GN=Scamp5 PE=1 SV=1	2	2	26.068	314320000	240600000	455240000	590070000	476310000	123720000	301250000	73898000	658530000	600130000
Q9D6K8	sp|Q9D6K8|FUND2_MOUSE FUN14 domain-containing protein 2 OS=Mus musculus GN=Fundc2 PE=1 SV=1	4	4	16.564	0	12022000	0	52499000	68171000	0	38643000	0	0	73802000
Q8R366	sp|Q8R366|IGSF8_MOUSE Immunoglobulin superfamily member 8 OS=Mus musculus GN=Igsf8 PE=1 SV=2	11	11	65.01	175050000	394110000	189730000	327990000	370800000	282720000	397430000	257100000	74192000	229350000
Q61584	sp|Q61584|FXR1_MOUSE Fragile X mental retardation syndrome-related protein 1 OS=Mus musculus GN=Fxr1 PE=1 SV=2	4	3	76.221	0	46614000	0	21425000	0	0	57917000	0	0	0
Q62077	sp|Q62077|PLCG1_MOUSE 1-phosphatidylinositol 4,5-bisphosphate phosphodiesterase gamma-1 OS=Mus musculus GN=Plcg1 PE=1 SV=2	9	9	149.67	0	27059000	0	30435000	0	0	48989000	0	0	0
Q8BVE3	sp|Q8BVE3|VATH_MOUSE V-type proton ATPase subunit H OS=Mus musculus GN=Atp6v1h PE=1 SV=1	20	20	55.854	967370000	1246900000	1188600000	1065800000	859690000	632530000	1048000000	1256900000	996820000	609820000
P51410	sp|P51410|RL9_MOUSE 60S ribosomal protein L9 OS=Mus musculus GN=Rpl9 PE=1 SV=2	4	4	21.881	0	121040000	53425000	56924000	94972000	0	118420000	0	0	159950000
P56480	sp|P56480|ATPB_MOUSE ATP synthase subunit beta, mitochondrial OS=Mus musculus GN=Atp5b PE=1 SV=2	25	25	56.3	1566400000	2039300000	1612800000	2361000000	1694200000	1582500000	1296600000	739810000	2371600000	1919600000
Q3B7Z2	sp|Q3B7Z2|OSBP1_MOUSE Oxysterol-binding protein 1 OS=Mus musculus GN=Osbp PE=1 SV=3	12	12	88.796	0	98254000	0	79597000	0	0	94224000	0	57689000	0
P46460	sp|P46460|NSF_MOUSE Vesicle-fusing ATPase OS=Mus musculus GN=Nsf PE=1 SV=2	46	46	82.613	1617300000	2028700000	1664300000	2623600000	3436800000	1794400000	2949600000	1950700000	1350100000	1690200000
Q8K183	sp|Q8K183|PDXK_MOUSE Pyridoxal kinase OS=Mus musculus GN=Pdxk PE=1 SV=1	9	9	35.015	68994000	115990000	53449000	211360000	56384000	0	212410000	0	0	221230000
P28659	sp|P28659|CELF1_MOUSE CUGBP Elav-like family member 1 OS=Mus musculus GN=Celf1 PE=1 SV=2	1	1	52.107	0	9000900	0	12639000	0	0	18575000	0	0	0
Q8BHE3	sp|Q8BHE3|ATCAY_MOUSE Caytaxin OS=Mus musculus GN=Atcay PE=1 SV=1	10	10	42.178	75425000	324900000	181750000	177280000	222710000	99102000	138390000	305010000	173660000	128210000
P53994	sp|P53994|RAB2A_MOUSE Ras-related protein Rab-2A OS=Mus musculus GN=Rab2a PE=1 SV=1	13	13	23.547	1071200000	993940000	1115200000	1309500000	1439100000	1004900000	946950000	211860000	1097000000	1837000000
P62267	sp|P62267|RS23_MOUSE 40S ribosomal protein S23 OS=Mus musculus GN=Rps23 PE=1 SV=3	3	3	15.807	48277000	147730000	48948000	104050000	130520000	30587000	79942000	47739000	129120000	125660000
Q3UHL1	sp|Q3UHL1|CAMKV_MOUSE CaM kinase-like vesicle-associated protein OS=Mus musculus GN=Camkv PE=1 SV=2	23	23	54.819	1115000000	751260000	1104900000	1055100000	1135000000	1025800000	1199100000	503890000	578350000	1151200000
Q8BH59	sp|Q8BH59|CMC1_MOUSE Calcium-binding mitochondrial carrier protein Aralar1 OS=Mus musculus GN=Slc25a12 PE=1 SV=1	28	28	74.569	787660000	396210000	1040600000	1476900000	1344200000	403240000	680870000	256000000	1571900000	1457900000
O70310	sp|O70310|NMT1_MOUSE Glycylpeptide N-tetradecanoyltransferase 1 OS=Mus musculus GN=Nmt1 PE=1 SV=1	12	12	56.888	161480000	125810000	120610000	89610000	80064000	51844000	106740000	138620000	94206000	108980000
Q01405	sp|Q01405|SC23A_MOUSE Protein transport protein Sec23A OS=Mus musculus GN=Sec23a PE=1 SV=2	13	13	86.161	25591000	64928000	62404000	101550000	28276000	52855000	69764000	0	52361000	69989000
P17809	sp|P17809|GTR1_MOUSE Solute carrier family 2, facilitated glucose transporter member 1 OS=Mus musculus GN=Slc2a1 PE=1 SV=4	7	7	53.984	0	281770000	217090000	114800000	194780000	0	241210000	0	285080000	174220000
Q8VHK5	sp|Q8VHK5|MLC1_MOUSE Membrane protein MLC1 OS=Mus musculus GN=Mlc1 PE=1 SV=1	2	2	41.595	0	12598000	0	15882000	19888000	0	23228000	0	0	18721000
P21279	sp|P21279|GNAQ_MOUSE Guanine nucleotide-binding protein G(q) subunit alpha OS=Mus musculus GN=Gnaq PE=1 SV=4	10	9	42.158	43412000	121930000	42974000	166130000	130250000	115620000	205890000	92412000	0	24361000
Q922J6	sp|Q922J6|TSN2_MOUSE Tetraspanin-2 OS=Mus musculus GN=Tspan2 PE=1 SV=1	3	3	24.181	212210000	102430000	59936000	86953000	46367000	98524000	46936000	153240000	45180000	97208000
Q61831	sp|Q61831|MK10_MOUSE Mitogen-activated protein kinase 10 OS=Mus musculus GN=Mapk10 PE=1 SV=2	10	10	52.532	0	180630000	47042000	35613000	78610000	0	183520000	0	0	114130000
Q9Z0S1	sp|Q9Z0S1|BPNT1_MOUSE 3(2),5-bisphosphate nucleotidase 1 OS=Mus musculus GN=Bpnt1 PE=1 SV=2	8	8	33.196	51626000	34826000	80939000	180640000	88633000	0	158280000	0	180920000	42327000
Q14BI2	sp|Q14BI2|GRM2_MOUSE Metabotropic glutamate receptor 2 OS=Mus musculus GN=Grm2 PE=1 SV=2	10	8	95.886	31042000	57060000	0	0	41316000	0	62238000	0	0	50843000
Q8C078	sp|Q8C078|KKCC2_MOUSE Calcium/calmodulin-dependent protein kinase kinase 2 OS=Mus musculus GN=Camkk2 PE=1 SV=2	4	4	64.617	0	17611000	0	21501000	0	0	34198000	0	0	0
Q8CJ19	sp|Q8CJ19|MICA3_MOUSE Protein-methionine sulfoxide oxidase MICAL3 OS=Mus musculus GN=Mical3 PE=1 SV=2	12	12	223.72	0	17293000	28953000	69790000	23599000	0	30632000	42266000	17726000	31596000
P28660	sp|P28660|NCKP1_MOUSE Nck-associated protein 1 OS=Mus musculus GN=Nckap1 PE=1 SV=2	38	38	128.78	630780000	774710000	787750000	894680000	554120000	441260000	751620000	557090000	645260000	793080000
P08228	sp|P08228|SODC_MOUSE Superoxide dismutase [Cu-Zn] OS=Mus musculus GN=Sod1 PE=1 SV=2	5	5	15.942	575310000	396430000	378220000	594290000	380830000	489680000	655220000	263700000	596820000	32867000
Q03265	sp|Q03265|ATPA_MOUSE ATP synthase subunit alpha, mitochondrial OS=Mus musculus GN=Atp5a1 PE=1 SV=1	40	40	59.752	4456200000	9404800000	4484900000	7867200000	7998300000	3059400000	8563100000	2302900000	9559000000	6507500000
Q8R2Y0	sp|Q8R2Y0|ABHD6_MOUSE Monoacylglycerol lipase ABHD6 OS=Mus musculus GN=Abhd6 PE=1 SV=1	6	6	38.204	37174000	96594000	36990000	85096000	0	0	87856000	79923000	0	56600000
P16858	sp|P16858|G3P_MOUSE Glyceraldehyde-3-phosphate dehydrogenase OS=Mus musculus GN=Gapdh PE=1 SV=2	27	27	35.81	8580700000	16657000000	10662000000	15285000000	15149000000	12307000000	11881000000	6714100000	6306000000	20976000000
P40142	sp|P40142|TKT_MOUSE Transketolase OS=Mus musculus GN=Tkt PE=1 SV=1	25	25	67.63	423050000	1006000000	525060000	903530000	753410000	663150000	1175700000	210270000	551590000	568680000
Q8VHJ5	sp|Q8VHJ5|MARK1_MOUSE Serine/threonine-protein kinase MARK1 OS=Mus musculus GN=Mark1 PE=1 SV=2	10	8	88.334	0	22311000	52911000	25404000	0	0	61181000	0	27142000	0
P22892	sp|P22892|AP1G1_MOUSE AP-1 complex subunit gamma-1 OS=Mus musculus GN=Ap1g1 PE=1 SV=3	8	8	91.349	39447000	42822000	21215000	35957000	29076000	65405000	54689000	18262000	9579900	0
Q8C0M9	sp|Q8C0M9|ASGL1_MOUSE Isoaspartyl peptidase/L-asparaginase OS=Mus musculus GN=Asrgl1 PE=1 SV=1	8	8	33.95	139010000	49481000	210680000	191380000	0	56381000	68141000	60947000	254830000	78329000
Q9WUA3	sp|Q9WUA3|PFKAP_MOUSE ATP-dependent 6-phosphofructokinase, platelet type OS=Mus musculus GN=Pfkp PE=1 SV=1	31	29	85.454	240210000	1421000000	394180000	1055900000	679270000	158420000	930510000	50964000	1168400000	1021000000
Q7TMM9	sp|Q7TMM9|TBB2A_MOUSE Tubulin beta-2A chain OS=Mus musculus GN=Tubb2a PE=1 SV=1	29	11	49.906	1770700000	1804000000	1077000000	659180000	514380000	1743700000	1130600000	1572900000	228690000	441250000
Q8BXR1	sp|Q8BXR1|S7A14_MOUSE Probable cationic amino acid transporter OS=Mus musculus GN=Slc7a14 PE=1 SV=1	6	6	83.983	32421000	76166000	72925000	100270000	59195000	70530000	58448000	79293000	46262000	45212000
Q9JHU4	sp|Q9JHU4|DYHC1_MOUSE Cytoplasmic dynein 1 heavy chain 1 OS=Mus musculus GN=Dync1h1 PE=1 SV=2	167	167	532.04	2145000000	2680300000	2111900000	2511300000	2210400000	1069400000	3272800000	818740000	1880000000	3219400000
Q9Z1S5	sp|Q9Z1S5|SEPT3_MOUSE Neuronal-specific septin-3 OS=Mus musculus GN=Sept3 PE=1 SV=2	12	12	40.037	132410000	218390000	168590000	410140000	394350000	215050000	272590000	242220000	246800000	189210000
Q61699	sp|Q61699|HS105_MOUSE Heat shock protein 105 kDa OS=Mus musculus GN=Hsph1 PE=1 SV=2	33	31	96.406	304390000	591840000	51130000	292450000	242220000	25435000	746420000	136930000	241990000	157540000
O35633	sp|O35633|VIAAT_MOUSE Vesicular inhibitory amino acid transporter OS=Mus musculus GN=Slc32a1 PE=1 SV=3	8	8	57.38	348870000	646860000	591520000	518150000	431440000	153520000	684160000	375380000	407870000	622830000
Q9QUI0	sp|Q9QUI0|RHOA_MOUSE Transforming protein RhoA OS=Mus musculus GN=Rhoa PE=1 SV=1	7	7	21.782	44102000	256020000	31636000	123680000	47703000	0	257100000	71048000	116880000	0
Q640R3	sp|Q640R3|HECAM_MOUSE Hepatocyte cell adhesion molecule OS=Mus musculus GN=Hepacam PE=1 SV=2	11	11	46.366	121240000	214190000	67195000	207800000	96723000	84987000	197260000	166150000	177290000	0
Q3U0M1	sp|Q3U0M1|TPPC9_MOUSE Trafficking protein particle complex subunit 9 OS=Mus musculus GN=Trappc9 PE=1 SV=2	5	5	128.23	15067000	0	0	5449500	14704000	0	20603000	0	10640000	0
P62812	sp|P62812|GBRA1_MOUSE Gamma-aminobutyric acid receptor subunit alpha-1 OS=Mus musculus GN=Gabra1 PE=1 SV=1	14	14	51.753	86668000	48640000	202280000	174100000	43327000	100850000	132330000	59829000	86413000	112950000
Q8K0T0	sp|Q8K0T0|RTN1_MOUSE Reticulon-1 OS=Mus musculus GN=Rtn1 PE=1 SV=1	33	33	83.571	2833700000	3440500000	3731400000	3492600000	3217000000	3408700000	1518400000	3475600000	2499600000	3942700000
Q920I9	sp|Q920I9|WDR7_MOUSE WD repeat-containing protein 7 OS=Mus musculus GN=Wdr7 PE=1 SV=3	35	35	163.45	406180000	345210000	358180000	457210000	229400000	208250000	359400000	235530000	314550000	478890000
Q8CHC4	sp|Q8CHC4|SYNJ1_MOUSE Synaptojanin-1 OS=Mus musculus GN=Synj1 PE=1 SV=3	57	57	172.62	1885800000	2684400000	2363500000	2103600000	2240100000	1102700000	2781300000	1277200000	2109300000	2767900000
Q5M8N0	sp|Q5M8N0|CNRP1_MOUSE CB1 cannabinoid receptor-interacting protein 1 OS=Mus musculus GN=Cnrip1 PE=1 SV=1	8	8	18.612	80150000	509810000	371060000	423080000	465630000	208500000	620420000	76878000	89188000	655340000
P19246	sp|P19246|NFH_MOUSE Neurofilament heavy polypeptide OS=Mus musculus GN=Nefh PE=1 SV=3	22	20	116.99	65109000	0	129960000	193880000	88736000	182750000	0	207160000	37027000	0
Q9CQA3	sp|Q9CQA3|SDHB_MOUSE Succinate dehydrogenase [ubiquinone] iron-sulfur subunit, mitochondrial OS=Mus musculus GN=Sdhb PE=1 SV=1	7	7	31.814	70090000	49144000	100370000	78276000	45375000	0	146690000	82823000	0	78225000
Q9CWZ7	sp|Q9CWZ7|SNAG_MOUSE Gamma-soluble NSF attachment protein OS=Mus musculus GN=Napg PE=1 SV=1	8	8	34.732	41690000	30485000	0	29282000	30096000	45820000	27495000	0	44692000	0
Q8BK64	sp|Q8BK64|AHSA1_MOUSE Activator of 90 kDa heat shock protein ATPase homolog 1 OS=Mus musculus GN=Ahsa1 PE=1 SV=2	13	13	38.117	173010000	124420000	183990000	167570000	162530000	222990000	140790000	253990000	0	110820000
P31648	sp|P31648|SC6A1_MOUSE Sodium- and chloride-dependent GABA transporter 1 OS=Mus musculus GN=Slc6a1 PE=1 SV=2	7	7	67.001	693430000	944490000	736570000	624560000	269930000	31806000	2092900000	0	767260000	48335000
P35803	sp|P35803|GPM6B_MOUSE Neuronal membrane glycoprotein M6-b OS=Mus musculus GN=Gpm6b PE=1 SV=2	9	9	36.209	904530000	1618700000	1988300000	1981300000	760060000	661990000	1660600000	1682700000	1411100000	1112000000
Q7TMB8	sp|Q7TMB8|CYFP1_MOUSE Cytoplasmic FMR1-interacting protein 1 OS=Mus musculus GN=Cyfip1 PE=1 SV=1	26	12	145.24	21047000	65608000	0	94481000	82640000	65513000	19642000	81632000	31317000	39451000
P61329	sp|P61329|FGF12_MOUSE Fibroblast growth factor 12 OS=Mus musculus GN=Fgf12 PE=1 SV=1;sp|P70379|FGF14_MOUSE Fibroblast growth factor 14 OS=Mus musculus GN=Fgf14 PE=2 SV=1	3	3	27.399	19387000	0	0	44333000	77041000	0	0	0	39063000	87746000
P05213	sp|P05213|TBA1B_MOUSE Tubulin alpha-1B chain OS=Mus musculus GN=Tuba1b PE=1 SV=2	27	27	50.151	8398400000	17092000000	4742600000	18618000000	23299000000	11335000000	15746000000	5876400000	7664000000	24389000000
Q9DCT2	sp|Q9DCT2|NDUS3_MOUSE NADH dehydrogenase [ubiquinone] iron-sulfur protein 3, mitochondrial OS=Mus musculus GN=Ndufs3 PE=1 SV=2	10	10	30.149	63708000	65962000	53170000	181520000	283050000	103490000	35806000	124550000	0	320150000
P25444	sp|P25444|RS2_MOUSE 40S ribosomal protein S2 OS=Mus musculus GN=Rps2 PE=1 SV=3	6	6	31.231	64222000	79211000	30307000	58202000	78558000	118190000	0	0	62139000	100500000
Q9CQ91	sp|Q9CQ91|NDUA3_MOUSE NADH dehydrogenase [ubiquinone] 1 alpha subcomplex subunit 3 OS=Mus musculus GN=Ndufa3 PE=1 SV=1	2	2	9.3308	38248000	30759000	56326000	147870000	108780000	47276000	41017000	109450000	147760000	0
P14094	sp|P14094|AT1B1_MOUSE Sodium/potassium-transporting ATPase subunit beta-1 OS=Mus musculus GN=Atp1b1 PE=1 SV=1	13	13	35.194	2536600000	850190000	2081400000	2006500000	1968100000	1259400000	2163600000	263300000	2564600000	2290400000
Q8R570	sp|Q8R570|SNP47_MOUSE Synaptosomal-associated protein 47 OS=Mus musculus GN=Snap47 PE=1 SV=1	11	11	46.524	149500000	59475000	86021000	116480000	98611000	0	67028000	0	147000000	248210000
Q8VHH5	sp|Q8VHH5|AGAP3_MOUSE Arf-GAP with GTPase, ANK repeat and PH domain-containing protein 3 OS=Mus musculus GN=Agap3 PE=1 SV=1	9	9	97.964	82977000	30170000	76598000	60887000	25645000	82776000	75423000	66360000	25811000	0
Q8BJI1	sp|Q8BJI1|S6A17_MOUSE Sodium-dependent neutral amino acid transporter SLC6A17 OS=Mus musculus GN=Slc6a17 PE=1 SV=1	10	10	81.07	224020000	173740000	124120000	148590000	122900000	201790000	275800000	144440000	31385000	65594000
P62827	sp|P62827|RAN_MOUSE GTP-binding nuclear protein Ran OS=Mus musculus GN=Ran PE=1 SV=3	15	15	24.423	1088300000	1347700000	981410000	711580000	863730000	286550000	2352900000	308710000	733490000	844250000
Q9D0M3	sp|Q9D0M3|CY1_MOUSE Cytochrome c1, heme protein, mitochondrial OS=Mus musculus GN=Cyc1 PE=1 SV=1	9	9	35.327	68713000	209620000	103960000	283750000	226660000	104340000	182120000	74528000	164840000	285410000
Q9Z1Q2	sp|Q9Z1Q2|ABHGA_MOUSE Protein ABHD16A OS=Mus musculus GN=Abhd16a PE=1 SV=3	12	12	63.085	35404000	39291000	0	30828000	0	0	25544000	0	0	70449000
Q60854	sp|Q60854|SPB6_MOUSE Serpin B6 OS=Mus musculus GN=Serpinb6 PE=1 SV=1	8	8	42.598	19827000	66747000	28773000	96129000	63209000	0	50384000	0	107710000	92097000
Q01065	sp|Q01065|PDE1B_MOUSE Calcium/calmodulin-dependent 3,5-cyclic nucleotide phosphodiesterase 1B OS=Mus musculus GN=Pde1b PE=1 SV=2	28	28	61.225	371880000	1338500000	569200000	749380000	1005400000	689760000	945210000	478160000	666210000	896730000
Q80XI4	sp|Q80XI4|PI42B_MOUSE Phosphatidylinositol 5-phosphate 4-kinase type-2 beta OS=Mus musculus GN=Pip4k2b PE=1 SV=1	12	12	47.318	55283000	107820000	103410000	183460000	43028000	98375000	118660000	99432000	74821000	59333000
Q9D7X3	sp|Q9D7X3|DUS3_MOUSE Dual specificity protein phosphatase 3 OS=Mus musculus GN=Dusp3 PE=1 SV=1	3	3	20.472	0	44545000	0	53594000	43047000	32994000	0	0	53888000	42521000
E9Q3L2	sp|E9Q3L2|PI4KA_MOUSE Phosphatidylinositol 4-kinase alpha OS=Mus musculus GN=Pi4ka PE=2 SV=2	27	27	237.04	49480000	58557000	0	111310000	84715000	107530000	60276000	0	42360000	68798000
Q5SSL4	sp|Q5SSL4|ABR_MOUSE Active breakpoint cluster region-related protein OS=Mus musculus GN=Abr PE=1 SV=1	18	16	97.666	131080000	90732000	0	112050000	90205000	89516000	148300000	0	0	151540000
A2AN08	sp|A2AN08|UBR4_MOUSE E3 ubiquitin-protein ligase UBR4 OS=Mus musculus GN=Ubr4 PE=1 SV=1	16	16	572.28	15733000	29407000	30415000	30223000	32270000	43895000	59755000	0	23263000	0
Q6ZQ18	sp|Q6ZQ18|EFR3B_MOUSE Protein EFR3 homolog B OS=Mus musculus GN=Efr3b PE=1 SV=2	13	13	92.405	0	55453000	77029000	47467000	67689000	0	106100000	0	45356000	76216000
Q04447	sp|Q04447|KCRB_MOUSE Creatine kinase B-type OS=Mus musculus GN=Ckb PE=1 SV=1	25	25	42.713	1108100000	2064100000	962600000	2080400000	1948700000	1371700000	3271800000	493970000	934110000	1446500000
O88704	sp|O88704|HCN1_MOUSE Potassium/sodium hyperpolarization-activated cyclic nucleotide-gated channel 1 OS=Mus musculus GN=Hcn1 PE=1 SV=1	8	8	102.43	19988000	33801000	0	40466000	28007000	40900000	25731000	0	19487000	26543000
Q9R0P3	sp|Q9R0P3|ESTD_MOUSE S-formylglutathione hydrolase OS=Mus musculus GN=Esd PE=1 SV=1	7	7	31.319	53728000	278210000	178880000	272400000	191760000	109980000	478200000	65988000	123170000	122490000
Q9D9B0	sp|Q9D9B0|CCD70_MOUSE Coiled-coil domain-containing protein 70 OS=Mus musculus GN=Ccdc70 PE=2 SV=1	1	1	27.598	28819000	0	25204000	0	0	0	0	0	0	49907000
P56135	sp|P56135|ATPK_MOUSE ATP synthase subunit f, mitochondrial OS=Mus musculus GN=Atp5j2 PE=1 SV=3	3	3	10.344	525470000	80068000	276530000	345620000	299530000	1024400000	72757000	0	0	313770000
P97300	sp|P97300|NPTN_MOUSE Neuroplastin OS=Mus musculus GN=Nptn PE=1 SV=3	17	17	44.373	598310000	700630000	623630000	928320000	897940000	487670000	739250000	822630000	758680000	658440000
P62774	sp|P62774|MTPN_MOUSE Myotrophin OS=Mus musculus GN=Mtpn PE=1 SV=2	3	3	12.861	84815000	35093000	61919000	42290000	49585000	65736000	86462000	56702000	0	44267000
Q8C8N2	sp|Q8C8N2|SCAI_MOUSE Protein SCAI OS=Mus musculus GN=Scai PE=1 SV=2	4	4	70.274	15463000	21055000	0	16024000	0	0	48669000	0	0	0
P28663	sp|P28663|SNAB_MOUSE Beta-soluble NSF attachment protein OS=Mus musculus GN=Napb PE=1 SV=2	12	12	33.557	317840000	231800000	569430000	455740000	222780000	257280000	467760000	318800000	477690000	144120000
P08752	sp|P08752|GNAI2_MOUSE Guanine nucleotide-binding protein G(i) subunit alpha-2 OS=Mus musculus GN=Gnai2 PE=1 SV=5	13	6	40.489	223580000	111310000	197310000	82135000	139410000	113500000	194240000	253600000	0	140690000
Q9D819	sp|Q9D819|IPYR_MOUSE Inorganic pyrophosphatase OS=Mus musculus GN=Ppa1 PE=1 SV=1	7	7	32.667	0	38487000	0	129580000	21619000	0	52293000	0	49789000	74824000
Q91WS0	sp|Q91WS0|CISD1_MOUSE CDGSH iron-sulfur domain-containing protein 1 OS=Mus musculus GN=Cisd1 PE=1 SV=1	4	4	12.097	115700000	240140000	56545000	236580000	252350000	0	482660000	0	254400000	105200000
Q60870	sp|Q60870|REEP5_MOUSE Receptor expression-enhancing protein 5 OS=Mus musculus GN=Reep5 PE=1 SV=1	3	3	21.05	189750000	201980000	234480000	226650000	0	313930000	145190000	152700000	185420000	0
P10852	sp|P10852|4F2_MOUSE 4F2 cell-surface antigen heavy chain OS=Mus musculus GN=Slc3a2 PE=1 SV=1	18	18	58.336	761340000	1327000000	609920000	728100000	825600000	745050000	1628200000	282820000	709770000	609120000
O55234	sp|O55234|PSB5_MOUSE Proteasome subunit beta type-5 OS=Mus musculus GN=Psmb5 PE=1 SV=3	11	11	28.532	158610000	202270000	224640000	228820000	69629000	245070000	163310000	163880000	203930000	51215000
Q9CR62	sp|Q9CR62|M2OM_MOUSE Mitochondrial 2-oxoglutarate/malate carrier protein OS=Mus musculus GN=Slc25a11 PE=1 SV=3	20	20	34.155	1255600000	876180000	1085400000	1117400000	1535400000	827510000	718690000	1132800000	586120000	2235300000
P63318	sp|P63318|KPCG_MOUSE Protein kinase C gamma type OS=Mus musculus GN=Prkcg PE=1 SV=1	24	24	78.357	461500000	806740000	466840000	633610000	386490000	121270000	1154700000	55264000	946800000	304030000
B9EKR1	sp|B9EKR1|PRPTZ_MOUSE Receptor-type tyrosine-protein phosphatase zeta OS=Mus musculus GN=Ptprz1 PE=1 SV=1	12	12	254.4	126030000	218920000	98410000	145580000	74641000	132900000	194140000	120570000	175040000	0
P26443	sp|P26443|DHE3_MOUSE Glutamate dehydrogenase 1, mitochondrial OS=Mus musculus GN=Glud1 PE=1 SV=1	22	22	61.336	373840000	1092400000	563320000	823640000	852840000	501420000	1240000000	758970000	557310000	420830000
Q921J2	sp|Q921J2|RHEB_MOUSE GTP-binding protein Rheb OS=Mus musculus GN=Rheb PE=1 SV=1	6	6	20.451	122540000	102770000	97471000	59898000	123740000	0	108760000	94137000	133980000	138540000
Q9D1K7	sp|Q9D1K7|CT027_MOUSE UPF0687 protein C20orf27 homolog OS=Mus musculus PE=1 SV=3	3	3	19.476	0	58240000	67748000	105590000	60127000	0	46329000	0	131120000	96554000
P62918	sp|P62918|RL8_MOUSE 60S ribosomal protein L8 OS=Mus musculus GN=Rpl8 PE=1 SV=2	7	7	28.024	53583000	0	57245000	105080000	0	0	0	108280000	94591000	0
Q9CPT4	sp|Q9CPT4|MYDGF_MOUSE Myeloid-derived growth factor OS=Mus musculus GN=Mydgf PE=1 SV=1	2	2	17.982	14147000	4264900	0	0	23380000	0	13512000	0	0	25803000
P68404	sp|P68404|KPCB_MOUSE Protein kinase C beta type OS=Mus musculus GN=Prkcb PE=1 SV=4	21	20	76.75	787350000	1227300000	1161000000	975090000	726640000	394510000	1703500000	275630000	1133000000	1094000000
Q8K0U4	sp|Q8K0U4|HS12A_MOUSE Heat shock 70 kDa protein 12A OS=Mus musculus GN=Hspa12a PE=1 SV=1	27	27	74.87	605650000	987850000	940750000	831600000	877530000	479550000	1084400000	774590000	775230000	898490000
P63017	sp|P63017|HSP7C_MOUSE Heat shock cognate 71 kDa protein OS=Mus musculus GN=Hspa8 PE=1 SV=1	34	34	70.87	2194400000	2242500000	1853600000	2619800000	2443900000	2342700000	2783500000	2041500000	1793100000	1859900000
Q9CPU4	sp|Q9CPU4|MGST3_MOUSE Microsomal glutathione S-transferase 3 OS=Mus musculus GN=Mgst3 PE=1 SV=1	2	2	16.958	62844000	0	68846000	0	16756000	0	0	78427000	0	63131000
Q9CQI6	sp|Q9CQI6|COTL1_MOUSE Coactosin-like protein OS=Mus musculus GN=Cotl1 PE=1 SV=3	7	7	15.944	440890000	403580000	402090000	196480000	138290000	113980000	454860000	446990000	212320000	282390000
O88844	sp|O88844|IDHC_MOUSE Isocitrate dehydrogenase [NADP] cytoplasmic OS=Mus musculus GN=Idh1 PE=1 SV=2	9	9	46.674	14493000	28667000	0	55945000	27713000	54060000	28423000	0	21159000	17742000
Q80TR1	sp|Q80TR1|AGRL1_MOUSE Adhesion G protein-coupled receptor L1 OS=Mus musculus GN=Adgrl1 PE=1 SV=2	19	19	161.68	35044000	68082000	38323000	50295000	50359000	70435000	59237000	0	46347000	55755000
P61255	sp|P61255|RL26_MOUSE 60S ribosomal protein L26 OS=Mus musculus GN=Rpl26 PE=1 SV=1	7	7	17.258	85414000	127660000	166290000	95697000	0	71094000	96791000	136060000	63436000	89738000
O88485	sp|O88485|DC1I1_MOUSE Cytoplasmic dynein 1 intermediate chain 1 OS=Mus musculus GN=Dync1i1 PE=1 SV=2	13	13	70.724	84084000	342110000	305070000	147320000	42828000	249900000	300950000	142010000	157860000	37350000
Q8VEH3	sp|Q8VEH3|ARL8A_MOUSE ADP-ribosylation factor-like protein 8A OS=Mus musculus GN=Arl8a PE=1 SV=1	8	8	21.39	164660000	350160000	226530000	255420000	94359000	142150000	423560000	101520000	177270000	207790000
Q9QYS2	sp|Q9QYS2|GRM3_MOUSE Metabotropic glutamate receptor 3 OS=Mus musculus GN=Grm3 PE=1 SV=1	12	12	99.113	169350000	173910000	111790000	196830000	185160000	0	87268000	80966000	274450000	366920000
Q9Z1Z2	sp|Q9Z1Z2|STRAP_MOUSE Serine-threonine kinase receptor-associated protein OS=Mus musculus GN=Strap PE=1 SV=2	11	11	38.442	92457000	134300000	178060000	112950000	106360000	92347000	204820000	170780000	58565000	78232000
P62482	sp|P62482|KCAB2_MOUSE Voltage-gated potassium channel subunit beta-2 OS=Mus musculus GN=Kcnab2 PE=1 SV=1	8	8	41.021	58666000	70208000	0	162190000	81759000	0	93544000	92166000	94976000	80801000
Q9D1R9	sp|Q9D1R9|RL34_MOUSE 60S ribosomal protein L34 OS=Mus musculus GN=Rpl34 PE=1 SV=2	5	5	13.293	42870000	0	88748000	40615000	55049000	77340000	0	24392000	91131000	28043000
Q8BMP6	sp|Q8BMP6|GCP60_MOUSE Golgi resident protein GCP60 OS=Mus musculus GN=Acbd3 PE=1 SV=3	5	5	60.18	0	21241000	0	16039000	0	0	20009000	0	16409000	0
P47857	sp|P47857|PFKAM_MOUSE ATP-dependent 6-phosphofructokinase, muscle type OS=Mus musculus GN=Pfkm PE=1 SV=3	35	35	85.268	1140600000	2043000000	1248900000	1761100000	1869600000	1648800000	1953900000	842180000	1565600000	1875100000
Q99KI0	sp|Q99KI0|ACON_MOUSE Aconitate hydratase, mitochondrial OS=Mus musculus GN=Aco2 PE=1 SV=1	39	39	85.462	1768000000	2439000000	1507400000	2907300000	2803300000	1815800000	3156500000	1333200000	2182500000	2723000000
Q91V14	sp|Q91V14|S12A5_MOUSE Solute carrier family 12 member 5 OS=Mus musculus GN=Slc12a5 PE=1 SV=2	33	33	126.27	1092000000	1713100000	940370000	1016500000	1491600000	1022700000	1254300000	1160600000	803280000	1896300000
O08749	sp|O08749|DLDH_MOUSE Dihydrolipoyl dehydrogenase, mitochondrial OS=Mus musculus GN=Dld PE=1 SV=2	17	17	54.272	374150000	1056600000	415670000	402240000	286660000	304870000	1541400000	218410000	231770000	200460000
P58021	sp|P58021|TM9S2_MOUSE Transmembrane 9 superfamily member 2 OS=Mus musculus GN=Tm9sf2 PE=1 SV=1	5	5	75.329	0	66068000	21359000	20147000	28002000	41866000	31711000	0	0	60045000
O35136	sp|O35136|NCAM2_MOUSE Neural cell adhesion molecule 2 OS=Mus musculus GN=Ncam2 PE=1 SV=1	23	23	93.203	324140000	434990000	253120000	279700000	569970000	398780000	562670000	421520000	111920000	342200000
Q8CGP6	sp|Q8CGP6|H2A1H_MOUSE Histone H2A type 1-H OS=Mus musculus GN=Hist1h2ah PE=1 SV=3;sp|Q8R1M2|H2AJ_MOUSE Histone H2A.J OS=Mus musculus GN=H2afj PE=1 SV=1;sp|Q64523|H2A2C_MOUSE Histone H2A type 2-C OS=Mus musculus GN=Hist2h2ac PE=1 SV=3;sp|Q8CGP7|H2A1K_MOUSE	5	5	13.95	86917000	21583000	147960000	57831000	123120000	187520000	0	63039000	65774000	116600000
P30275	sp|P30275|KCRU_MOUSE Creatine kinase U-type, mitochondrial OS=Mus musculus GN=Ckmt1 PE=1 SV=1	15	15	47.003	346820000	571360000	283030000	319100000	267460000	351060000	726730000	175860000	330870000	188350000
Q9ERL9	sp|Q9ERL9|GCYA3_MOUSE Guanylate cyclase soluble subunit alpha-3 OS=Mus musculus GN=Gucy1a3 PE=1 SV=2	8	8	77.587	14743000	67401000	0	34026000	26689000	0	68707000	15274000	17548000	40148000
O88543	sp|O88543|CSN3_MOUSE COP9 signalosome complex subunit 3 OS=Mus musculus GN=Cops3 PE=1 SV=3	7	7	47.832	0	33553000	35543000	38066000	0	35686000	0	52184000	18575000	0
O70172	sp|O70172|PI42A_MOUSE Phosphatidylinositol 5-phosphate 4-kinase type-2 alpha OS=Mus musculus GN=Pip4k2a PE=1 SV=1	10	6	46.151	41026000	69446000	29193000	58179000	45905000	42680000	111860000	66757000	0	21332000
P14152	sp|P14152|MDHC_MOUSE Malate dehydrogenase, cytoplasmic OS=Mus musculus GN=Mdh1 PE=1 SV=3	17	17	36.511	1591800000	2269500000	1195600000	2319400000	1358100000	1406300000	2522300000	1269100000	1945100000	1581500000
Q9R0Q6	sp|Q9R0Q6|ARC1A_MOUSE Actin-related protein 2/3 complex subunit 1A OS=Mus musculus GN=Arpc1a PE=1 SV=1	15	15	41.626	444880000	297850000	321070000	1151800000	949200000	88039000	447100000	259040000	1834100000	535170000
P18760	sp|P18760|COF1_MOUSE Cofilin-1 OS=Mus musculus GN=Cfl1 PE=1 SV=3	14	14	18.559	661150000	1240700000	241870000	748980000	603810000	527330000	1521900000	201970000	828380000	415470000
Q9CYT6	sp|Q9CYT6|CAP2_MOUSE Adenylyl cyclase-associated protein 2 OS=Mus musculus GN=Cap2 PE=1 SV=1	20	19	52.861	400460000	313590000	459210000	408740000	325680000	303030000	428700000	223310000	476260000	477340000
Q8BVQ5	sp|Q8BVQ5|PPME1_MOUSE Protein phosphatase methylesterase 1 OS=Mus musculus GN=Ppme1 PE=1 SV=5	9	9	42.256	0	104720000	49604000	61822000	0	49284000	108840000	0	0	58398000
Q99104	sp|Q99104|MYO5A_MOUSE Unconventional myosin-Va OS=Mus musculus GN=Myo5a PE=1 SV=2	59	59	215.54	504230000	217190000	774810000	739520000	412210000	311620000	692080000	184900000	1020800000	447890000
P70387	sp|P70387|HFE_MOUSE Hereditary hemochromatosis protein homolog OS=Mus musculus GN=Hfe PE=1 SV=2	1	1	40.534	417660000	0	275450000	25716000	0	549880000	0	0	172410000	0
Q91WC3	sp|Q91WC3|ACSL6_MOUSE Long-chain-fatty-acid--CoA ligase 6 OS=Mus musculus GN=Acsl6 PE=1 SV=1	20	20	78.016	105320000	272230000	0	411250000	247570000	0	324720000	403580000	55241000	257940000
Q9CXJ4	sp|Q9CXJ4|ABCB8_MOUSE ATP-binding cassette sub-family B member 8, mitochondrial OS=Mus musculus GN=Abcb8 PE=1 SV=1	12	12	77.999	40935000	55485000	75065000	35131000	39547000	32237000	99895000	76055000	39205000	0
P62761	sp|P62761|VISL1_MOUSE Visinin-like protein 1 OS=Mus musculus GN=Vsnl1 PE=1 SV=2	8	8	22.142	159900000	267290000	190340000	336540000	146400000	131700000	649150000	67672000	182950000	78781000
P55258	sp|P55258|RAB8A_MOUSE Ras-related protein Rab-8A OS=Mus musculus GN=Rab8a PE=1 SV=2	8	5	23.668	70124000	42781000	52640000	23865000	52802000	50362000	85575000	0	25062000	83463000
P61027	sp|P61027|RAB10_MOUSE Ras-related protein Rab-10 OS=Mus musculus GN=Rab10 PE=1 SV=1	15	15	22.541	974710000	946400000	2071800000	1649200000	1237200000	1837600000	1162300000	1696000000	1432100000	839780000
Q9CZ13	sp|Q9CZ13|QCR1_MOUSE Cytochrome b-c1 complex subunit 1, mitochondrial OS=Mus musculus GN=Uqcrc1 PE=1 SV=2	18	18	52.851	250410000	352600000	334660000	669450000	338120000	261450000	184000000	381260000	806100000	341720000
Q8BGH4	sp|Q8BGH4|REEP1_MOUSE Receptor expression-enhancing protein 1 OS=Mus musculus GN=Reep1 PE=1 SV=1	5	5	22.284	29010000	0	34042000	26218000	0	0	0	40058000	0	50703000
P47911	sp|P47911|RL6_MOUSE 60S ribosomal protein L6 OS=Mus musculus GN=Rpl6 PE=1 SV=3	15	15	33.509	202890000	339330000	468690000	368900000	92817000	261790000	380510000	38571000	651710000	167290000
Q9D172	sp|Q9D172|ES1_MOUSE ES1 protein homolog, mitochondrial OS=Mus musculus GN=D10Jhu81e PE=1 SV=1	12	12	28.09	229840000	417780000	289150000	273620000	202800000	384430000	466400000	171390000	287650000	139320000
P15105	sp|P15105|GLNA_MOUSE Glutamine synthetase OS=Mus musculus GN=Glul PE=1 SV=6	17	17	42.119	2201500000	2269300000	932780000	3201100000	1936900000	585350000	3392600000	509170000	3841500000	2488700000
Q02105	sp|Q02105|C1QC_MOUSE Complement C1q subcomponent subunit C OS=Mus musculus GN=C1qc PE=1 SV=2	4	4	25.991	953260000	452760000	586950000	295100000	122850000	419570000	708020000	312000000	903490000	133880000
Q62283	sp|Q62283|TSN7_MOUSE Tetraspanin-7 OS=Mus musculus GN=Tspan7 PE=1 SV=2	2	2	27.544	86347000	5548700	124860000	10950000	0	97578000	1122200	136120000	0	0
Q60771	sp|Q60771|CLD11_MOUSE Claudin-11 OS=Mus musculus GN=Cldn11 PE=1 SV=1	3	3	22.114	2650500000	4485400000	3823400000	2857800000	0	2493800000	4822600000	2055800000	4879300000	0
P35486	sp|P35486|ODPA_MOUSE Pyruvate dehydrogenase E1 component subunit alpha, somatic form, mitochondrial OS=Mus musculus GN=Pdha1 PE=1 SV=1	20	20	43.231	94694000	534570000	396620000	605390000	435560000	310680000	309580000	515620000	565510000	431870000
Q9DB50	sp|Q9DB50|AP1S2_MOUSE AP-1 complex subunit sigma-2 OS=Mus musculus GN=Ap1s2 PE=1 SV=1	1	1	18.929	0	20948000	0	33183000	13708000	0	37110000	0	32943000	0
Q9Z1G3	sp|Q9Z1G3|VATC1_MOUSE V-type proton ATPase subunit C 1 OS=Mus musculus GN=Atp6v1c1 PE=1 SV=4	12	12	43.887	57201000	42070000	86389000	45661000	0	73269000	54276000	111330000	0	0
P08414	sp|P08414|KCC4_MOUSE Calcium/calmodulin-dependent protein kinase type IV OS=Mus musculus GN=Camk4 PE=1 SV=2	8	8	52.627	0	0	43531000	54593000	61926000	0	99701000	0	0	65762000
Q62188	sp|Q62188|DPYL3_MOUSE Dihydropyrimidinase-related protein 3 OS=Mus musculus GN=Dpysl3 PE=1 SV=1	21	15	61.936	472380000	867210000	771370000	579160000	942700000	1246400000	1925900000	89053000	341840000	166320000
Q9DB25	sp|Q9DB25|ALG5_MOUSE Dolichyl-phosphate beta-glucosyltransferase OS=Mus musculus GN=Alg5 PE=1 SV=1	1	1	36.79	0	13887000	8690900	0	8438600	0	18116000	0	0	14126000
Q6PER3	sp|Q6PER3|MARE3_MOUSE Microtubule-associated protein RP/EB family member 3 OS=Mus musculus GN=Mapre3 PE=1 SV=1	10	10	31.966	0	78316000	0	68335000	103650000	49908000	176900000	0	0	34034000
P17710	sp|P17710|HXK1_MOUSE Hexokinase-1 OS=Mus musculus GN=Hk1 PE=1 SV=3	38	38	108.3	567930000	636980000	671150000	979010000	652500000	598700000	755610000	691300000	1065200000	544970000
Q99M71	sp|Q99M71|EPDR1_MOUSE Mammalian ependymin-related protein 1 OS=Mus musculus GN=Epdr1 PE=1 SV=1	3	3	25.485	43808000	38812000	0	35889000	0	0	72173000	0	51367000	0
Q9D051	sp|Q9D051|ODPB_MOUSE Pyruvate dehydrogenase E1 component subunit beta, mitochondrial OS=Mus musculus GN=Pdhb PE=1 SV=1	13	13	38.937	315690000	622360000	294420000	333460000	521260000	570200000	662020000	497150000	223230000	225370000
Q64521	sp|Q64521|GPDM_MOUSE Glycerol-3-phosphate dehydrogenase, mitochondrial OS=Mus musculus GN=Gpd2 PE=1 SV=2	21	21	80.953	73712000	126990000	73647000	227330000	188440000	202020000	129390000	178930000	70223000	141580000
P17182	sp|P17182|ENOA_MOUSE Alpha-enolase OS=Mus musculus GN=Eno1 PE=1 SV=3	26	26	47.14	1361400000	2496600000	1292600000	2223000000	2363700000	2668200000	3292500000	1304900000	1446200000	1478500000
P61161	sp|P61161|ARP2_MOUSE Actin-related protein 2 OS=Mus musculus GN=Actr2 PE=1 SV=1	8	8	44.76	112570000	197180000	164300000	248810000	211460000	0	300470000	0	179410000	501860000
Q61490	sp|Q61490|CD166_MOUSE CD166 antigen OS=Mus musculus GN=Alcam PE=1 SV=3	6	6	65.091	59517000	48748000	0	52874000	41569000	0	87286000	0	70462000	55314000
Q8BTX9	sp|Q8BTX9|HSDL1_MOUSE Inactive hydroxysteroid dehydrogenase-like protein 1 OS=Mus musculus GN=Hsdl1 PE=1 SV=1	6	6	36.867	46366000	43189000	0	57168000	36416000	0	58213000	0	41109000	93339000
Q9WV27	sp|Q9WV27|AT1A4_MOUSE Sodium/potassium-transporting ATPase subunit alpha-4 OS=Mus musculus GN=Atp1a4 PE=1 SV=3	12	1	114.89	0	164590000	0	65923000	0	0	242610000	0	0	0
Q9Z1K5	sp|Q9Z1K5|ARI1_MOUSE E3 ubiquitin-protein ligase ARIH1 OS=Mus musculus GN=Arih1 PE=1 SV=3	1	1	64.016	0	12232000	0	13261000	0	0	26852000	0	0	0
Q61553	sp|Q61553|FSCN1_MOUSE Fascin OS=Mus musculus GN=Fscn1 PE=1 SV=4	28	28	54.507	821810000	952190000	1473700000	1045700000	1290700000	1286700000	612130000	1554000000	1374400000	1055200000
P63085	sp|P63085|MK01_MOUSE Mitogen-activated protein kinase 1 OS=Mus musculus GN=Mapk1 PE=1 SV=3	13	13	41.275	70141000	77402000	109400000	129440000	138550000	170570000	116780000	110540000	57730000	99008000
Q91V12	sp|Q91V12|BACH_MOUSE Cytosolic acyl coenzyme A thioester hydrolase OS=Mus musculus GN=Acot7 PE=1 SV=2	16	16	42.536	423120000	1067300000	355430000	970400000	937700000	304250000	939150000	179610000	539330000	2009800000
P12960	sp|P12960|CNTN1_MOUSE Contactin-1 OS=Mus musculus GN=Cntn1 PE=1 SV=1	47	47	113.39	784130000	1981600000	858950000	1310100000	901980000	1296200000	2080100000	1127900000	974670000	700690000
Q9WUK2	sp|Q9WUK2|IF4H_MOUSE Eukaryotic translation initiation factor 4H OS=Mus musculus GN=Eif4h PE=1 SV=3	6	6	27.341	45212000	158000000	0	57537000	87673000	337750000	32175000	0	0	0
Q9R0P5	sp|Q9R0P5|DEST_MOUSE Destrin OS=Mus musculus GN=Dstn PE=1 SV=3	6	5	18.521	119190000	154800000	330520000	330520000	222040000	49279000	127610000	8784300	309070000	735590000
O88487	sp|O88487|DC1I2_MOUSE Cytoplasmic dynein 1 intermediate chain 2 OS=Mus musculus GN=Dync1i2 PE=1 SV=1	14	14	68.393	80592000	160110000	144540000	124310000	0	103500000	143790000	185140000	109710000	0
Q99LC3	sp|Q99LC3|NDUAA_MOUSE NADH dehydrogenase [ubiquinone] 1 alpha subcomplex subunit 10, mitochondrial OS=Mus musculus GN=Ndufa10 PE=1 SV=1	8	8	40.603	0	238500000	239730000	190060000	167630000	132980000	391810000	31273000	170100000	164670000
P07724	sp|P07724|ALBU_MOUSE Serum albumin OS=Mus musculus GN=Alb PE=1 SV=3	7	7	68.692	122510000	85849000	58140000	76641000	59981000	33000000	155660000	91457000	115760000	33750000
P03930	sp|P03930|ATP8_MOUSE ATP synthase protein 8 OS=Mus musculus GN=Mtatp8 PE=1 SV=1	3	3	7.7662	509800000	351480000	132350000	306300000	263680000	256310000	590970000	139880000	359100000	321290000
Q9CR68	sp|Q9CR68|UCRI_MOUSE Cytochrome b-c1 complex subunit Rieske, mitochondrial OS=Mus musculus GN=Uqcrfs1 PE=1 SV=1	17	17	29.367	775460000	664930000	651100000	628230000	389640000	636590000	654600000	915940000	786290000	324080000
P61979	sp|P61979|HNRPK_MOUSE Heterogeneous nuclear ribonucleoprotein K OS=Mus musculus GN=Hnrnpk PE=1 SV=1	7	7	50.976	34425000	45632000	51808000	42384000	37318000	39231000	39174000	93818000	53917000	0
Q4VAE3	sp|Q4VAE3|TMM65_MOUSE Transmembrane protein 65 OS=Mus musculus GN=Tmem65 PE=1 SV=1	6	6	24.918	34514000	64190000	28635000	115640000	76926000	0	48971000	0	145350000	149030000
P14115	sp|P14115|RL27A_MOUSE 60S ribosomal protein L27a OS=Mus musculus GN=Rpl27a PE=1 SV=5	4	4	16.605	191900000	44670000	91816000	112440000	0	0	49825000	0	148670000	274980000
P35802	sp|P35802|GPM6A_MOUSE Neuronal membrane glycoprotein M6-a OS=Mus musculus GN=Gpm6a PE=1 SV=1	5	5	31.149	1175600000	2742200000	1153400000	1540700000	1089600000	127140000	5882900000	62607000	1319100000	883550000
Q9DBP5	sp|Q9DBP5|KCY_MOUSE UMP-CMP kinase OS=Mus musculus GN=Cmpk1 PE=1 SV=1	5	5	22.165	0	0	39935000	23505000	34414000	0	35977000	45085000	0	24098000
P09411	sp|P09411|PGK1_MOUSE Phosphoglycerate kinase 1 OS=Mus musculus GN=Pgk1 PE=1 SV=4	18	18	44.55	967560000	877080000	1152100000	817310000	819510000	1870100000	1301300000	356790000	754910000	742070000
Q9D6F9	sp|Q9D6F9|TBB4A_MOUSE Tubulin beta-4A chain OS=Mus musculus GN=Tubb4a PE=1 SV=3	28	6	49.585	1241200000	1635700000	1442500000	1467800000	474340000	511080000	3058800000	889120000	1610500000	721980000
P70349	sp|P70349|HINT1_MOUSE Histidine triad nucleotide-binding protein 1 OS=Mus musculus GN=Hint1 PE=1 SV=3	2	2	13.777	0	45997000	104550000	48495000	53291000	29735000	133400000	38296000	57688000	14897000
Q99N28	sp|Q99N28|CADM3_MOUSE Cell adhesion molecule 3 OS=Mus musculus GN=Cadm3 PE=1 SV=1	9	9	42.964	61614000	59685000	94248000	110040000	144460000	38911000	92418000	50943000	182590000	145880000
Q8CAQ8	sp|Q8CAQ8|MIC60_MOUSE MICOS complex subunit Mic60 OS=Mus musculus GN=Immt PE=1 SV=1	40	40	83.899	506430000	543810000	562900000	574440000	324120000	802210000	452630000	367450000	600790000	510290000
P51830	sp|P51830|ADCY9_MOUSE Adenylate cyclase type 9 OS=Mus musculus GN=Adcy9 PE=1 SV=1	10	10	150.95	47163000	61973000	56810000	44749000	0	83776000	86875000	0	59693000	0
P13595	sp|P13595|NCAM1_MOUSE Neural cell adhesion molecule 1 OS=Mus musculus GN=Ncam1 PE=1 SV=3	36	36	119.43	965160000	1836200000	1374200000	1319200000	1268400000	1246100000	2428400000	2342400000	822450000	559050000
P42125	sp|P42125|ECI1_MOUSE Enoyl-CoA delta isomerase 1, mitochondrial OS=Mus musculus GN=Eci1 PE=1 SV=2	5	5	32.25	11098000	12567000	0	13328000	16711000	0	25429000	0	0	33363000
Q9JHR7	sp|Q9JHR7|IDE_MOUSE Insulin-degrading enzyme OS=Mus musculus GN=Ide PE=1 SV=1	1	1	117.77	0	121820000	0	54425000	0	0	0	0	193470000	0
Q9WUQ2	sp|Q9WUQ2|PREB_MOUSE Prolactin regulatory element-binding protein OS=Mus musculus GN=Preb PE=1 SV=1	6	6	45.437	0	50058000	0	18195000	24672000	0	32199000	0	47067000	23626000
P14211	sp|P14211|CALR_MOUSE Calreticulin OS=Mus musculus GN=Calr PE=1 SV=1	14	14	47.994	36077000	252910000	71079000	169560000	53420000	132030000	134790000	254300000	64264000	60478000
Q925E7	sp|Q925E7|2ABD_MOUSE Serine/threonine-protein phosphatase 2A 55 kDa regulatory subunit B delta isoform OS=Mus musculus GN=Ppp2r2d PE=1 SV=1	7	2	51.957	0	13780000	0	10125000	0	0	26555000	0	0	0
P62242	sp|P62242|RS8_MOUSE 40S ribosomal protein S8 OS=Mus musculus GN=Rps8 PE=1 SV=2	7	7	24.205	210770000	362980000	82527000	288760000	268360000	72820000	534330000	0	525360000	218030000
Q9CR95	sp|Q9CR95|NECP1_MOUSE Adaptin ear-binding coat-associated protein 1 OS=Mus musculus GN=Necap1 PE=1 SV=2	8	8	29.639	96076000	87280000	126930000	127740000	96574000	178140000	111180000	193120000	113170000	0
P17183	sp|P17183|ENOG_MOUSE Gamma-enolase OS=Mus musculus GN=Eno2 PE=1 SV=2	19	16	47.296	127250000	567430000	101190000	388870000	195570000	230160000	677320000	270320000	195850000	165160000
Q99NE5	sp|Q99NE5|RIMS1_MOUSE Regulating synaptic membrane exocytosis protein 1 OS=Mus musculus GN=Rims1 PE=1 SV=2	12	12	163.16	17017000	20405000	0	13993000	22181000	64471000	17814000	0	0	0
Q91VD9	sp|Q91VD9|NDUS1_MOUSE NADH-ubiquinone oxidoreductase 75 kDa subunit, mitochondrial OS=Mus musculus GN=Ndufs1 PE=1 SV=2	25	25	79.776	176090000	116320000	144680000	409880000	191510000	271800000	278660000	143630000	136180000	331960000
Q9DD18	sp|Q9DD18|DTD1_MOUSE D-tyrosyl-tRNA(Tyr) deacylase 1 OS=Mus musculus GN=Dtd1 PE=1 SV=2	6	6	23.384	30691000	27262000	40930000	0	0	0	0	78369000	32721000	0
Q9D1P4	sp|Q9D1P4|CHRD1_MOUSE Cysteine and histidine-rich domain-containing protein 1 OS=Mus musculus GN=Chordc1 PE=1 SV=1	10	10	37.35	0	78818000	0	86740000	0	0	51030000	59533000	75636000	0
Q4KUS2	sp|Q4KUS2|UN13A_MOUSE Protein unc-13 homolog A OS=Mus musculus GN=Unc13a PE=1 SV=3	12	12	193.78	196960000	164170000	565180000	246640000	292080000	397630000	302480000	172780000	439960000	339850000
P68040	sp|P68040|RACK1_MOUSE Receptor of activated protein C kinase 1 OS=Mus musculus GN=Rack1 PE=1 SV=3	13	13	35.076	30742000	145030000	67099000	150060000	152910000	100990000	0	235470000	117960000	162980000
Q9D023	sp|Q9D023|MPC2_MOUSE Mitochondrial pyruvate carrier 2 OS=Mus musculus GN=Mpc2 PE=1 SV=1	7	7	14.286	97035000	56312000	158750000	99677000	72413000	0	88688000	0	232340000	228930000
P06745	sp|P06745|G6PI_MOUSE Glucose-6-phosphate isomerase OS=Mus musculus GN=Gpi PE=1 SV=4	21	21	62.766	289670000	836080000	612720000	729280000	319850000	570680000	1218500000	504140000	545800000	328240000
Q06185	sp|Q06185|ATP5I_MOUSE ATP synthase subunit e, mitochondrial OS=Mus musculus GN=Atp5i PE=1 SV=2	4	4	8.2355	0	171910000	439140000	285530000	234570000	213410000	200760000	220840000	488400000	164010000
Q9CZW5	sp|Q9CZW5|TOM70_MOUSE Mitochondrial import receptor subunit TOM70 OS=Mus musculus GN=Tomm70a PE=1 SV=2	9	9	67.589	109730000	49897000	74461000	57240000	138710000	188490000	27677000	0	88901000	184800000
Q60931	sp|Q60931|VDAC3_MOUSE Voltage-dependent anion-selective channel protein 3 OS=Mus musculus GN=Vdac3 PE=1 SV=1	11	11	30.752	344410000	247840000	219600000	1057700000	1006300000	74212000	270860000	0	602370000	2332800000
O09167	sp|O09167|RL21_MOUSE 60S ribosomal protein L21 OS=Mus musculus GN=Rpl21 PE=1 SV=3	4	4	18.562	0	65561000	13403000	28479000	96394000	0	0	0	189340000	43616000
Q9DCX2	sp|Q9DCX2|ATP5H_MOUSE ATP synthase subunit d, mitochondrial OS=Mus musculus GN=Atp5h PE=1 SV=3	7	7	18.749	63174000	0	87884000	43206000	31269000	54438000	0	31988000	60802000	110620000
P01831	sp|P01831|THY1_MOUSE Thy-1 membrane glycoprotein OS=Mus musculus GN=Thy1 PE=1 SV=1	4	4	18.08	127420000	39181000	101720000	124500000	0	153380000	171760000	0	125130000	0
Q8R127	sp|Q8R127|SCPDL_MOUSE Saccharopine dehydrogenase-like oxidoreductase OS=Mus musculus GN=Sccpdh PE=1 SV=1	7	7	47.129	0	78450000	0	41013000	0	0	90671000	46661000	0	0
O08599	sp|O08599|STXB1_MOUSE Syntaxin-binding protein 1 OS=Mus musculus GN=Stxbp1 PE=1 SV=2	40	40	67.568	2181300000	4309400000	2172300000	3699600000	3919400000	3285300000	3574100000	5390800000	2324200000	4273700000
Q9CWF2	sp|Q9CWF2|TBB2B_MOUSE Tubulin beta-2B chain OS=Mus musculus GN=Tubb2b PE=1 SV=1	29	1	49.953	170200000	201650000	249110000	85208000	0	120040000	448440000	176580000	73404000	0
Q60930	sp|Q60930|VDAC2_MOUSE Voltage-dependent anion-selective channel protein 2 OS=Mus musculus GN=Vdac2 PE=1 SV=2	11	11	31.732	437630000	762610000	296190000	766860000	741470000	232530000	442760000	0	1311700000	1499400000
Q9CRC9	sp|Q9CRC9|GNPI2_MOUSE Glucosamine-6-phosphate isomerase 2 OS=Mus musculus GN=Gnpda2 PE=1 SV=1	2	1	31.083	7897300	0	0	14818000	12664000	0	20021000	0	0	21058000
Q9R0Q3	sp|Q9R0Q3|TMED2_MOUSE Transmembrane emp24 domain-containing protein 2 OS=Mus musculus GN=Tmed2 PE=1 SV=1	3	3	22.705	20045000	58781000	44577000	40552000	0	0	68783000	0	88620000	33087000
Q9D517	sp|Q9D517|PLCC_MOUSE 1-acyl-sn-glycerol-3-phosphate acyltransferase gamma OS=Mus musculus GN=Agpat3 PE=1 SV=2	7	7	43.295	22344000	24222000	20844000	42778000	44787000	31242000	0	86961000	62419000	0
Q01768	sp|Q01768|NDKB_MOUSE Nucleoside diphosphate kinase B OS=Mus musculus GN=Nme2 PE=1 SV=1	8	3	17.363	42556000	0	125940000	57478000	59090000	71556000	107120000	0	72115000	81660000
Q99KB8	sp|Q99KB8|GLO2_MOUSE Hydroxyacylglutathione hydrolase, mitochondrial OS=Mus musculus GN=Hagh PE=1 SV=2	6	6	34.084	18237000	34884000	71513000	99144000	33013000	82449000	70984000	93024000	53330000	0
P49312	sp|P49312|ROA1_MOUSE Heterogeneous nuclear ribonucleoprotein A1 OS=Mus musculus GN=Hnrnpa1 PE=1 SV=2	18	17	34.196	20430000	135980000	82859000	212540000	23847000	260230000	140680000	84948000	70537000	0
Q9CXS4	sp|Q9CXS4|CENPV_MOUSE Centromere protein V OS=Mus musculus GN=Cenpv PE=1 SV=2	9	9	27.541	42662000	163750000	122740000	64800000	51197000	70929000	222060000	127470000	29402000	72765000
P05202	sp|P05202|AATM_MOUSE Aspartate aminotransferase, mitochondrial OS=Mus musculus GN=Got2 PE=1 SV=1	26	26	47.411	944640000	595340000	1150200000	997330000	634020000	1233500000	1404000000	424860000	1334300000	683790000
Q80UP3	sp|Q80UP3|DGKZ_MOUSE Diacylglycerol kinase zeta OS=Mus musculus GN=Dgkz PE=1 SV=2	6	6	104.03	0	83744000	51533000	68053000	61279000	44341000	81134000	98696000	51736000	35645000
Q8R3B7	sp|Q8R3B7|BRD8_MOUSE Bromodomain-containing protein 8 OS=Mus musculus GN=Brd8 PE=1 SV=2	1	1	102.61	1643300000	0	749570000	188560000	0	692010000	0	0	1584400000	773040000
Q9JLM8	sp|Q9JLM8|DCLK1_MOUSE Serine/threonine-protein kinase DCLK1 OS=Mus musculus GN=Dclk1 PE=1 SV=1	24	24	84.152	114560000	135510000	198160000	407830000	123860000	366030000	273810000	178640000	169310000	170570000
P31650	sp|P31650|S6A11_MOUSE Sodium- and chloride-dependent GABA transporter 3 OS=Mus musculus GN=Slc6a11 PE=1 SV=2	10	10	69.96	474800000	294140000	519190000	704790000	542570000	312370000	980700000	536260000	765870000	404530000
A0JP43	sp|A0JP43|EFCB5_MOUSE EF-hand calcium-binding domain-containing protein 5 OS=Mus musculus GN=Efcab5 PE=1 SV=2	1	1	159.93	4849500000	0	3241900000	4864300000	8074800000	0	3469400000	0	0	21433000000
Q7TPB0	sp|Q7TPB0|PLPR3_MOUSE Phospholipid phosphatase-related protein type 3 OS=Mus musculus GN=Plppr3 PE=1 SV=1	4	4	76.692	17715000	26840000	0	16813000	0	0	34075000	0	38918000	0
Q9DC70	sp|Q9DC70|NDUS7_MOUSE NADH dehydrogenase [ubiquinone] iron-sulfur protein 7, mitochondrial OS=Mus musculus GN=Ndufs7 PE=1 SV=1	4	4	24.683	70217000	184030000	61978000	81979000	165870000	166060000	211730000	0	115430000	178660000
Q05920	sp|Q05920|PYC_MOUSE Pyruvate carboxylase, mitochondrial OS=Mus musculus GN=Pc PE=1 SV=1	135	135	129.68	651640000000	763720000000	560240000000	538850000000	614410000000	534010000000	1059500000000	150660000000	1119600000000	867830000000
P62743	sp|P62743|AP2S1_MOUSE AP-2 complex subunit sigma OS=Mus musculus GN=Ap2s1 PE=1 SV=1	6	6	17.018	348260000	57764000	191460000	349480000	251620000	0	294300000	0	536840000	626020000
P84091	sp|P84091|AP2M1_MOUSE AP-2 complex subunit mu OS=Mus musculus GN=Ap2m1 PE=1 SV=1	26	26	49.654	1092900000	1507200000	829710000	904240000	814440000	1374900000	1381000000	740900000	1406700000	1440300000
Q9D710	sp|Q9D710|TMX2_MOUSE Thioredoxin-related transmembrane protein 2 OS=Mus musculus GN=Tmx2 PE=1 SV=1	8	8	33.942	121630000	84166000	34525000	78353000	42761000	58385000	146990000	81050000	36306000	123410000
Q91ZA3	sp|Q91ZA3|PCCA_MOUSE Propionyl-CoA carboxylase alpha chain, mitochondrial OS=Mus musculus GN=Pcca PE=1 SV=2	82	82	79.921	291840000000	147720000000	221830000000	225820000000	223520000000	324290000000	284580000000	29615000000	354550000000	378200000000
P62702	sp|P62702|RS4X_MOUSE 40S ribosomal protein S4, X isoform OS=Mus musculus GN=Rps4x PE=1 SV=2	4	4	29.597	26061000	49560000	21887000	47425000	58324000	65650000	44993000	0	0	140420000
P27659	sp|P27659|RL3_MOUSE 60S ribosomal protein L3 OS=Mus musculus GN=Rpl3 PE=1 SV=3	13	13	46.109	98657000	326460000	99608000	75875000	129810000	155180000	288690000	382290000	76483000	0
P14106	sp|P14106|C1QB_MOUSE Complement C1q subcomponent subunit B OS=Mus musculus GN=C1qb PE=1 SV=2	6	6	26.717	451800000	334270000	780750000	781040000	94228000	172760000	253050000	0	2562300000	40744000
O08547	sp|O08547|SC22B_MOUSE Vesicle-trafficking protein SEC22b OS=Mus musculus GN=Sec22b PE=1 SV=3	7	7	24.74	25366000	0	37970000	35576000	31755000	71965000	52990000	0	37660000	0
Q91VR2	sp|Q91VR2|ATPG_MOUSE ATP synthase subunit gamma, mitochondrial OS=Mus musculus GN=Atp5c1 PE=1 SV=1	12	12	32.886	676980000	315820000	469250000	832200000	1016800000	282450000	299650000	108340000	2040300000	1395300000
P00920	sp|P00920|CAH2_MOUSE Carbonic anhydrase 2 OS=Mus musculus GN=Ca2 PE=1 SV=4	14	14	29.032	410120000	604100000	655950000	351370000	300500000	661630000	187740000	1076600000	429960000	560150000
P14869	sp|P14869|RLA0_MOUSE 60S acidic ribosomal protein P0 OS=Mus musculus GN=Rplp0 PE=1 SV=3	4	4	34.216	12579000	0	34807000	16384000	0	55587000	0	0	24869000	0
P62245	sp|P62245|RS15A_MOUSE 40S ribosomal protein S15a OS=Mus musculus GN=Rps15a PE=1 SV=2	4	4	14.839	73087000	0	0	121710000	112300000	0	0	0	185110000	202630000
Q9Z2I9	sp|Q9Z2I9|SUCB1_MOUSE Succinyl-CoA ligase [ADP-forming] subunit beta, mitochondrial OS=Mus musculus GN=Sucla2 PE=1 SV=2	20	20	50.113	186830000	330780000	303880000	415950000	247840000	311780000	729410000	179000000	413790000	243280000
Q8R081	sp|Q8R081|HNRPL_MOUSE Heterogeneous nuclear ribonucleoprotein L OS=Mus musculus GN=Hnrnpl PE=1 SV=2	18	18	63.963	143100000	468670000	182090000	203120000	128000000	270820000	623060000	297330000	209850000	25810000
P63216	sp|P63216|GBG3_MOUSE Guanine nucleotide-binding protein G(I)/G(S)/G(O) subunit gamma-3 OS=Mus musculus GN=Gng3 PE=1 SV=1	2	2	8.3047	31802000	8652200	33371000	27350000	0	40167000	22512000	40780000	25022000	0
Q8K310	sp|Q8K310|MATR3_MOUSE Matrin-3 OS=Mus musculus GN=Matr3 PE=1 SV=1	17	17	94.629	58873000	137510000	35164000	88482000	63392000	70597000	224440000	102420000	20560000	70591000
Q91WK2	sp|Q91WK2|EIF3H_MOUSE Eukaryotic translation initiation factor 3 subunit H OS=Mus musculus GN=Eif3h PE=1 SV=1	4	4	39.832	11426000	24180000	20671000	11121000	0	47494000	12713000	0	25740000	0
P05064	sp|P05064|ALDOA_MOUSE Fructose-bisphosphate aldolase A OS=Mus musculus GN=Aldoa PE=1 SV=2	23	23	39.355	3547900000	4093800000	4370100000	4794500000	4167100000	3838900000	7845200000	4938000000	7487400000	2662400000
P15532	sp|P15532|NDKA_MOUSE Nucleoside diphosphate kinase A OS=Mus musculus GN=Nme1 PE=1 SV=1	10	10	17.208	158470000	87672000	458500000	385030000	81909000	437140000	227240000	218560000	537010000	77424000
P62880	sp|P62880|GBB2_MOUSE Guanine nucleotide-binding protein G(I)/G(S)/G(T) subunit beta-2 OS=Mus musculus GN=Gnb2 PE=1 SV=3	13	13	37.331	1673600000	2397300000	4093700000	2981300000	1747800000	3833100000	3499200000	3472400000	3386500000	2308700000
Q8VEM8	sp|Q8VEM8|MPCP_MOUSE Phosphate carrier protein, mitochondrial OS=Mus musculus GN=Slc25a3 PE=1 SV=1	21	21	39.632	3491900000	5268300000	3066000000	4199500000	3686300000	6085500000	3841300000	6445900000	5404800000	3502600000
P20917	sp|P20917|MAG_MOUSE Myelin-associated glycoprotein OS=Mus musculus GN=Mag PE=1 SV=2	10	10	69.259	70055000	145760000	163650000	97052000	63592000	209390000	154790000	89129000	111980000	128390000
P62204	sp|P62204|CALM_MOUSE Calmodulin OS=Mus musculus GN=Calm1 PE=1 SV=2;sp|Q9D6P8|CALL3_MOUSE Calmodulin-like protein 3 OS=Mus musculus GN=Calml3 PE=2 SV=1	9	9	16.837	138220000	225920000	395960000	101990000	92049000	145790000	167490000	708570000	46219000	157650000
Q91YX5	sp|Q91YX5|LGAT1_MOUSE Acyl-CoA:lysophosphatidylglycerol acyltransferase 1 OS=Mus musculus GN=Lpgat1 PE=1 SV=1	5	5	43.088	16956000	0	0	12010000	12946000	0	24420000	0	0	29497000
Q6X893	sp|Q6X893|CTL1_MOUSE Choline transporter-like protein 1 OS=Mus musculus GN=Slc44a1 PE=1 SV=3	9	9	73.066	0	232400000	0	144480000	148170000	0	201380000	0	189580000	285660000
O09111	sp|O09111|NDUBB_MOUSE NADH dehydrogenase [ubiquinone] 1 beta subcomplex subunit 11, mitochondrial OS=Mus musculus GN=Ndufb11 PE=1 SV=2	4	4	17.444	143120000	363020000	41577000	315620000	102210000	0	300540000	461430000	345710000	140680000
P62715	sp|P62715|PP2AB_MOUSE Serine/threonine-protein phosphatase 2A catalytic subunit beta isoform OS=Mus musculus GN=Ppp2cb PE=1 SV=1;sp|P63330|PP2AA_MOUSE Serine/threonine-protein phosphatase 2A catalytic subunit alpha isoform OS=Mus musculus GN=Ppp2ca PE=1 SV	9	9	35.575	43946000	127130000	37670000	286280000	218760000	257610000	191160000	242010000	39921000	193690000
Q60932	sp|Q60932|VDAC1_MOUSE Voltage-dependent anion-selective channel protein 1 OS=Mus musculus GN=Vdac1 PE=1 SV=3	18	18	32.351	201190000	1499400000	528470000	782410000	811640000	745910000	1504600000	211870000	1155000000	1338400000
P28352	sp|P28352|APEX1_MOUSE DNA-(apurinic or apyrimidinic site) lyase OS=Mus musculus GN=Apex1 PE=1 SV=2	5	5	35.49	40926000	30807000	52811000	51092000	0	47127000	65333000	48496000	41249000	26664000
Q9CQC7	sp|Q9CQC7|NDUB4_MOUSE NADH dehydrogenase [ubiquinone] 1 beta subcomplex subunit 4 OS=Mus musculus GN=Ndufb4 PE=1 SV=3	6	6	15.081	0	48305000	0	42538000	53173000	0	48258000	0	81399000	58059000
P46660	sp|P46660|AINX_MOUSE Alpha-internexin OS=Mus musculus GN=Ina PE=1 SV=3	39	34	55.382	400650000	243910000	444150000	756720000	963230000	1279200000	468620000	1066400000	408460000	443510000
O88569	sp|O88569|ROA2_MOUSE Heterogeneous nuclear ribonucleoproteins A2/B1 OS=Mus musculus GN=Hnrnpa2b1 PE=1 SV=2	19	19	37.402	113340000	472750000	156330000	343870000	140030000	303240000	524790000	470660000	257070000	48087000
Q61411	sp|Q61411|RASH_MOUSE GTPase HRas OS=Mus musculus GN=Hras PE=1 SV=2	7	7	21.298	55022000	46468000	51316000	94032000	0	61791000	60465000	0	91254000	109760000
P62823	sp|P62823|RAB3C_MOUSE Ras-related protein Rab-3C OS=Mus musculus GN=Rab3c PE=1 SV=1	10	8	25.872	565030000	452500000	372000000	602260000	374840000	206830000	543110000	76426000	1375600000	900610000
Q9CQQ7	sp|Q9CQQ7|AT5F1_MOUSE ATP synthase F(0) complex subunit B1, mitochondrial OS=Mus musculus GN=Atp5f1 PE=1 SV=1	11	11	28.948	242520000	1002300000	170120000	293740000	172750000	660440000	934330000	664560000	211870000	0
Q64433	sp|Q64433|CH10_MOUSE 10 kDa heat shock protein, mitochondrial OS=Mus musculus GN=Hspe1 PE=1 SV=2	4	4	10.963	18248000	0	21113000	21892000	20427000	38909000	47671000	0	20910000	0
P80315	sp|P80315|TCPD_MOUSE T-complex protein 1 subunit delta OS=Mus musculus GN=Cct4 PE=1 SV=3	13	13	58.066	118490000	145120000	166750000	59998000	120380000	274390000	170660000	194810000	32403000	132900000
P49615	sp|P49615|CDK5_MOUSE Cyclin-dependent-like kinase 5 OS=Mus musculus GN=Cdk5 PE=1 SV=1	9	9	33.288	51715000	0	51557000	90634000	112600000	0	221350000	0	61943000	123440000
P63030	sp|P63030|MPC1_MOUSE Mitochondrial pyruvate carrier 1 OS=Mus musculus GN=Mpc1 PE=1 SV=1	3	3	12.454	53130000	0	55354000	78212000	44226000	67618000	0	73153000	166030000	0
P61226	sp|P61226|RAP2B_MOUSE Ras-related protein Rap-2b OS=Mus musculus GN=Rap2b PE=1 SV=1;sp|Q8BU31|RAP2C_MOUSE Ras-related protein Rap-2c OS=Mus musculus GN=Rap2c PE=1 SV=1	9	9	20.504	94109000	143840000	37599000	15063000	92282000	179390000	54614000	95402000	29874000	152640000
Q8VBZ3	sp|Q8VBZ3|CLPT1_MOUSE Cleft lip and palate transmembrane protein 1 homolog OS=Mus musculus GN=Clptm1 PE=1 SV=1	6	6	75.29	23433000	48080000	39536000	42115000	21951000	56542000	30971000	57037000	22635000	67255000
Q9R111	sp|Q9R111|GUAD_MOUSE Guanine deaminase OS=Mus musculus GN=Gda PE=1 SV=1	16	16	51.012	175170000	150550000	194220000	219230000	222950000	376480000	287270000	203940000	181620000	244840000
Q9ERD7	sp|Q9ERD7|TBB3_MOUSE Tubulin beta-3 chain OS=Mus musculus GN=Tubb3 PE=1 SV=1	29	15	50.418	300500000	1809800000	408110000	1297200000	1008700000	643130000	1670300000	414570000	2709900000	1090800000
Q8CAA7	sp|Q8CAA7|PGM2L_MOUSE Glucose 1,6-bisphosphate synthase OS=Mus musculus GN=Pgm2l1 PE=1 SV=1	16	16	70.279	149280000	250640000	249380000	254930000	195100000	348220000	268880000	192120000	230490000	458060000
P61028	sp|P61028|RAB8B_MOUSE Ras-related protein Rab-8B OS=Mus musculus GN=Rab8b PE=1 SV=1	7	3	23.603	32390000	0	41337000	46254000	90385000	67115000	0	0	60810000	160220000
P55821	sp|P55821|STMN2_MOUSE Stathmin-2 OS=Mus musculus GN=Stmn2 PE=1 SV=1	4	1	20.828	151630000	87758000	236520000	85155000	0	327890000	0	445780000	0	0
P61982	sp|P61982|1433G_MOUSE 14-3-3 protein gamma OS=Mus musculus GN=Ywhag PE=1 SV=2	23	18	28.302	635320000	2220600000	655220000	1152900000	156320000	1484100000	2689100000	1567400000	854500000	70535000
P63101	sp|P63101|1433Z_MOUSE 14-3-3 protein zeta/delta OS=Mus musculus GN=Ywhaz PE=1 SV=1	26	26	27.771	1618200000	2016600000	1734000000	2205100000	2921800000	4391600000	2402100000	2428300000	2555000000	2784500000
Q50L41	sp|Q50L41|PA24F_MOUSE Cytosolic phospholipase A2 zeta OS=Mus musculus GN=Pla2g4f PE=2 SV=3	1	1	96.363	51433000	99420000	119080000	0	0	0	243840000	0	132710000	0
P61021	sp|P61021|RAB5B_MOUSE Ras-related protein Rab-5B OS=Mus musculus GN=Rab5b PE=1 SV=1	8	5	23.707	72043000	96801000	160740000	87396000	170480000	303100000	113180000	285880000	118890000	0
P01942	sp|P01942|HBA_MOUSE Hemoglobin subunit alpha OS=Mus musculus GN=Hba PE=1 SV=2	7	7	15.085	438440000	99802000	275950000	305540000	54812000	295370000	720730000	84133000	209120000	335750000
P34884	sp|P34884|MIF_MOUSE Macrophage migration inhibitory factor OS=Mus musculus GN=Mif PE=1 SV=2	3	3	12.504	64086000	79354000	87585000	185750000	149430000	41721000	99342000	0	248940000	405910000
E9PUL5	sp|E9PUL5|PRRT2_MOUSE Proline-rich transmembrane protein 2 OS=Mus musculus GN=Prrt2 PE=1 SV=1	8	8	35.923	152550000	176660000	94490000	134490000	69852000	415370000	126820000	255850000	35934000	54791000
P63260	sp|P63260|ACTG_MOUSE Actin, cytoplasmic 2 OS=Mus musculus GN=Actg1 PE=1 SV=1	25	25	41.792	10001000000	13993000000	7193300000	10756000000	10330000000	24165000000	17784000000	2903700000	15132000000	14306000000
Q9CQR4	sp|Q9CQR4|ACO13_MOUSE Acyl-coenzyme A thioesterase 13 OS=Mus musculus GN=Acot13 PE=1 SV=1	2	2	15.183	23801000	0	0	26693000	31076000	56003000	0	0	0	59975000
Q9Z127	sp|Q9Z127|LAT1_MOUSE Large neutral amino acids transporter small subunit 1 OS=Mus musculus GN=Slc7a5 PE=1 SV=2	4	4	55.872	14689000	0	18721000	0	0	47715000	0	0	0	0
Q810U4	sp|Q810U4|NRCAM_MOUSE Neuronal cell adhesion molecule OS=Mus musculus GN=Nrcam PE=1 SV=2	7	7	138.52	16050000	34882000	41754000	16133000	0	55309000	0	82311000	17827000	0
Q8BMF3	sp|Q8BMF3|MAON_MOUSE NADP-dependent malic enzyme, mitochondrial OS=Mus musculus GN=Me3 PE=1 SV=2	11	11	67.098	14856000	0	37026000	39983000	0	48447000	0	84289000	0	0
P03911	sp|P03911|NU4M_MOUSE NADH-ubiquinone oxidoreductase chain 4 OS=Mus musculus GN=Mtnd4 PE=1 SV=1	3	3	51.881	21971000	0	17574000	68212000	77895000	78322000	0	38348000	41454000	111330000
P62821	sp|P62821|RAB1A_MOUSE Ras-related protein Rab-1A OS=Mus musculus GN=Rab1A PE=1 SV=3	13	12	22.677	574090000	403590000	765550000	588450000	805130000	713760000	573920000	1328700000	932290000	1025700000
Q9WUM5	sp|Q9WUM5|SUCA_MOUSE Succinyl-CoA ligase [ADP/GDP-forming] subunit alpha, mitochondrial OS=Mus musculus GN=Suclg1 PE=1 SV=4	9	9	36.154	74917000	356020000	58949000	151100000	102110000	274240000	378800000	238930000	89740000	105990000
Q8K596	sp|Q8K596|NAC2_MOUSE Sodium/calcium exchanger 2 OS=Mus musculus GN=Slc8a2 PE=1 SV=1	25	25	100.71	877780000	1783000000	1306000000	838450000	542960000	1368400000	2791100000	1786800000	1341300000	567920000
Q9CQD1	sp|Q9CQD1|RAB5A_MOUSE Ras-related protein Rab-5A OS=Mus musculus GN=Rab5a PE=1 SV=1	8	5	23.598	60010000	105770000	58042000	66294000	93406000	220340000	98860000	157130000	13602000	73409000
P41105	sp|P41105|RL28_MOUSE 60S ribosomal protein L28 OS=Mus musculus GN=Rpl28 PE=1 SV=2	6	6	15.733	42162000	58885000	85488000	51080000	0	83307000	0	168290000	97571000	0
P35980	sp|P35980|RL18_MOUSE 60S ribosomal protein L18 OS=Mus musculus GN=Rpl18 PE=1 SV=3	6	6	21.644	192670000	104540000	149000000	136400000	96889000	192330000	134250000	136680000	373930000	165760000
E9Q7T7	sp|E9Q7T7|CHADL_MOUSE Chondroadherin-like protein OS=Mus musculus GN=Chadl PE=1 SV=1	1	1	81.36	0	294950000	0	38845000	0	0	492710000	0	0	0
Q99JI6	sp|Q99JI6|RAP1B_MOUSE Ras-related protein Rap-1b OS=Mus musculus GN=Rap1b PE=1 SV=2	8	8	20.825	192560000	176940000	184970000	283850000	127940000	390290000	307900000	288790000	276120000	168500000
Q920N2	sp|Q920N2|BPL1_MOUSE Biotin--protein ligase OS=Mus musculus GN=Hlcs PE=1 SV=1	17	17	78.516	196030000	176560000	343320000	99149000	138140000	417710000	197520000	60043000	366630000	379800000
O88935	sp|O88935|SYN1_MOUSE Synapsin-1 OS=Mus musculus GN=Syn1 PE=1 SV=2	41	41	74.096	806300000	1898000000	850530000	2012800000	2623700000	2834200000	2075100000	3905100000	1552300000	1870100000
P60766	sp|P60766|CDC42_MOUSE Cell division control protein 42 homolog OS=Mus musculus GN=Cdc42 PE=1 SV=2	9	8	21.258	98349000	310720000	239490000	470450000	127880000	485820000	357110000	563320000	219890000	263960000
P62746	sp|P62746|RHOB_MOUSE Rho-related GTP-binding protein RhoB OS=Mus musculus GN=Rhob PE=1 SV=1	4	3	22.123	44971000	56466000	65505000	0	0	82003000	47578000	125010000	0	0
Q6P1F6	sp|Q6P1F6|2ABA_MOUSE Serine/threonine-protein phosphatase 2A 55 kDa regulatory subunit B alpha isoform OS=Mus musculus GN=Ppp2r2a PE=1 SV=1	13	13	51.691	163300000	283360000	278310000	204370000	228770000	224570000	934880000	184380000	148060000	283850000
Q99JY9	sp|Q99JY9|ARP3_MOUSE Actin-related protein 3 OS=Mus musculus GN=Actr3 PE=1 SV=3	8	8	47.357	0	42995000	29260000	170490000	50585000	80565000	94997000	158910000	55754000	60044000
P08249	sp|P08249|MDHM_MOUSE Malate dehydrogenase, mitochondrial OS=Mus musculus GN=Mdh2 PE=1 SV=3	23	23	35.611	1152600000	1910500000	1115000000	2835500000	2706300000	2334000000	2409700000	3789000000	3772500000	2699800000
Q9DB20	sp|Q9DB20|ATPO_MOUSE ATP synthase subunit O, mitochondrial OS=Mus musculus GN=Atp5o PE=1 SV=1	9	9	23.363	82175000	79737000	46282000	124880000	208870000	303810000	68641000	0	0	464430000
P84244	sp|P84244|H33_MOUSE Histone H3.3 OS=Mus musculus GN=H3f3a PE=1 SV=2;sp|P84228|H32_MOUSE Histone H3.2 OS=Mus musculus GN=Hist1h3b PE=1 SV=2;sp|P68433|H31_MOUSE Histone H3.1 OS=Mus musculus GN=Hist1h3a PE=1 SV=2;sp|P02301|H3C_MOUSE Histone H3.3C OS=Mus muscu	5	5	15.328	902520000	200420000	1019200000	771140000	953470000	2014200000	893810000	1440600000	996430000	650230000
Q9R0Y5	sp|Q9R0Y5|KAD1_MOUSE Adenylate kinase isoenzyme 1 OS=Mus musculus GN=Ak1 PE=1 SV=1	8	8	21.539	51498000	84881000	21485000	44642000	59756000	67871000	148330000	0	98603000	95015000
Q60692	sp|Q60692|PSB6_MOUSE Proteasome subunit beta type-6 OS=Mus musculus GN=Psmb6 PE=1 SV=3	5	5	25.378	40215000	0	74225000	48860000	60001000	122890000	42535000	136630000	24793000	23663000
Q80T41	sp|Q80T41|GABR2_MOUSE Gamma-aminobutyric acid type B receptor subunit 2 OS=Mus musculus GN=Gabbr2 PE=1 SV=2	15	15	105.67	61248000	83018000	124710000	91139000	0	155780000	142490000	185150000	82632000	0
Q8BPQ7	sp|Q8BPQ7|SGSM1_MOUSE Small G protein signaling modulator 1 OS=Mus musculus GN=Sgsm1 PE=1 SV=2	5	5	123.19	28565000	13602000	0	22005000	0	0	30100000	0	0	70775000
Q8K4Z3	sp|Q8K4Z3|NNRE_MOUSE NAD(P)H-hydrate epimerase OS=Mus musculus GN=Apoa1bp PE=1 SV=1	5	5	30.972	10367000	28924000	0	21679000	0	52413000	0	0	0	43802000
Q9D2G2	sp|Q9D2G2|ODO2_MOUSE Dihydrolipoyllysine-residue succinyltransferase component of 2-oxoglutarate dehydrogenase complex, mitochondrial OS=Mus musculus GN=Dlst PE=1 SV=1	9	9	48.994	97124000	45104000	26531000	119150000	110840000	160430000	170860000	114220000	125190000	59475000
Q02257	sp|Q02257|PLAK_MOUSE Junction plakoglobin OS=Mus musculus GN=Jup PE=1 SV=3	6	5	81.8	7234600	0	7305900	0	0	0	0	0	23009000	0
Q9CQV8	sp|Q9CQV8|1433B_MOUSE 14-3-3 protein beta/alpha OS=Mus musculus GN=Ywhab PE=1 SV=3	18	7	28.086	508560000	341120000	629430000	527420000	523480000	980300000	496190000	1334500000	870340000	333390000
P62881	sp|P62881|GBB5_MOUSE Guanine nucleotide-binding protein subunit beta-5 OS=Mus musculus GN=Gnb5 PE=1 SV=1	8	8	43.565	137060000	100430000	58034000	143510000	134840000	136050000	116590000	0	660070000	0
P54823	sp|P54823|DDX6_MOUSE Probable ATP-dependent RNA helicase DDX6 OS=Mus musculus GN=Ddx6 PE=1 SV=1	11	11	54.191	23936000	0	0	80546000	73907000	70524000	116850000	0	24364000	73587000
Q5SWU9	sp|Q5SWU9|ACACA_MOUSE Acetyl-CoA carboxylase 1 OS=Mus musculus GN=Acaca PE=1 SV=1	37	37	265.25	181820000	241050000	166360000	149140000	172450000	0	292610000	152870000	605580000	410290000
Q8VBW6	sp|Q8VBW6|ULA1_MOUSE NEDD8-activating enzyme E1 regulatory subunit OS=Mus musculus GN=Nae1 PE=1 SV=1	4	4	60.273	6015900	38290000	0	19494000	0	39728000	63945000	0	0	0
P68254	sp|P68254|1433T_MOUSE 14-3-3 protein theta OS=Mus musculus GN=Ywhaq PE=1 SV=1	15	9	27.778	330460000	360790000	56228000	306820000	162100000	422400000	349540000	814350000	227190000	185920000
Q9JLT4	sp|Q9JLT4|TRXR2_MOUSE Thioredoxin reductase 2, mitochondrial OS=Mus musculus GN=Txnrd2 PE=1 SV=4	4	4	56.602	0	23108000	0	8000100	13593000	0	41489000	7542400	0	24703000
O88507	sp|O88507|CNTFR_MOUSE Ciliary neurotrophic factor receptor subunit alpha OS=Mus musculus GN=Cntfr PE=1 SV=2	3	3	40.801	0	40800000	0	29076000	0	0	64710000	0	50557000	0
Q99K70	sp|Q99K70|RRAGC_MOUSE Ras-related GTP-binding protein C OS=Mus musculus GN=Rragc PE=1 SV=1;sp|Q7TT45|RRAGD_MOUSE Ras-related GTP-binding protein D OS=Mus musculus GN=Rragd PE=2 SV=2	6	6	44.12	12480000	0	0	14782000	11135000	0	20347000	0	17530000	25568000
Q9D0K2	sp|Q9D0K2|SCOT1_MOUSE Succinyl-CoA:3-ketoacid coenzyme A transferase 1, mitochondrial OS=Mus musculus GN=Oxct1 PE=1 SV=1	19	19	55.988	96654000	329510000	275710000	309470000	88839000	494720000	764870000	367300000	209810000	0
Q8K4P8	sp|Q8K4P8|HECW1_MOUSE E3 ubiquitin-protein ligase HECW1 OS=Mus musculus GN=Hecw1 PE=1 SV=3;sp|Q6I6G8|HECW2_MOUSE E3 ubiquitin-protein ligase HECW2 OS=Mus musculus GN=Hecw2 PE=1 SV=1	2	2	179.47	426250000	332530000	0	507980000	0	0	478750000	0	1642600000	0
Q9CZU6	sp|Q9CZU6|CISY_MOUSE Citrate synthase, mitochondrial OS=Mus musculus GN=Cs PE=1 SV=1	13	13	51.736	288970000	238110000	240000000	223250000	249960000	977800000	220890000	289180000	246910000	342610000
Q8C729	sp|Q8C729|F126B_MOUSE Protein FAM126B OS=Mus musculus GN=Fam126b PE=1 SV=1	3	3	58.586	0	26514000	0	23118000	9710700	0	38463000	0	35764000	25464000
Q62425	sp|Q62425|NDUA4_MOUSE Cytochrome c oxidase subunit NDUFA4 OS=Mus musculus GN=Ndufa4 PE=1 SV=2	6	6	9.3267	420940000	779140000	484360000	633580000	760140000	803420000	1113300000	2019000000	580390000	701690000
P47963	sp|P47963|RL13_MOUSE 60S ribosomal protein L13 OS=Mus musculus GN=Rpl13 PE=1 SV=3	11	11	24.305	115120000	306450000	121790000	122300000	160430000	277970000	283280000	354560000	304760000	183220000
P61264	sp|P61264|STX1B_MOUSE Syntaxin-1B OS=Mus musculus GN=Stx1b PE=1 SV=1	14	14	33.244	249100000	207880000	258100000	387650000	243350000	536420000	333350000	1117400000	307730000	0
P21107	sp|P21107|TPM3_MOUSE Tropomyosin alpha-3 chain OS=Mus musculus GN=Tpm3 PE=1 SV=3	6	6	32.994	60357000	0	60565000	128150000	0	231740000	0	193210000	0	0
P62281	sp|P62281|RS11_MOUSE 40S ribosomal protein S11 OS=Mus musculus GN=Rps11 PE=1 SV=3	5	5	18.431	44327000	29489000	69492000	79475000	0	64769000	77228000	78272000	166990000	0
Q9DB77	sp|Q9DB77|QCR2_MOUSE Cytochrome b-c1 complex subunit 2, mitochondrial OS=Mus musculus GN=Uqcrc2 PE=1 SV=1	19	19	48.234	482560000	364330000	482090000	618440000	292770000	876600000	806010000	1027800000	860060000	325280000
Q9JKV5	sp|Q9JKV5|SCAM4_MOUSE Secretory carrier-associated membrane protein 4 OS=Mus musculus GN=Scamp4 PE=1 SV=1	2	2	25.342	0	74037000	20067000	99996000	0	0	41319000	0	204190000	92122000
Q61335	sp|Q61335|BAP31_MOUSE B-cell receptor-associated protein 31 OS=Mus musculus GN=Bcap31 PE=1 SV=4	4	4	27.956	0	29886000	0	13970000	0	47626000	28827000	0	0	0
Q8VEK0	sp|Q8VEK0|CC50A_MOUSE Cell cycle control protein 50A OS=Mus musculus GN=Tmem30a PE=1 SV=1	4	4	41.06	24963000	25436000	0	23851000	20278000	0	37999000	102730000	24277000	0
P42669	sp|P42669|PURA_MOUSE Transcriptional activator protein Pur-alpha OS=Mus musculus GN=Pura PE=1 SV=1	8	8	34.883	0	0	29995000	97633000	84438000	137880000	0	143440000	0	90448000
Q99MN9	sp|Q99MN9|PCCB_MOUSE Propionyl-CoA carboxylase beta chain, mitochondrial OS=Mus musculus GN=Pccb PE=1 SV=2	24	24	58.408	508060000	428040000	380280000	688220000	576410000	683520000	633690000	529900000	1096100000	1614600000
P70206	sp|P70206|PLXA1_MOUSE Plexin-A1 OS=Mus musculus GN=Plxna1 PE=1 SV=1	13	9	211.1	0	30092000	0	18681000	19134000	0	120390000	0	0	0
P62264	sp|P62264|RS14_MOUSE 40S ribosomal protein S14 OS=Mus musculus GN=Rps14 PE=1 SV=3	4	4	16.273	25931000	31937000	35827000	38113000	0	50272000	34821000	64241000	63789000	21043000
Q921I1	sp|Q921I1|TRFE_MOUSE Serotransferrin OS=Mus musculus GN=Tf PE=1 SV=1	12	12	76.723	15053000	61295000	20655000	16899000	60268000	104390000	185460000	0	0	20895000
Q6P5E4	sp|Q6P5E4|UGGG1_MOUSE UDP-glucose:glycoprotein glucosyltransferase 1 OS=Mus musculus GN=Uggt1 PE=1 SV=4	7	7	176.43	0	19684000	0	27252000	0	0	84141000	0	0	0
E9Q401	sp|E9Q401|RYR2_MOUSE Ryanodine receptor 2 OS=Mus musculus GN=Ryr2 PE=1 SV=1	33	33	564.81	26676000	0	47913000	51961000	55975000	133460000	104710000	0	39793000	56975000
Q99MR8	sp|Q99MR8|MCCA_MOUSE Methylcrotonoyl-CoA carboxylase subunit alpha, mitochondrial OS=Mus musculus GN=Mccc1 PE=1 SV=2	56	56	79.343	46669000000	20264000000	39272000000	31549000000	20777000000	20910000000	47406000000	9966200000	142380000000	71558000000
Q921C1	sp|Q921C1|CXG3_MOUSE Gap junction gamma-3 protein OS=Mus musculus GN=Gjc3 PE=1 SV=2	3	3	30.292	0	0	14667000	49819000	46052000	24962000	85747000	0	49094000	44069000
Q6PHN9	sp|Q6PHN9|RAB35_MOUSE Ras-related protein Rab-35 OS=Mus musculus GN=Rab35 PE=1 SV=1	7	7	23.025	178940000	207300000	210660000	99433000	72094000	527720000	233770000	486580000	174120000	0
P00416	sp|P00416|COX3_MOUSE Cytochrome c oxidase subunit 3 OS=Mus musculus GN=mt-Co3 PE=1 SV=2	1	1	29.922	0	344400000	37074000	51863000	0	0	498560000	0	310220000	0
Q9JJV2	sp|Q9JJV2|PROF2_MOUSE Profilin-2 OS=Mus musculus GN=Pfn2 PE=1 SV=3	7	7	15.032	189480000	241840000	169580000	133620000	281990000	1040900000	161330000	371510000	27773000	296200000
P63038	sp|P63038|CH60_MOUSE 60 kDa heat shock protein, mitochondrial OS=Mus musculus GN=Hspd1 PE=1 SV=1	23	23	60.955	166660000	198740000	225660000	165940000	144130000	467370000	268840000	574560000	179470000	193660000
P84099	sp|P84099|RL19_MOUSE 60S ribosomal protein L19 OS=Mus musculus GN=Rpl19 PE=1 SV=1	3	3	23.466	0	0	40610000	28075000	56736000	133930000	0	101170000	0	0
P61957	sp|P61957|SUMO2_MOUSE Small ubiquitin-related modifier 2 OS=Mus musculus GN=Sumo2 PE=1 SV=1;sp|Q9Z172|SUMO3_MOUSE Small ubiquitin-related modifier 3 OS=Mus musculus GN=Sumo3 PE=1 SV=1	1	1	10.871	0	11304000	36580000	7969500	0	61673000	17684000	25815000	0	0
Q8C561	sp|Q8C561|LMBD2_MOUSE LMBR1 domain-containing protein 2 OS=Mus musculus GN=Lmbrd2 PE=1 SV=1	2	2	81.1	16997000	24662000	0	0	6587700	0	90923000	0	0	0
P51880	sp|P51880|FABP7_MOUSE Fatty acid-binding protein, brain OS=Mus musculus GN=Fabp7 PE=1 SV=2	2	2	14.893	0	77280000	0	26556000	0	0	167830000	0	28556000	0
Q9CQZ6	sp|Q9CQZ6|NDUB3_MOUSE NADH dehydrogenase [ubiquinone] 1 beta subcomplex subunit 3 OS=Mus musculus GN=Ndufb3 PE=1 SV=1	2	2	11.692	30620000	30345000	50142000	0	0	124810000	34491000	53419000	0	0
Q80TL4	sp|Q80TL4|PHF24_MOUSE PHD finger protein 24 OS=Mus musculus GN=Phf24 PE=1 SV=2	9	9	45.222	74289000	53121000	140300000	54714000	0	196820000	71129000	296890000	55495000	0
Q8R001	sp|Q8R001|MARE2_MOUSE Microtubule-associated protein RP/EB family member 2 OS=Mus musculus GN=Mapre2 PE=1 SV=1	9	8	36.946	78235000	350090000	63655000	88397000	17572000	194440000	765270000	112070000	40731000	42770000
Q93092	sp|Q93092|TALDO_MOUSE Transaldolase OS=Mus musculus GN=Taldo1 PE=1 SV=2	6	6	37.387	48663000	65370000	140620000	50391000	64703000	162930000	129870000	294390000	127950000	0
Q2EMV9	sp|Q2EMV9|PAR14_MOUSE Poly [ADP-ribose] polymerase 14 OS=Mus musculus GN=Parp14 PE=1 SV=3	2	2	203.8	0	26302000	0	16811000	17932000	38070000	0	0	0	80262000
P38647	sp|P38647|GRP75_MOUSE Stress-70 protein, mitochondrial OS=Mus musculus GN=Hspa9 PE=1 SV=3	17	17	73.46	118880000	115340000	148510000	110920000	188490000	486100000	245550000	386680000	78330000	128750000
P63321	sp|P63321|RALA_MOUSE Ras-related protein Ral-A OS=Mus musculus GN=Rala PE=1 SV=1	7	7	23.553	29649000	262970000	40586000	139870000	107730000	234140000	503400000	89167000	23140000	311520000
Q7TQF7	sp|Q7TQF7|AMPH_MOUSE Amphiphysin OS=Mus musculus GN=Amph PE=1 SV=1	17	17	75.012	310380000	233520000	410540000	462830000	368550000	681730000	148960000	2622000000	143590000	0
P56371	sp|P56371|RAB4A_MOUSE Ras-related protein Rab-4A OS=Mus musculus GN=Rab4a PE=1 SV=2	5	5	24.408	0	35083000	0	34727000	0	0	85907000	0	34784000	20516000
P97807	sp|P97807|FUMH_MOUSE Fumarate hydratase, mitochondrial OS=Mus musculus GN=Fh PE=1 SV=3	12	12	54.356	59608000	35069000	44132000	76353000	48304000	128420000	148710000	110820000	54561000	94161000
P29387	sp|P29387|GBB4_MOUSE Guanine nucleotide-binding protein subunit beta-4 OS=Mus musculus GN=Gnb4 PE=1 SV=4	8	3	37.379	14512000	85311000	0	8636300	0	0	207600000	0	13959000	0
P62830	sp|P62830|RL23_MOUSE 60S ribosomal protein L23 OS=Mus musculus GN=Rpl23 PE=1 SV=1	5	5	14.865	26575000	0	30321000	32379000	0	46535000	0	73877000	62009000	0
Q9D6R2	sp|Q9D6R2|IDH3A_MOUSE Isocitrate dehydrogenase [NAD] subunit alpha, mitochondrial OS=Mus musculus GN=Idh3a PE=1 SV=1	11	11	39.638	307760000	37714000	296760000	178490000	139470000	654630000	239540000	735080000	45681000	344230000
P35564	sp|P35564|CALX_MOUSE Calnexin OS=Mus musculus GN=Canx PE=1 SV=1	14	14	67.277	0	82184000	40671000	104500000	0	164760000	133300000	104510000	82897000	0
Q9JKW0	sp|Q9JKW0|AR6P1_MOUSE ADP-ribosylation factor-like protein 6-interacting protein 1 OS=Mus musculus GN=Arl6ip1 PE=2 SV=1	1	1	23.437	10397000	0	18814000	14033000	0	46554000	0	46132000	0	0
Q06890	sp|Q06890|CLUS_MOUSE Clusterin OS=Mus musculus GN=Clu PE=1 SV=1	5	5	51.655	0	15051000	0	20323000	0	0	0	76008000	0	0
P09671	sp|P09671|SODM_MOUSE Superoxide dismutase [Mn], mitochondrial OS=Mus musculus GN=Sod2 PE=1 SV=3	10	10	24.603	217010000	374510000	232510000	150070000	127590000	711510000	1422100000	74036000	71930000	96057000
Q8VE33	sp|Q8VE33|GD1L1_MOUSE Ganglioside-induced differentiation-associated protein 1-like 1 OS=Mus musculus GN=Gdap1l1 PE=1 SV=1	11	11	42.317	34197000	110000000	0	96026000	55684000	145980000	141490000	146260000	78165000	132870000
P60879	sp|P60879|SNP25_MOUSE Synaptosomal-associated protein 25 OS=Mus musculus GN=Snap25 PE=1 SV=1	12	12	23.315	167300000	195050000	183990000	142240000	67937000	572300000	410560000	666830000	0	0
Q8R0P4	sp|Q8R0P4|AAMDC_MOUSE Mth938 domain-containing protein OS=Mus musculus GN=Aamdc PE=1 SV=1	6	6	13.244	35866000	21074000	70829000	47350000	0	83286000	75272000	179010000	45673000	0
P62806	sp|P62806|H4_MOUSE Histone H4 OS=Mus musculus GN=Hist1h4a PE=1 SV=2	9	9	11.367	485060000	101150000	457040000	531840000	378570000	1159200000	495710000	591430000	671750000	1440300000
Q9JKV1	sp|Q9JKV1|ADRM1_MOUSE Proteasomal ubiquitin receptor ADRM1 OS=Mus musculus GN=Adrm1 PE=1 SV=2	3	3	42.06	5916900	0	10921000	10552000	0	0	11387000	38506000	11947000	0
P61089	sp|P61089|UBE2N_MOUSE Ubiquitin-conjugating enzyme E2 N OS=Mus musculus GN=Ube2n PE=1 SV=1	3	3	17.138	82426000	0	0	58745000	83730000	174770000	0	267710000	69892000	0
Q8R0A7	sp|Q8R0A7|K0513_MOUSE Uncharacterized protein KIAA0513 OS=Mus musculus GN=Kiaa0513 PE=1 SV=1	6	6	46.318	17834000	41135000	0	25749000	0	0	160830000	36671000	0	0
Q9CY58	sp|Q9CY58|PAIRB_MOUSE Plasminogen activator inhibitor 1 RNA-binding protein OS=Mus musculus GN=Serbp1 PE=1 SV=2	6	6	44.714	9086000	9383700	13929000	3761400	0	70774000	0	13584000	0	0
P97797	sp|P97797|SHPS1_MOUSE Tyrosine-protein phosphatase non-receptor type substrate 1 OS=Mus musculus GN=Sirpa PE=1 SV=1	8	8	56.424	80303000	0	93934000	53908000	0	323050000	0	220490000	0	0
P61294	sp|P61294|RAB6B_MOUSE Ras-related protein Rab-6B OS=Mus musculus GN=Rab6b PE=1 SV=1	9	4	23.461	0	46296000	0	30297000	0	0	139450000	0	44036000	0
Q8BKZ9	sp|Q8BKZ9|ODPX_MOUSE Pyruvate dehydrogenase protein X component, mitochondrial OS=Mus musculus GN=Pdhx PE=1 SV=1	5	5	53.998	18666000	0	0	16250000	27248000	27965000	21098000	45206000	25660000	34465000
Q9DCU2	sp|Q9DCU2|PLLP_MOUSE Plasmolipin OS=Mus musculus GN=Pllp PE=1 SV=1	2	2	19.801	26895000	16439000	0	53096000	80010000	0	0	0	0	447670000
P04370	sp|P04370|MBP_MOUSE Myelin basic protein OS=Mus musculus GN=Mbp PE=1 SV=2	12	12	27.167	2009800000	3246000000	3532800000	2632700000	2361100000	5876900000	13809000000	5723600000	6582700000	3307700000
P00405	sp|P00405|COX2_MOUSE Cytochrome c oxidase subunit 2 OS=Mus musculus GN=Mtco2 PE=1 SV=1	4	4	25.976	0	42489000	0	66157000	72624000	0	93435000	0	142620000	236320000
Q80YN3	sp|Q80YN3|BCAS1_MOUSE Breast carcinoma-amplified sequence 1 homolog OS=Mus musculus GN=Bcas1 PE=1 SV=3	9	9	67.377	14196000	75554000	79743000	73939000	27047000	293100000	55352000	220390000	69818000	70564000
Q3T9M1	sp|Q3T9M1|MFS2B_MOUSE Major facilitator superfamily domain-containing protein 2B OS=Mus musculus GN=Mfsd2b PE=2 SV=1	1	1	52.796	92124000	97734000	403160000	64988000	0	423720000	177980000	938270000	201500000	0
Q8VDD5	sp|Q8VDD5|MYH9_MOUSE Myosin-9 OS=Mus musculus GN=Myh9 PE=1 SV=4	66	66	226.37	101190000	415000000	89724000	400250000	111830000	241470000	2674300000	0	18916000	26044000
P62874	sp|P62874|GBB1_MOUSE Guanine nucleotide-binding protein G(I)/G(S)/G(T) subunit beta-1 OS=Mus musculus GN=Gnb1 PE=1 SV=3	11	5	37.377	29820000	0	22418000	63219000	47845000	173150000	0	203710000	0	60580000
P00397	sp|P00397|COX1_MOUSE Cytochrome c oxidase subunit 1 OS=Mus musculus GN=Mtco1 PE=1 SV=2	1	1	56.909	0	103750000	0	35249000	0	0	0	0	123720000	251800000
P53986	sp|P53986|MOT1_MOUSE Monocarboxylate transporter 1 OS=Mus musculus GN=Slc16a1 PE=1 SV=1	5	5	53.267	29553000	64622000	60388000	29711000	0	115330000	144220000	163090000	83395000	0
P08551	sp|P08551|NFL_MOUSE Neurofilament light polypeptide OS=Mus musculus GN=Nefl PE=1 SV=5	40	37	61.508	330200000	378200000	378670000	402100000	368280000	1714500000	862890000	1643700000	699990000	477470000
O55125	sp|O55125|NIPS1_MOUSE Protein NipSnap homolog 1 OS=Mus musculus GN=Nipsnap1 PE=1 SV=1	6	6	33.363	0	75156000	0	23183000	76272000	247440000	147080000	44760000	29338000	53699000
P97351	sp|P97351|RS3A_MOUSE 40S ribosomal protein S3a OS=Mus musculus GN=Rps3a PE=1 SV=3	5	5	29.885	0	48357000	0	16467000	0	121480000	0	69020000	7918400	0
Q9DCW4	sp|Q9DCW4|ETFB_MOUSE Electron transfer flavoprotein subunit beta OS=Mus musculus GN=Etfb PE=1 SV=3	6	6	27.623	25328000	0	35681000	0	0	70821000	91916000	32593000	0	0
O35129	sp|O35129|PHB2_MOUSE Prohibitin-2 OS=Mus musculus GN=Phb2 PE=1 SV=1	12	12	33.296	46439000	58904000	87456000	85045000	0	127070000	124590000	457450000	83953000	103160000
Q8JZQ2	sp|Q8JZQ2|AFG32_MOUSE AFG3-like protein 2 OS=Mus musculus GN=Afg3l2 PE=1 SV=1	4	3	89.518	5433400	10618000	0	10542000	0	30692000	18327000	37052000	0	0
Q9DAM7	sp|Q9DAM7|TM263_MOUSE Transmembrane protein 263 OS=Mus musculus GN=Tmem263 PE=1 SV=1	5	5	11.549	29102000	71287000	15297000	31794000	31315000	0	56202000	0	396160000	136270000
Q76MZ3	sp|Q76MZ3|2AAA_MOUSE Serine/threonine-protein phosphatase 2A 65 kDa regulatory subunit A alpha isoform OS=Mus musculus GN=Ppp2r1a PE=1 SV=3	10	10	65.322	101500000	67149000	89839000	0	0	495520000	139950000	165940000	55976000	0
P26883	sp|P26883|FKB1A_MOUSE Peptidyl-prolyl cis-trans isomerase FKBP1A OS=Mus musculus GN=Fkbp1a PE=1 SV=2	4	4	11.922	0	28476000	31045000	25302000	96005000	75523000	100340000	376930000	68499000	0
B1AXV0	sp|B1AXV0|FRS1L_MOUSE DOMON domain-containing protein FRRS1L OS=Mus musculus GN=Frrs1l PE=1 SV=1	3	3	32.506	0	7427300	10218000	0	0	0	13944000	0	47908000	0
P60761	sp|P60761|NEUG_MOUSE Neurogranin OS=Mus musculus GN=Nrgn PE=1 SV=1	5	5	7.4963	61412000	100700000	54279000	28967000	0	441440000	197250000	229260000	26046000	0
P17751	sp|P17751|TPIS_MOUSE Triosephosphate isomerase OS=Mus musculus GN=Tpi1 PE=1 SV=4	15	15	32.191	463340000	988870000	818290000	620540000	1037700000	4404600000	1616300000	6436300000	1094600000	1295900000
P02088	sp|P02088|HBB1_MOUSE Hemoglobin subunit beta-1 OS=Mus musculus GN=Hbb-b1 PE=1 SV=2;sp|P02089|HBB2_MOUSE Hemoglobin subunit beta-2 OS=Mus musculus GN=Hbb-b2 PE=1 SV=2	8	8	15.84	145440000	410840000	86800000	246130000	431340000	1989200000	849980000	798360000	243320000	1132000000
Q6W8Q3	sp|Q6W8Q3|PC4L1_MOUSE Purkinje cell protein 4-like protein 1 OS=Mus musculus GN=Pcp4l1 PE=1 SV=1	2	2	7.5023	10189000	0	11785000	0	0	33598000	0	50642000	0	0
Q8CGP2	sp|Q8CGP2|H2B1P_MOUSE Histone H2B type 1-P OS=Mus musculus GN=Hist1h2bp PE=1 SV=3;sp|Q8CGP1|H2B1K_MOUSE Histone H2B type 1-K OS=Mus musculus GN=Hist1h2bk PE=1 SV=3;sp|Q6ZWY9|H2B1C_MOUSE Histone H2B type 1-C/E/G OS=Mus musculus GN=Hist1h2bc PE=1 SV=3;sp|Q64	8	8	13.992	178510000	183430000	222230000	166610000	227850000	1580200000	705040000	1293000000	289320000	291550000
O70456	sp|O70456|1433S_MOUSE 14-3-3 protein sigma OS=Mus musculus GN=Sfn PE=1 SV=2	6	1	27.706	225080000	108540000	213630000	225420000	0	1694600000	98195000	1327900000	182920000	0
Q8CDI7	sp|Q8CDI7|CC150_MOUSE Coiled-coil domain-containing protein 150 OS=Mus musculus GN=Ccdc150 PE=2 SV=2	1	1	128.5	0	23088000	24110000	0	0	79329000	0	59471000	68145000	0
Q9JKC6	sp|Q9JKC6|CEND_MOUSE Cell cycle exit and neuronal differentiation protein 1 OS=Mus musculus GN=Cend1 PE=1 SV=1	8	8	14.987	75722000	75947000	168370000	135810000	0	1033500000	107890000	883040000	19109000	0
P56379	sp|P56379|68MP_MOUSE 6.8 kDa mitochondrial proteolipid OS=Mus musculus GN=Mp68 PE=1 SV=1	1	1	6.6979	25054000	0	21412000	0	0	0	0	0	95143000	113390000
P06837	sp|P06837|NEUM_MOUSE Neuromodulin OS=Mus musculus GN=Gap43 PE=1 SV=1	13	13	23.632	215220000	501090000	388760000	306540000	49921000	3543300000	1082300000	2076900000	171090000	36145000
Q9D0J8	sp|Q9D0J8|PTMS_MOUSE Parathymosin OS=Mus musculus GN=Ptms PE=1 SV=3	1	1	11.43	1628400	14428000	3152500	0	0	50968000	0	41291000	0	0
Q3UV17	sp|Q3UV17|K22O_MOUSE Keratin, type II cytoskeletal 2 oral OS=Mus musculus GN=Krt76 PE=1 SV=1	8	1	62.844	799440000	0	1462800000	95968000	0	3524800000	240640000	6947200000	822450000	0
Q9CQ92	sp|Q9CQ92|FIS1_MOUSE Mitochondrial fission 1 protein OS=Mus musculus GN=Fis1 PE=1 SV=1	2	2	17.008	0	7373100	13070000	10568000	0	62415000	0	97107000	0	0
Q91XV3	sp|Q91XV3|BASP1_MOUSE Brain acid soluble protein 1 OS=Mus musculus GN=Basp1 PE=1 SV=3	16	16	22.086	259370000	153840000	313020000	265810000	0	5848900000	325420000	7548900000	292400000	0
Q61644	sp|Q61644|PACN1_MOUSE Protein kinase C and casein kinase substrate in neurons protein 1 OS=Mus musculus GN=Pacsin1 PE=1 SV=1	14	14	50.575	54999000	37496000	0	25120000	0	887550000	288440000	476070000	89174000	0
P26645	sp|P26645|MARCS_MOUSE Myristoylated alanine-rich C-kinase substrate OS=Mus musculus GN=Marcks PE=1 SV=2	9	9	29.661	24275000	13462000	0	18236000	0	298530000	12610000	1266900000	5083800	0
