# Supplementary material for: Crym-positive striatal astrocytes gate perseverative behaviour
Source: Nature. 2024 Feb 28;627(8003):358–66. doi: 10.1038/s41586-024-07138-0 (PMC10937394; doi:10.1038/s41586-024-07138-0)
Supplement: Supplementary file 8 — Results of all statistical tests used. [file 41586_2024_7138_MOESM8_ESM.xlsx]

## Sheet: Statistics main figures
	Figure	Panel	Data	Group	Number of sample	Statistical test	One-tailed or two-tailed	P value	Significance	Symbol	Degrees of freedom	T statistic	F statistics
	2	B	µ-crystallin expression (a.u.) in the central striatum	Control	8 mice	Two sample t-test	Two-tailed	5.3 x 10-10	Yes	P < 0.001	14	14.96	n/a
				Crym KO	8 mice
	2	B	µ-crystallin expression (a.u.) in the SVZ	Control	8 mice	Two sample t-test	Two-tailed	4.5 x 10-1	No	NS	14	0.78	n/a
				Crym KO	8 mice
	2	C	OFT test, distance traveled	Control	16 mice	Two sample t-test	Two-tailed	6.9 x 10-1	No	NS	31	0.41	n/a
				Crym KO	17 mice
	2	C	OFT test, Time in the center	Control	16 mice	Two sample t-test	Two-tailed	2.8 x 10-1	No	NS	31	-1.1	n/a
				Crym KO	17 mice
	2	D	Foot print test, Stride width	Control	16 mice	Two sample t-test	Two-tailed	0.3 x 10-1	No	NS	32	-1.03	n/a
				Crym KO	17 mice
	2	D	Foot print test, stride length	Control	16 mice	Two sample t-test	Two-tailed	0.6 x 10-2	No	NS	32	-1.98	n/a
				Crym KO	17 mice
	2	E	Rotarod test, Day 1, 5 trials	Control	8 mice	Two-way repeated measure ANOVA followed by Tukey's post-hoc test	One-tailed	1 (trial 1)	No	NS	28	0.93	n/a
				Crym KO	8 mice			1 (trial 2)	No	NS	28	0.28	n/a
								1 (trial 3)	No	NS	28	0.78	n/a
								1 (trial 4)	No	NS	28	0.06	n/a
								1 (trial 5)	No	NS	28	0.72	n/a
								5.9 x 10-1 (overall)	No	NS	7	0.99	0.31
	2	E	Rotarod test, Day 2, 5 trials	Control	8 mice	Two-way repeated measure ANOVA followed by Tukey's post-hoc test	One-tailed	6.5 x 10-1 (trial 1)	No	NS	28	0.65	n/a
				Crym KO	8 mice			7.5 x 10-1 (trial 2)	No	NS	28	0.46	n/a
								4 x 10-1 (trial 3)	No	NS	28	1.21	n/a
								2.5 x 10-2 (trial 4)	Yes	NS	28	3.35	n/a
								7.8 x 10-1 (trial 5)	No	NS	28	0.39	n/a
								3.5 x 10-1 (overall)	No	NS	7	1.37	0.99
	2	E	Rotarod test, Day 3, 5 trials	Control	8 mice	Two-way repeated measure ANOVA followed by Tukey's post-hoc test	One-tailed	1.9 x 10-1 (trial 1)	No	NS	28	1.88	n/a
				Crym KO	8 mice			2.6 x 10-1 (trial 2)	No	NS	28	1.61	n/a
								4.2 x 10-1 (trial 3)	No	NS	28	1.15	n/a
								5.9 x 10-1 (trail 4)	No	NS	28	0.78	n/a
								8.5 x 10-1 (trial 5)	No	NS	28	0.26	n/a
								8.8 x 10-2 (overall)	No	NS	7	2.3	3.9
	2	E	Rotarod test, Day 4, 5 trials	Control	8 mice	Two-way repeated measure ANOVA followed by Tukey's post-hoc test	One-tailed	4.1 x 10-1 (trial 1)	No	NS	28	1.17	n/a
				Crym KO	8 mice			3.9 x 10-1 (trial 2)	No	NS	28	1.25	n/a
								3 x 10-1 ( trial 3)	No	NS	28	1.5	n/a
								1.8 x 10-1 (trial 4)	No	NS	28	1.95	n/a
								2.7 x 10-1 (trial 5)	No	NS	28	1.58	n/a
								1.8 x 10-1 (overall)	No	NS	7	3.34	2.21
	2	E	Rotarod test, Day 5, 5 trials	Control	8 mice	Two-way repeated measure ANOVA followed by Tukey's post-hoc test	One-tailed	8.9 x 10-1 (trial 1)	No	NS	24	0.19	n/a
				Crym KO	8 mice			4.4 x 10-1 (trial 2)	No	NS	24	1.1	n/a
								9.1 x 10-1 (trial 3)	No	NS	24	0.16	n/a
								7.3 x 10-1 (trial 4)	No	NS	24	0.49	n/a
								2.3 x 10-1 (trial 5)	No	NS	24	1.73	n/a
								4.4 x 10-1 (overall)	No	NS	6	1.51	0.68
	2	G	Marble burying test, percent of burried marbles, each week during 4 weeks	Control	16 mice	Two-way repeated measure ANOVA followed by Tukey's post-hoc test	One-tailed	9.5 x 10-1 (week 0)	No	NS	45	0.08	n/a
				Crym KO	16 mice			1.2 x 10-1 (week 1)	No	NS	45	2.26	n/a
								6.5 x 10-2 (week 2)	No	NS	45	2.67	n/a
								3.8 x 10-4 (week 3)	Yes	P < 0.001	45	5.43	n/a
								3.7 x 10-2 (overall)	Yes	P = 0.037	15	5.14	5.24
	2	H	Digging test, lantency to dig (s)	Control	19 mice	Mann-Whitney test	Two-tailed	6.52 x 10-3	Yes	P = 0.007	n/a	n/a	n/a
				Crym KO	18 mice
	2	H	Digging test, digging duration (s/min)	Control	19 mice	Mann-Whitney test	Two-tailed	2.17 x 10-2	Yes	P = 0.021	n/a	n/a	n/a
				Crym KO	18 mice
	2	H	Digging test,digging bouts in 10 min	Control	19 mice	Two sample t-test	Two-tailed	8.1 x 10-2	No	NS	35	-1.79	n/a
				Crym KO	18 mice
	2	J	Grooming behavior, grooming duration (s/min)	Control	15 mice	Mann-Whitney test	Two-tailed	7.5 x 10-3	Yes	P = 0.008	n/a	n/a	n/a
				Crym KO	13 mice
	2	J	Grooming behavior, grooming bouts in 10 min	Control	15 mice	Mann-Whitney test	Two-tailed	5.9 x 10-2	No	NS	n/a	n/a	n/a
				Crym KO	13 mice
	2	J	Rearing bouts in 10 min	Control	15 mice	Two sample t-test	Two-tailed	1.05 x 10-1	No	NS	26	1.68	n/a
				Crym KO	13 mice
	2	L	Lick bouts per 30 min, Day 1,2 and 3	Control	8 mice	Two-way repeated measure ANOVA followed by Tukey's post-hoc test	One-tailed	6 x 10-1 (day 1)	No	NS	14	0.76	n/a
				Crym KO	8 mice			1.3 x 10-2 (day2)	Yes	P = 0.013	14	3.99	n/a
								1.4 x 10-2 (day3)	Yes	P = 0.014	14	3.96	n/a
								1.2 x 10-2 (overall)	Yes	P = 0.012	7	5.03	11.34
	2	L	Lick bouts per 30 min, Day 4 after water deprivation	Control	8 mice	Two sample t-test	Two-tailed	9.2 x 10-2	No	NS	14	1.81	n/a
				Crym KO	8 mice
	2	M	Novel object recogintion test, recognition index (%)	Control	8 mice	Two sample t-test	Two-tailed	3.2 x 10-3	Yes	P = 0.003	16	3.47	n/a
				Crym KO	10 mice
	2	M	Novel object recogintion test, Interaction time with new object (s)	Control	8 mice	Mann-Whitney test	Two-tailed	3.3 x 10-1	No	NS	n/a	n/a	n/a
				Crym KO	10 mice
	2	M	Novel object recogintion test, Interaction time with familiar object (s)	Control	8 mice	Two sample t-test	Two-tailed	4.2 x 10-2	Yes	P = 0.04	16	2.21	n/a
				Crym KO	10 mice
	3	B	cFos + neurons (%) in cmStriatum	Control	8 mice	Mann-Whitney test	Two-tailed	1.8 x 10-2	Yes	P = 0.018	n/a	n/a	n/a
				Crym KO	8 mice
	3	B	cFos + neurons (%) in dlStriatum	Control	8 mice	Mann-Whitney test	Two-tailed	4.9 x 10-1	No	NS	n/a	n/a	n/a
				Crym KO	8 mice
	3	B	cFos + neurons (%) lateralOFC	Control	7mice	Two sample t-test	Two-tailed	3 x 10-2	Yes	P = 0.03	13	-2.44	n/a
				Crym KO	8 mice
	3	B	cFos + neurons (%) M1	Control	8 mice	Two sample t-test	Two-tailed	3.6 x 10-1	No	NS	n/a	n/a	n/a
				Crym KO	8 mice
	3	B	cFos + neurons (%) dorsal thalamus	Control	6 mice	Mann-Whitney test	Two-tailed	1.9 x 10-2	Yes	P = 0.019	n/a	n/a	n/a
				Crym KO	6 mice
	3	B	cFos + neurons (%) ventral thalamus	Control	6 mice	Mann-Whitney test	Two-tailed	3 x 10-1	No	NS	n/a	n/a	n/a
				Crym KO	6 mice
	3	B	cFos + neurons (%) SNr	Control	5 mice	Two sample t-test	Two-tailed	9.2 x 10-1	No	NS	8	-0.1	n/a
				Crym KO	5 mice
	3	B	cFos + neurons (%) GPe	Control	6 mice	Two sample t-test	Two-tailed	7.6 x 10-1	No	NS	10	0.31	n/a
				Crym KO	6 mice
	3	B	cFos + neurons (%) STN	Control	5 mice	Two sample t-test	Two-tailed	9 x 10-1	No	NS	8	0.12	n/a
				Crym KO	5 mice
	3	D	Light evoked EPSC from lOFC : current density (-pa/pF)	Control	18 cells from 5 mice	Two-way repeated measure ANOVA followed by Tukey's post-hoc test	One-tailed	1 (1)	No	NS	60	0	n/a
				Crym KO	17 cells from 5 mice			4.8 x 10-1 (2)	No	NS	60	1.01	n/a
								6.8 x 10-2 (3)	No	NS	60	2.62	n/a
								6.4 x 10-2 (4)	No	NS	60	2.66	n/a
								1 x 10-1 (5)	No	NS	60	2.35	n/a
								1.8 x 10-1 (overall)	No	NS	15	3.87	2.02
	3	E	Light evoked EPSC from lOFC : paired pulse ratio	Control	18 cells from 5 mice	Two-way repeated measure ANOVA followed by Tukey's post-hoc test	One-tailed	9.9 x 10-4 (40 ms)	Yes	P < 0.001	48	4.96	n/a
				Crym KO	17 cells from 5 mice			8.1 x 10-4 (60 ms)	Yes	P < 0.001	48	5.05	n/a
								2.7 x 10-2 (80 ms)	Yes	P = 0.027	48	3.22	n/a
								8.4 x 10-1 (100 ms)	No	NS	48	0.28	n/a
								1.4 x 10-1 (160 ms)	No	NS	48	2.14	n/a
								9.3 x 10-3 (overall)	Yes	P = 0.001	12	5.08	9.57
	3	G	mEPSCs frequency (Hz)	Control	18 cells from 5 mice	Mann-Whitney test	Two-tailed	1.1 x 10-3	Yes	P = 0.001	n/a	n/a	n/a
				Crym KO	18 cells from 5 mice
	3	G	mEPSCs amplitude (-pA)	Control	18 cells from 5 mice	Mann-Whitney test	Two-tailed	1.7 x 10-1	No	NS	n/a	n/a	n/a
				Crym KO	18 cells from 5 mice
	3	H	Exitatory / Inhibitory ratio	Control	24 cells from 5 mice	Mann-Whitney test	Two-tailed	1.5 x 10-6	Yes	P < 0.001	n/a	n/a	n/a
				Crym KO	24 cells from 5 mice
	3	K	Tonic GABA current (-pA) GAT3-dependant	Control	24 cells from 8 mice	Two-way ANOVA followed by Tukey's post-hoc test	One-tailed	0 (Control vs Control SNAP5114)	Yes	P < 0.001	75	n/a	25.74
				Control + SNAP5114	13 cells from 4 mice			7.3x 10-4 (Crym vs Crym SNAP5114)	No	NS	75
				Crym KO	26 cells from 8 mice			1.1 x 10-8 (Control vs Crym)	Yes	P < 0.001	75
				Crym KO + SNAP5114	13 cells from 4 mice			2 x 10-11 (overall)	Yes	P < 0.001	75
	3	M	mEPSC frequency (Hz) GABA pharmacology in control mice	Control	Saline (29 cells), CGP55845 (15 cells) Baclofen (14 cells) from 4 mice	one way ANOVA followed by Tukey's post-hoc test	One-tailed	5.1 x 10-3 (saline vs CGP)	Yes	P = 0.005	n/a	n/a	n/a
								1.9 x 10-2 (saline vs Bacl)	Yes	P = 0.02	n/a	n/a	n/a
								1.3 x 10-5 (overall)	Yes	P < 0.001	57	n/a	13.88
	3	M	mEPSC frequency (Hz) GABA pharmacology in Crym KO mice	Crym KO	Saline (25 cells), CGP55845 (12 cells) Baclofen (13 cells) from 4 mice	one way ANOVA followed by Tukey's post-hoc test	One-tailed	9.8 x 10-1 (saline vs CGP)	No	NS	n/a	n/a	n/a
								2.6 x 10-3 (saline vs Bacl)	Yes	P = 0.003	n/a	n/a	n/a
								2.6 x 10-3 (overall)	Yes	P = 0.003	49	n/a	6.78
	3	M	mEPSC amplitude (-pA) GABA pharmacology in control mice	Control	Saline (29 cells), CGP55845 (15 cells) Baclofen (14 cells) from 4 mice	one way ANOVA followed by Tukey's post-hoc test	One-tailed	1.3 x 10-1 (saline vs CGP)	No	NS	n/a	n/a	n/a
								1.1 x 10-1 (saline vs Bacl)	No	NS	n/a	n/a	n/a
								5.7 x 10-2 (overall)	No	NS	56	n/a	3.01
	3	M	mEPSC amplitude (-pA) GABA pharmacology in Crym KO mice	Crym KO	Saline (25 cells), CGP55845 (12 cells) Baclofen (13 cells) from 4 mice	one way ANOVA followed by Tukey's post-hoc test	One-tailed	2.8 x 10-1 (saline vs CGP)	No	NS	n/a	n/a	n/a
								3.9 x 10-1 (saline vs Bacl)	No	NS	n/a	n/a	n/a
								2.2 x 10-1 (overall)	No	NS	50	n/a	1.54
	4	F	% change mEPSC frequency in DCZ	Control	16 cells from 4 mice	Mann-Whitney test	Two-tailed	3.5 x 10-3	Yes	P = 0.003	n/a	n/a	n/a
				Crym KO	16 cells from 4 mice
	4	F	% change mEPSC amplitude in DCZ	Control	16 cells from 4 mice	Two sample t-test	Two-tailed	4.5 x 10-1	No	NS	30	-0.77	n/a
				Crym KO	16 cells from 4 mice
	4	I	% change mIPSC frequency in DCZ	Control	16 cells from 4 mice	Two sample t-test	Two-tailed	3.6 x 10-1	No	NS	30	-0.93	N/A
				Crym KO	16 cells from 4 mice
	4	I	% change mIPSC amplitude in DCZ	Control	16 cells from 4 mice	Mann-Whitney t-est	Two-tailed	7.5 x 10-1	No	NS	n/a	n/a	n/a
				Crym KO	16 cells from 4 mice
	4	J	E/I ratio Control	No DCZ	16 cells from 4 mice	Paired sample t-test	Two-tailed	8.5 x 10-1	No	NS	15	-1.84	n/a
				DCZ	16 cells from 4 mice
	4	J	E/I ratio Crym KO	No DCZ	16 cells from 4 mice	Paired sample t-test	Two-tailed	6.6 x 10-3	Yes	P = 0.01	15	3.15	n/a
				DCZ	16 cells from 4 mice
	4	K	Open field Distance travelled after hM4Di activation	Control + mCherry	11 mice	Two way ANOVA followed by Tukey's post-hoc test	One-tailed	8.5 x 10-1 (Control mCherry vs Control Gi)	No	NS	3	n/a	0.17
				Control + Gi	11 mice
				Crym KO + mCherry	11 mice			9.9 x 10-1 (Crym KO mCherry vs Crym KO Gi)
				Crym KO + Gi	11 mice
	4	L	Grooming duration after hM4Di activation	Control + mCherry	11 mice	Two way ANOVA followed by Tukey's post-hoc test	One-tailed	9.9 x 10-1 (Control mCherry vs Control Gi)	No	NS	3	n/a	9.7
				Control + Gi	11 mice
				Crym KO + mCherry	11 mice			2.9 x 10-3 (Crym KO mCherry vs Crym KO Gi)	Yes	P = 0.003	3	n/a	9.7
				Crym KO + Gi	11 mice
	4	M	% of buried marbles after hM4Di activation	Control + mCherry	11 mice	Two way ANOVA followed by Tukey's post-hoc test	One-tailed	7.4 x 10-1 (Control mCherry vs Control Gi)	No	NS	3	n/a	8.1
				Control + Gi	11 mice
				Crym KO + mCherry	11 mice			1.4 x 10-3 (Crym KO mCherry vs Crym KO Gi)	Yes	P = 0.001	3	n/a	8.1
				Crym KO + Gi	11 mice
	4	N	Recogintion index (%) after hM4Di activation	Control + mCherry	11 mice	Two way ANOVA followed by Tukey's post-hoc test	One-tailed	3 x 10-1 (Control mCherry vs Control Gi)	No	NS	3	n/a	3.9
				Control + Gi	11 mice
				Crym KO + mCherry	11 mice			2.8 x 10-2 (Crym KO mCherry vs Crym KO Gi)	Yes	P = 0.03	3	n/a	3.9
				Crym KO + Gi	11 mice
	4	P	cFos + neurons (%) in LOFC	Control + mCherry	6 mice	Two way ANOVA followed by Tukey's post-hoc test	One-tailed	2.1 x 10-4 (Control mCherry vs Control Gi)	Yes	P < 0.001	3	n/a	48.4
				Control + Gi	6 mice
				Crym KO + mCherry	6 mice			1.2 x 10-6 (Crym KO mCherry vs Crym KO Gi)	Yes	P < 0.001	3	n/a	48.4
				Crym KO + Gi	6 mice
	4	P	cFos + neurons (%) cSTR	Control + mCherry	6 mice	Two way ANOVA followed by Tukey's post-hoc test	One-tailed	9.9 x 10-1 (Control mCherry vs Control Gi)	No	NS	3	n/a	53.3
				Control +Gi	6 mice
				Crym KO + mCherry	6 mice			1.2 x 10-6 (Crym KO mCherry vs Crym KO Gi)	Yes	P < 0.001	3	n/a	53.3
				Crym KO + Gi	6 mice
	4	P	cFos + neurons (%) in dTH	Control + mCherry	6 mice	Two way ANOVA followed by Tukey's post-hoc test	One-tailed	9.8 x 10-1 (Control mCherry vs Control Gi)	No	NS	3	n/a	7.97
				Control + Gi	6 mice
				Crym KO + mCherry	6 mice			2.9 x 10-3 (Crym KO mCherry vs Crym KO Gi)	Yes	P = 0.003	3	n/a	7.97
				Crym KO + Gi	6 mice
	5	H	Number of puncta per cell	Control	18 cells from 5 mice	one way ANOVA followed by Tukey's post-hoc test	One-tailed	0 (Control vs central)	Yes	P < 0.001	n/a	n/a	n/a
			Interaction µ-crystallin-MAP2	Central				0 (Dorsolateral vs central)			n/a	n/a	n/a
				Dorsolateral				6.5 x 10-14 (overall)			53	n/a	58.35
		I	Number of puncta per cell	Control	21 cells from 5 mice	one way ANOVA followed by Tukey's post-hoc test	One-tailed	0 (Control vs central)	Yes	P < 0.001	n/a	n/a	n/a
			Interaction µ-crystallin-USP9X	Central				0 (Dorsolateral vs central)			n/a	n/a	n/a
				Dorsolateral				0 (overall)			53	n/a	128.29

## Sheet: Statistics Ext data
	Figure	Panel	Data	Group	Number of sample	Statistical test	One-tailed or two-tailed	P value	Significance	Symbol	Degrees of freedom	T statistic	F statistics
	ED1	G	µ-crystallin expression (a.u.) in the central striatum during aging	2 mo.	5 mice	One way ANOVA followed by Tukey's post hoc test	One-tailed	9.3 x 10-1 (2 mo. vs 12 mo.)	No	NS	14	n/a	n/a
				12 mo.	5 mice			7.6 x 10-1 (2 mo. vs 24 mo.)	No	NS	14	n/a	n/a
				24 mo.	5 mice			5.7 x 10-1 (overall)	No	NS	14	n/a	0.59
	ED1	G	S70ß expression (a.u.) in the central striatum during aging	2 mo.	5 mice	One way ANOVA followed by Tukey's post hoc test	One-tailed	7.3 x 10-1 (2 mo. vs 12 mo.)	No	NS	14	n/a	n/a
				12 mo.	5 mice			9.6 x 10-3 (2 mo. vs 24 mo.)	Yes	P < 0.001	14	n/a	n/a
				24mo.	5 mice			2.1 x 10-3 (overall)	Yes	P = 0.002	14	n/a	10.83
	ED1	G	NeuN expression (a.u.) in the central striatum during aging	2 mo.	5 mice	One way ANOVA followed by Tukey's post hoc test	One-tailed	1.7 x 10-2 (2 mo. vs 12 mo.)	Yes	P = 0.02	14	n/a	n/a
				12 mo.	5 mice			1.6 x 10-3 (2 mo. vs 24 mo.)	Yes	P = 0.002	14	n/a	n/a
				24 mo.	5 mice			1.8 x 10-3 (overall)	Yes	P = 0.002	14	n/a	11.22
	ED1	I	µ-crystallin / S70ß colocalization (%)	DL	5 mice	Two-way ANOVA followed by Tukey's post-hoc test	One-tailed	1 (DL)	No	No	1	n/a	n/a
			Male vs Female	CL	5 mice			9.9 x 10-1 (CL)	No	No	1	n/a	n/a
				DM	5 mice			9.9 x 10-1 (DM)	No	No	1	n/a	n/a
				CM	5 mice			9.7 x 10-1 (CM)	No	No	1	n/a	n/a
				SVZ	5 mice			1 (SVZ)	No	No	1	n/a	n/a
								6.9 x 10-1 (overall sex)	No	No	49	n/a	0.16
	ED1	I	µ-crystallin / NeuN colocalization (%)	DL	5 mice	Two-way ANOVA followed by Tukey's post-hoc test	One-tailed	1 (DL)	No	No	1	n/a	n/a
			Male vs Female	CL	5 mice			1 (CL)	No	No	1	n/a	n/a
				DM	5 mice			x 10-1 (DM)	No	No	1	n/a	n/a
				CM	5 mice			x 10-2 (CM)	No	No	1	n/a	n/a
				SVZ	5 mice			3.6 x 10-2 (SVZ)	No	No	1	n/a	n/a
								2.9 x 10-1 (overall sex)	No	No	49	n/a	1.12
	ED4	E	Correlation between µ-crystallin expression and CALB1/MOR1 ratio	n/a	161 areas from 4 mice	Pearson correlation test	Two-tailed	7.6 x 10-21	Yes	n/a	n/a	n/a	n/a
	ED4	H	GFP expression (a.u.) in the central striatum	Control	8 mice	Mann-Whitney test	Two-tailed	9.4 x 10-4	Yes	P < 0.001	n/a	n/a	n/a
				Crym KO	8 mice
	ED4	H	GFP expression (a.u.) in the SVZ	Control	8 mice	Two sample t-test	Two-tailed	6.3 x 10-1	No	NS	n/a	-0.49	n/a
				Crym KO	8 mice
	ED5	A	Body weight (g) males	Control	12 mice	Two-way repeated measure ANOVA followed by Tukey's post-hoc test	One-tailed	1.7 x 10-1 (week 0)	No	NS	44	n/a	n/a
				Crym KO	14 mice			7.6 x 10-2 (week 1)	No	NS	44	n/a	n/a
								1.8 x 10-1 (week 2)	No	NS	44	n/a	n/a
								5.6 x 10-2 (week 3)	No	NS	44	n/a	n/a
								7.4 x 10-2 (week 4)	No	NS	44	n/a	n/a
								2 x 10-1 (overall)	No	NS	11	5.28	1.83
	ED5	A	Body weight (g) females	Control	14mice	Two-way repeated measure ANOVA followed by Tukey's post-hoc test	One-tailed	9.6 x 10-1 (week 0)	No	NS	44	n/a	n/a
				Crym KO	13 mice			9.6 x 10-1 (week 1)	No	NS	44	n/a	n/a
								8.3 x 10-1 (week 2)	No	NS	44	n/a	n/a
								7.6 x 10-1 (week 3)	No	NS	44	n/a	n/a
								8.1 x 10-1 (week 4)	No	NS	44	n/a	n/a
								9.8 x 10-1 (overall)	No	NS	11	0.01	7.4 x 10-4
	ED5	B	Food consumption (grams/day/mouse)	Control	14 cages	Two sample t-test	Two-tailed	2.7 x 10-1	No	NS	26	-1.13	n/a
				Crym KO	14 cages
	ED5	C	Spray evoked grooming, grooming duration (s/min)	Control	7 mice	Two-way ANOVA followed by Tukey's post-hoc test	One-tailed	2 x 10-7 (Control before/ after))	Yes	P < 0.001	n/a	n/a	n/a
				Crym KO	8 mice			3.8 x 10-6 (Crym KO before vs after)	Yes	P < 0.001	n/a	n/a	n/a
								9.9 x 10-1 (Control after vs Crym after)	No	NS	n/a	n/a	n/a
								8.9 x 10-8 (overall)	Yes	P < 0.001	3	n/a	35.1
	ED5	D	Elevated plus maze, Time spent in open arm	Control	5 mice	Two sample t-test	Two-tailed	9.5 x 10-1	No	NS	4	n/a	0.95
				Crym KO	5 mice
	ED5	E	Time drinking per 30 min, Day 1,2 and 3	Control	8 mice	Two-way repeated measure ANOVA followed by Tukey's post-hoc test	One-tailed	6.2 x 10-1 (day 1)	No	NS	14	0.7	n/a
				Crym KO	8 mice			7.2 x 10-3 (day2)	Yes	P = 0.007	14	4.44	n/a
								1.1 x 10-2 (day3)	Yes	P = 0.011	14	4.1	n/a
								2.9 x 10-3 (overall)	Yes	P = 0.003	7	5.3	19.97
	ED5	E	Time drinking per 30 min, Day 4 after water deprivation	Control	8 mice	Two sample t-test	Two-tailed	1 x 10-1	No	NS	14	1.73	n/a
				Crym KO	8 mice
	ED5	E	Latency to start drinking, Day 1,2 and 3	Control	8 mice	Two-way repeated measure ANOVA followed by Tukey's post-hoc test	One-tailed	3.7 x 10-1 (day 1)	No	NS	14	1.29	n/a
				Crym KO	8 mice			5.2 x 10-1 (day2)	No	NS	14	0.93	n/a
								1.1 x 10-2 (day3)	Yes	P = 0.011	14	4.15	n/a
								3.9 x 10-1 (overall)	No	NS	7	1.1	0.83
	ED5	E	Latency to start drinking, Day 4 after water deprivation	Control	8 mice	Mann-Whitney test	Two-tailed	1.4 x 10-1	No	NS	n/a	n/a	n/a
				Crym KO	8 mice
	ED5	F	Grooming duration (s/min) SAPAP3 KO mice	Control	7 mice	Mann-Whitney test	Two-tailed	2.2 x 10-3	Yes	P = 0.002	n/a	n/a	n/a
				Crym KO	7 mice
	ED5	F	Grooming bouts in 10 min (s/min) SAPAP3 KO mice	Control	7 mice	Two sample t-test	Two-tailed	7 x 10-3	Yes	P = 0.007	12	-3.24	n/a
				Crym KO	7 mice
	ED5	F	Distance travelled (m) SAPAP3 KO mice	Control	7 mice	Two sample t-test	Two-tailed	2.6 x 10-3	Yes	P = 0.003	12	3.78	n/a
				Crym KO	7 mice
	ED5	F	Time in the center (s) SAPAP3 KO mice	Control	7 mice	Two sample t-test	Two-tailed	4 x 10-5	Yes	P < 0.001	12	6.3	n/a
				Crym KO	7 mice
	ED5	F	Time spent in open arms (s) SAPAP3 KO mice	Control	7 mice	Two sample t-test	Two-tailed	2 x 10-2	Yes	P = 0.02	12	2.69	n/a
				Crym KO	7 mice
	ED5	G	Grooming duration (s/min) Fluoxetine traeatment	Control	5 mice	Two-way ANOVA followed by Tukey's post-hoc test	One-tailed	1 (Control saline vs Control Fluox)	No	NS	n/a	0.33	n/a
			SAPAP3 KO	SAPAP3 KO	5 mice			3.8 x 10-3 (SAPA3 KO saline vs SAPAP3 KO Fluox)	Yes	P = 0.004	n/a	-4.24	n/a
								1.4 x 10-2 (overall)	Yes	P = 0.014	3	-2.76	7.6
	ED5	G	Grooming duration (s/min) Fluoxetine traeatment	Control	7 mice	Two-way ANOVA followed by Tukey's post-hoc test	One-tailed	1 (Control saline vs Control Fluox)	No	NS	n/a	-0.35	n/a
			Crym KO	Crym KO	7 mice			1 (Crym KO saline vs Crym KO Fluox)	No	NS	n/a	0.65	n/a
								8.4 x 10-1 (overall)	No	NS	3	4.9	0.04
	ED6	D	DAPI positive cells / mm2	Control	7 mice	Two sample t-test	Two-tailed	9.9 x 10-1	No	NS	12	0.01	n/a
				Crym KO	7 mice
	ED6	F	NeuN positive cells / mm2	Control	7 mice	Two sample t-test	Two-tailed	8.6 x 10-1	No	NS	6	1.13	n/a
				Crym KO	8 mice
	ED6	H	DARPP32 positives cells / mm2	Control	9 mice	Two sample t-test	Two-tailed	7 x 10-1	No	NS	15	-0.39	n/a
				Crym KO	8 mice
	ED7	A	Astrocytes morphology, territory area (µm2)	Control	35 cells from 4 mice	Two sample t-test	Two-tailed	5.3 x 10-1	No	NS	63	0.64	n/a
				Crym KO	28 cells from 4 mice
	ED7	A	Astrocytes morphology, soma area (µm2)	Control	35 cells from 4 mice	Two sample t-test	Two-tailed	4.9 x 10-1	No	NS	63	-0.7	n/a
				Crym KO	28 cells from 4 mice
	ED7	B	Astrocytes membrane properties, membrane potential (mV)	Control	11 cells from 4 mice	Two sample t-test	Two-tailed	1.3 x 10-1	No	NS	20	-1.6	n/a
				Crym KO	11 cells from 4 mice
	ED7	B	Astrocytes membrane properties, membrane resistance (MΩ)	Control	11 cells from 4 mice	Mann-Whitney test	Two-tailed	1 x 10-1	No	NS	n/a	n/a	n/a
				Crym KO	11 cells from 4 mice
	ED7	B	Astrocytes membrane properties, membrane conductance (nS)	Control	11 cells from 4 mice	Two sample t-test	Two-tailed	1.1 x 10-2	Yes	P = 0.01	20	2.8	n/a
				Crym KO	11 cells from 4 mice
	ED7	D	Calcium imaging, soma, active cells per mouse (%)	Control	4 mice	Two sample t-test	Two-tailed	2 x 10-2	Yes	P = 0.02	6	-3.14	n/a
				Crym KO	4 mice
	ED7	D	Calcium imaging, soma, frequency (events per min)	Control	35 cells from 4 mice	Mann-Whitney test	Two-tailed	2.1 x 10-3	Yes	P = 0.002	n/a	n/a	n/a
				Crym KO	35 cells from 4 mice
	ED7	D	Calcium imaging, soma, dF/F	Control	35 cells from 4 mice	Mann-Whitney test	Two-tailed	9.1 x 10-1	No	NS	n/a	n/a	n/a
				Crym KO	35 cells from 4 mice
	ED7	E	Calcium imaging, territories, number of microdomains	Control	35 cells from 4 mice	Two sample t-test	Two-tailed	3.8 x 10-2	Yes	P = 0.04	68	2.12	n/a
				Crym KO	35 cells from 4 mice
	ED7	E	Calcium imaging, territories, area of microdomains	Control	35 cells from 4 mice	Two sample t-test	Two-tailed	2.2 x 10-3	Yes	P = 0.002	60.5	3.2	n/a
				Crym KO	35 cells from 4 mice
	ED7	E	Calcium imaging, territories, frequency (events per min)	Control	35 cells from 4 mice	Two sample t-test	Two-tailed	6.1 x 10-2	No	NS	68	-0.52	n/a
				Crym KO	35 cells from 4 mice
	ED7	E	Calcium imaging, territories, dF/F	Control	35 cells from 4 mice	Two sample t-test	Two-tailed	1.5 x 10-1	No	NS	68	-1.45	n/a
				Crym KO	35 cells from 4 mice
	ED7	F	Calcium imaging, Phenylephrine response, soma dF/F	Control	26 cells from 4 mice	Two-way ANOVA followed by Tukey's post-hoc test	One-tailed	0 (Control vs control PE)	Yes	P < 0.001	1	n/a	n/a
				Crym KO	26 cells from 4 mice			6.7 x 10-4 (Crym KO vs Crym KO PE)	Yes	P < 0.001	1	n/a	n/a
					26 cells from 4 mice			2.5 x 10-3 (Control PE vs Crym KO PE)	Yes	P = 0.02	1	n/a	n/a
					26 cells from 4 mice			7.6 x 10-3 (overall genotype)	Yes	P = 0.008	1	n/a	7.42
	ED7	F	Calcium imaging, ATP response, soma dF/F	Control	23 cells from 4 mice	Two-way ANOVA followed by Tukey's post-hoc test	One-tailed	1.7 x 10-4(Control vs control ATP)	Yes	P < 0.001	1	n/a	n/a
				Crym KO	23 cells from 4 mice			1.5 x 10-5 (Crym KO vs Crym KO ATP)	Yes	P < 0.001	1	n/a	n/a
					23 cells from 4 mice			9.7 x 10-1 (Control PE vs Crym KO ATP)	No	NS	1	n/a	n/a
					23 cells from 4 mice			8.4 x 10-1 (overall genotype)	No	NS	1	n/a	0.04
	ED7	I	µ-crystallin expression (a.u.)	Control	30 cells from 5 mice	Mann-Whitney test	Two-tailed	3 x 10-11	Yes	P < 0.001	n/a	n/a	n/a
				Crym KO	30 cells from 5 mice
	ED7	I	S100ß expression (a.u.)	Control	30 cells from 5 mice	Mann-Whitney test	Two-tailed	1.7 x 10-1	No	NS	n/a	n/a	n/a
				Crym KO	30 cells from 5 mice
	ED7	I	Kir4.1 expression (a.u.)	Control	30 cells from 5 mice	Two sample t-test	Two-tailed	2.5 x 10-1	No	NS	58	1.15	n/a
				Crym KO	30 cells from 5 mice
	ED7	I	ATP1a2 expression (a.u.)	Control	24 cells from 5 mice	Mann-Whitney test	Two-tailed	2.1 x 10-1	No	NS	n/a	n/a	n/a
				Crym KO	24 cells from 5 mice
	ED7	I	GFAP expression (a.u.)	Control	24 cells from 5 mice	Two sample t-test	Two-tailed	7.9 x 10-1	No	NS	46	-0.26	n/a
				Crym KO	24 cells from 5 mice
	ED7	I	GLT1 expression (a.u.)	Control	30 cells from 5 mice	Two sample t-test	Two-tailed	2.9 x 10-1	No	NS	58	1.05	n/a
				Crym KO	30 cells from 5 mice
	ED8	D	µ-crystallin expression (a.u.) in L OFC AND M1 prejction aerea	Control	4 mice	Two sample t-test	Two-tailed	3.2 x 10-5	Yes	P < 0.001	6	11.12	n/a
				Crym KO	4 mice
	ED9	B	MSNs membrane potential Vm (mV)	Control	28 cells from 11 mice	Two sample t-test	Two-tailed	5.2 x 10-1	No	NS	45	0.65	n/a
				Crym KO	19 cells from 11 mice
	ED9	B	MSNs membrane resistance (Mohm)	Control	28 cells from 11 mice	Mann-Whitney test	Two-tailed	6.1 x 10-1	No	NS	n/a	n/a	n/a
				Crym KO	19 cells from 11 mice
	ED9	B	MSNs rheobase (pA)	Control	28 cells from 11 mice	Two sample t-test	Two-tailed	1.9 x 10-1	No	NS	45	-1.3	n/a
				Crym KO	19 cells from 11 mice
	ED9	D	Light evoked EPSC from M1 : current density (-pa/pF)	Control	15 cells from 5 mice	Two-way repeated measure ANOVA followed by Tukey's post-hoc test	One-tailed	1 (1)	No	NS	56	0	n/a
				Crym KO	20 cells from 5 mice			6.9 x 10-1 (2)	No	NS	56	0.57	n/a
								7.9 x 10-1 (3)	No	NS	56	0.37	n/a
								9.9 x 10-1 (4)	No	NS	56	0.02	n/a
								9.6 x 10-1 (5)	No	NS	56	0.07	n/a
								7.5 x 10-1 (overall)	No	NS	14	0.46	0.02
	ED9	E	Light evoked EPSC from M1 : paired pulse ratio	Control	15 cells from 5 mice	Two-way repeated measure ANOVA followed by Tukey's post-hoc test	One-tailed	6.1 x 10-1 (40 ms)	No	NS	44	0.77	n/a
				Crym KO	20 cells from 5 mice			2.8 x 10-1 (60 ms)	No	NS	44	1.55	n/a
								2.7 x 10-1 (80 ms)	No	NS	44	1.57	n/a
								4.8 x 10-1 (100 ms)	No	NS	44	1	n/a
								7.8 x 10-2 (160 ms)	No	NS	44	2.5	n/a
								8.6 x 10-2 (overall)	No	NS	11	2.66	0.84
	ED9	G	sEPSCs frequency (Hz)	Control	39 cells from 16 mice	Mann-Whitney test	Two-tailed	2.8 x 10-4	Yes	P < 0.001	n/a	n/a	n/a
				Crym KO	34 cells from 14 mice
	ED9	G	sEPSCs amplitude (-pA)	Control	39 cells from 16 mice	Mann-Whitney test	Two-tailed	8.6 x 10-1	No	NS	n/a	n/a	n/a
				Crym KO	34 cells from 14 mice
	ED9	I	Sholl Analysis, number of intersections	Control	9 neurons from 5 mice	Two-way repeated measure ANOVA followed by Tukey's post-hoc test	One-tailed	5.9 x 10-1	No	NS	8	0.78	n/a
				Crym KO	10 neurons from 5 mice
	ED9	J	Spine density (per sq µm)	Control	74 dendrites from 10 neurons, 5 mice	Two sample t-test	Two-tailed	6 x 10-1	No	NS	158	0.52	n/a
				Crym KO	86 dendrites from 11 neurons, 5 mice
	ED9	J	Spine head width (µm)	Control	74 dendrites from 10 neurons, 5 mice	Mann-Whitney test	Two-tailed	3 x 10-1	No	NS	n/a	n/a	n/a
				Crym KO	86 dendrites from 11 neurons, 5 mice
	ED9	L	sIPSCs frequency (Hz)	Control	24 cells from 5 mice	Mann-Whitney test	Two-tailed	9.3 x 10-4	Yes	P < 0.001	n/a	n/a	n/a
				Crym KO	24 cells from 5 mice
	ED9	L	sIPSCs amplitude (-pA)	Control	24 cells from 5 mice	Mann-Whitney test	Two-tailed	9 x 10-2	No	NS	n/a	n/a	n/a
				Crym KO	24 cells from 5 mice
	ED9	M	Metabolites abundance (nmol/mg) AKG	Control	6 mice	Mann-Whitney test	Two-tailed	1.7 x 10-1	No	NS	n/a	n/a	n/a
				Crym KO	6 mice
	ED9	M	Metabolites abundance (nmol/mg) Alanine	Control	6 mice	Mann-Whitney test	Two-tailed	8.1 x 10-1	No	NS	n/a	n/a	n/a
				Crym KO	6 mice
	ED9	M	Metabolites abundance (nmol/mg) Asparagine	Control	6 mice	Two sample t-test	Two-tailed	6.9 x 10-1	No	NS	10	0.4	n/a
				Crym KO	6 mice
	ED9	M	Metabolites abundance (nmol/mg) Aspartate	Control	6 mice	Mann-Whitney test	Two-tailed	2.9 x 10-1	No	NS	n/a	n/a	n/a
				Crym KO	6 mice
	ED9	M	Metabolites abundance (nmol/mg) Citrate	Control	6 mice	Mann-Whitney test	Two-tailed	3 x 10-1	No	NS	n/a	n/a	n/a
				Crym KO	6 mice
	ED9	M	Metabolites abundance (nmol/mg) Fumarate	Control	6 mice	Mann-Whitney test	Two-tailed	2.3 x 10-1	No	NS	n/a	n/a	n/a
				Crym KO	6 mice
	ED9	M	Metabolites abundance (nmol/mg) Isoleucine	Control	6 mice	Mann-Whitney test	Two-tailed	4.7 x 10-1	No	NS	n/a	n/a	n/a
				Crym KO	6 mice
	ED9	M	Metabolites abundance (nmol/mg) Lactate	Control	6 mice	Two sample t-test	Two-tailed	4.5 x 10-1	No	NS	10	-0.78	n/a
				Crym KO	6 mice
	ED9	M	Metabolites abundance (nmol/mg) Leucine	Control	6 mice	Mann-Whitney test	Two-tailed	5.8 x 10-1	No	NS	n/a	n/a	n/a
				Crym KO	6 mice
	ED9	M	Metabolites abundance (nmol/mg) Malate	Control	6 mice	Mann-Whitney test	Two-tailed	6.6 x 10-1	No	NS	n/a	n/a	n/a
				Crym KO	6 mice
	ED9	M	Metabolites abundance (nmol/mg) Methionine	Control	6 mice	Mann-Whitney test	Two-tailed	2.3 x 10-2	No	NS	n/a	n/a	n/a
				Crym KO	6 mice
	ED9	M	Metabolites abundance (nmol/mg) NAA	Control	6 mice	Two sample t-test	Two-tailed	2.2 x 10-1	No	NS	10	-1.32	n/a
				Crym KO	6 mice
	ED9	M	Metabolites abundance (nmol/mg) Pyruvate	Control	6 mice	Mann-Whitney test	Two-tailed	3 x 10-1	No	NS	n/a	n/a	n/a
				Crym KO	6 mice
	ED9	M	Metabolites abundance (nmol/mg) serine	Control	6 mice	Mann-Whitney test	Two-tailed	1.7 x 10-1	No	NS	n/a	n/a	n/a
				Crym KO	6 mice
	ED9	M	Metabolites abundance (nmol/mg) succinate	Control	6 mice	Mann-Whitney test	Two-tailed	1.7 x 10-1	No	NS	n/a	n/a	n/a
				Crym KO	6 mice
	ED9	M	Metabolites abundance (nmol/mg) Threonine	Control	6 mice	Mann-Whitney test	Two-tailed	3 x 10-1	No	NS	n/a	n/a	n/a
				Crym KO	6 mice
	ED9	M	Metabolites abundance (nmol/mg) Valine	Control	6 mice	Mann-Whitney test	Two-tailed	1.3 x 10-1	No	NS	n/a	n/a	n/a
				Crym KO	6 mice
	ED9	M	Metabolites abundance (nmol/mg) GABA	Control	6 mice	Two sample t-test	Two-tailed	5.1 x 10-1	No	NS	10	0.68	n/a
				Crym KO	6 mice
	ED9	M	Metabolites abundance (nmol/mg) Glutamate	Control	6 mice	Mann-Whitney test	Two-tailed	1.2 x 10-1	No	NS	n/a	n/a	n/a
				Crym KO	6 mice
	ED9	N	Metabolites abundance (nmol/mg)	Control	6 mice	Two sample t-test	Two-tailed	0.99 x 10-1	No	NS	10	0.01	n/a
			Lactate / pyruvate ratio	Crym KO	6 mice
	ED9	N	Metabolites abundance (nmol/mg)	Control	6 mice	Two sample t-test	Two-tailed	6.9 x 10-1	No	NS	10	-0.42	n/a
			Glutamate / aspartate ratio	Crym KO	6 mice
	ED9	N	Metabolites abundance (nmol/mg)	Control	6 mice	Mann-Whitney test	Two-tailed	2 x 10-2	Yes	P = 0.02	n/a	n/a	n/a
			Glutamate / GABA ratio	Crym KO	6 mice
	ED10	B	GAT3 expression, territories	Control	32 cells from 6 mice	Mann-Whitney test	Two-tailed	6.9 x 10-1	No	NS	n/a	n/a	n/a
				Crym KO	32 cells from 6 mice
	ED10	D	GABA expression, territories	Control	30 cells from 6 mice	Two sample t-test	Two-tailed	1.6 x 10-2	Yes	P = 0.016	58	2.48	n/a
				Crym KO	30 cells from 6 mice
	ED10	F	MAOB expression, territories	Control	30 cells from 6 mice	Mann-Whitney test	Two-tailed	6.5 x 10-8	Yes	P < 0.001	n/a	n/a	n/a
				Crym KO	30 cells from 6 mice
	ED10	G	sEPSCs frequency (Hz) Control	No DCZ	16 cells from 4 mice	Paired sample t-test	Two-tailed	3.8 x 10-1	No	NS	15	-0.9	n/a
				DCZ	16 cells from 4 mice
	ED10	G	sEPSCs frequency (Hz) Crym KO	No DCZ	16 cells from 4 mice	Paired sign test	Two-tailed	2 x 10-2	Yes	P = 0.02	30	2.46	n/a
				DCZ	16 cells from 4 mice
	ED10	G	sEPSCs amplitude (pA) Control	No DCZ	16 cells from 4 mice	Paired sample t-test	Two-tailed	9.7 x 10-1	No	NS	15	-0.03	n/a
				DCZ	16 cells from 4 mice
	ED10	G	sEPSCs amplitude (pA) Crym KO	No DCZ	16 cells from 4 mice	Paired sample t-test	Two-tailed	2.7 x 10-1	No	NS	15	-1.13	n/a
				DCZ	16 cells from 4 mice
	ED10	H	sIPSCs frequency (Hz) Control	No DCZ	16 cells from 4 mice	Paired sample t-test	Two-tailed	6.4 x 10-1	No	NS	15	0.47	n/a
				DCZ	16 cells from 4 mice
	ED10	H	sIPSCs frequency (Hz) Crym KO	No DCZ	16 cells from 4 mice	Paired sign test	Two-tailed	8 x 10-1	No	NS	n/a	n/a	n/a
				DCZ	16 cells from 4 mice
	ED10	H	sIPSCs amplitude (pA) Control	No DCZ	16 cells from 4 mice	Paired sample t-test	Two-tailed	6.8 x 10-1	No	NS	15	0.41	n/a
				DCZ	16 cells from 4 mice
	ED10	H	sIPSCs amplitude (pA) Crym KO	No DCZ	16 cells from 4 mice	Paired sample t-test	Two-tailed	0.8 x 10-1	No	NS	30	-0.26	n/a
				DCZ	16 cells from 4 mice
	ED10	I	Open field Time in the center after hM4Di activation	Control + mCherry	11 mice	Two way ANOVA followed by Tukey's post-hoc test	One-tailed	6.1 x 10-1 (Control mCherry vs Control Gi)	No	NS	3	n/a	0.8
				Control + Gi	11 mice
				Crym KO + mCherry	11 mice			9.3 x 10-1 (Crym KO mCherry vs Crym KO Gi)	No	NS	3	n/a	0.8
				Crym KO + Gi	11 mice
	ED10	J	Grooming duration after vehicle	Control + mCherry	11 mice	Two way ANOVA followed by Tukey's post-hoc test	One-tailed	7.8 x 10-1 (Control mCherry vs Control Gi)	No	NS	3	n/a	9.5
				Control + Gi	11 mice
				Crym KO + mCherry	11 mice			5.2 x 10-1 (Crym KO mCherry vs Crym KO Gi)	No	NS	3	n/a	9.5
				Crym KO + Gi	11 mice
	ED10	K	Grooming bouts after vehicle	Control + mCherry	11 mice	Two way ANOVA followed by Tukey's post-hoc test	One-tailed	9.8 x 10-1 (Control mCherry vs Control Gi)	No	NS	3	n/a	0.72
				Control + Gi	11 mice
				Crym KO + mCherry	11 mice			9.4 x 10-1 (Crym KO mCherry vs Crym KO Gi)	No	NS	3	n/a	0.72
				Crym KO + Gi	11 mice
	ED10	K	Grooming bouts after hM4Di activation	Control + mCherry	11 mice	Two way ANOVA followed by Tukey's post-hoc test	One-tailed	8.3 x 10-1 (Control mCherry vs Control Gi)	No	NS	3	n/a	1.62
				Control + Gi	11 mice
				Crym KO + mCherry	11 mice			9.4x 10-3 (Crym KO mCherry vs Crym KO Gi)	No	NS	3	n/a	1.62
				Crym KO + Gi	11 mice
	ED10	L	Rearing bouts after vehicle	Control + mCherry	11 mice	Two way ANOVA followed by Tukey's post-hoc test	One-tailed	9.5 x 10-1 (Control mCherry vs Control Gi)	No	NS	3	n/a	0.62
				Control + Gi	11 mice
				Crym KO + mCherry	11 mice			6.5x 10-1 (Crym KO mCherry vs Crym KO Gi)	No	NS	3	n/a	0.62
				Crym KO + Gi	11 mice
	ED10	L	Rearing bouts after hM4Di activation	Control + mCherry	11 mice	Two way ANOVA followed by Tukey's post-hoc test	One-tailed	9 x 10-1 (Control mCherry vs Control Gi)	No	NS	3	n/a	0.58
				Control + Gi	11 mice
				Crym KO + mCherry	11 mice			9.7 x 10-1 (Crym KO mCherry vs Crym KO Gi)	No	NS	3	n/a	0.58
				Crym KO + Gi	11 mice
	ED10	M	Buried marbles (%) after vehicle	Control + mCherry	11 mice	Two way ANOVA followed by Tukey's post-hoc test	One-tailed	6.9 x 10-1 (Control mCherry vs Control Gi)	No	NS	3	n/a	4.5
				Control + Gi	11 mice
				Crym KO + mCherry	11 mice			6.6 x 10-1 (Crym KO mCherry vs Crym KO Gi)	No	NS	3	n/a	4.5
				Crym KO + Gi	11 mice
	ED12	A	Colocalization GCaMP8m-µcrystallin (%)	Central (Crym +)	4 mice	Paired sample t-test	Two-tailed	1.3 x 10-8	YES	P < 0.001	6	41.4	n/a
				Dorsolateral (Crym -)	4 mice
	ED12	B	Astrocytes morphology, territory area (µm2)	Central Crym +	50 cells from 5 mice	Two sample t-test	Two-tailed	9.2 x 10-1	No	NS	98	0.11	n/a
				Dorsolateral Crym -	50 cells from 5 mice
	ED12	B	Astrocytes morphology, soma area (µm2)	Central Crym +	50 cells from 5 mice	Two sample t-test	Two-tailed	5.5 x 10-2	No	NS	98	1.94	n/a
				Dorsolateral Crym -	50 cells from 5 mice
	ED12	C	Astrocytes membrane properties, membrane potential (mV)	Central Crym +	11 cells from 4 mice	Two sample t-test	Two-tailed	7.3 x 10-1	No	NS	20	0.34	n/a
				Dorsolateral Crym -	11 cells from 4 mice
	ED12	C	Astrocytes membrane properties, membrane resistance (MΩ)	Central Crym +	11 cells from 4 mice	Two sample t-test	Two-tailed	6.3 x 10-1	No	NS	20	-0.48	n/a
				Dorsolateral Crym -	11 cells from 4 mice
	ED12	C	Astrocytes membrane properties, membrane conductance (nS)	Central Crym +	11 cells from 4 mice	Two sample t-test	Two-tailed	4.4 x 10-1	No	NS	20	0.77	n/a
				Dorsolateral Crym -	11 cells from 4 mice
	ED12	F	Calcium imaging, soma, active cells per mouse (%)	Central Crym +	40 cells from 4 mice	Two sample t-test	Two-tailed	3.7 x 10-3	Yes	P = 0.004	6	4.59	n/a
				Dorsolateral Crym -	40 cells from 4 mice
	ED12	F	Calcium imaging, soma, frequency (events per min)	Central Crym +	40 cells from 4 mice	Mann-Whitney test	Two-tailed	1.1 x 10-2	Yes	P = 0.01	n/a	n/a	n/a
				Dorsolateral Crym -	40 cells from 4 mice
	ED12	F	Calcium imaging, soma, dF/F	Central Crym +	40 cells from 4 mice	Mann-Whitney test	Two-tailed	8.1 x 10-2	No	NS	n/a	n/a	n/a
				Dorsolateral Crym -	40 cells from 4 mice
	ED12	G	Calcium imaging, territories, number of microdomains	Central Crym +	40 cells from 4 mice	Mann-Whitney test	Two-tailed	4.4 x 10-2	No	NS	n/a	n/a	n/a
				Dorsolateral Crym -	40 cells from 4 mice
	ED12	G	Calcium imaging, territories, area of microdomains	Central Crym +	40 cells from 4 mice	Two sample t-test	Two-tailed	2.5 x 10-1	No	NS	78	1.17	n/a
				Dorsolateral Crym -	40 cells from 4 mice
	ED12	G	Calcium imaging, territories, frequency (events per min)	Central Crym +	40 cells from 4 mice	Two sample t-test	Two-tailed	8 x 10-1	No	NS	78	-0.25	n/a
				Dorsolateral Crym -	40 cells from 4 mice
	ED12	G	Calcium imaging, territories, dF/F	Central Crym +	40 cells from 4 mice	Two sample t-test	Two-tailed	5.3 x 10-1	No	NS	77	-0.68	n/a
				Dorsolateral Crym -	40 cells from 4 mice
	ED12	H	Calcium imaging, Phenylephrine response, soma dF/F	Central Crym +	20 cells from 4 mice	Two sample t-test	Two-tailed	4.7 x 10-1	No	NS	38	-0.73	n/a
				Dorsolateral Crym -	20 cells from 4 mice
	ED12	I	GAT3 expression (a.u.)	Central Crym +	35 cells from 4 mice	Two sample t-test	Two-tailed	8.3 x 10-3	Yes	P = 0.008	68	2.72	n/a
				Dorsolateral Crym -	35 cells from 4 mice
	ED12	I	µ-crystallin expression (a.u.)	Central Crym +	35 cells from 4 mice	Mann-Whitney test	Two-tailed	6.5 x 10-13	Yes	P < 0.001	n/a	n/a	n/a
				Dorsolateral Crym -	35 cells from 4 mice
	ED12	K	GAT3-dependant Tonic GABA current (-pA)	Central Crym +	23 cells from 8 mice	Two sample t-test	Two-tailed	4.7 x 10-7	Yes	P < 0.001	35	6.16	n/a
				Central Crym + +SNAP5114	12 cells from 4 mice
	ED12	K	GAT3-dependant Tonic GABA current (-pA)	Dorsolateral Crym -	11 cells from 4 mice	Two sample t-test	Two-tailed	4.1 x 10-4	Yes	P < 0.001	22	-4.1	n/a
				Dorsolateral Crym - +SNAP5114	11 cells from 4 mice
	ED13	I	Western Blot Crym-BioID2	Contra	4 mice	Paired sample t-test	Two-tailed	7.6 x 10-3	Yes	P = 0.008	3	-6.44	n/a
			Ratio (streptadivin/actin)	Ipsi	4 mice
	ED14	D	Colocalization µ-crystallin-Capzb	tdT Capzb	8 cells from 4 mice	Paired sample t-test	Two-tailed	5.4 x 10-1	No	NS	8	-0.64	n/a
				Crym-GFP-Capzb	8 cells from 4 mice
