# Supplementary material for: Crym-positive striatal astrocytes gate perseverative behaviour
Source: Nature. 2024 Feb 28;627(8003):358–66. doi: 10.1038/s41586-024-07138-0 (PMC10937394; doi:10.1038/s41586-024-07138-0)
Supplement: Supplementary file 9 — Source Data Fig. 1–5 [file 41586_2024_7138_MOESM9_ESM.xlsx]

## Sheet: Fig 1G
µ-crystallin / S100ß / sox9 colocalization (%)		Sox9	S100ß
	Dorso-lateral (DL)	16.6667	14.5833
		15.3846	2.8169
		21.1765	7.01754
		13.75	10.7143
			9.43396
			13.2075
			18.75
			7.54717
	Centro-lateral (CL)	30.9859	25
		35.2113	24.0741
		48.7805	33.3333
		38.5714	43.1373
			30.6122
			23.8095
			40
			44.4444
	Dorso-medial (DM)	51.6484	52.1739
		63.6364	47.2222
		73.913	65.3333
		62.3188	57.4468
			80.9524
			61.1111
			58.4906
			60
	Centro-medial (CM)	89.6104	78.9474
		82.8571	82.6667
		90.9091	93.1034
		92.5	84
			100
			91.6667
			89.5522
			87.7551
	Subventricular zone (SVZ)	2.77778	0
		0.000819672	5
		13.8298	2.8169
		7.27273	0
			1.72414
			1.49254
			0
			0

## Sheet: Fig 1H
µ-crystallin / NeuN colocalization (%)		colocalization (%)
	Dorso-lateral (DL)	0.67114
		1.3245
		0
		0.78125
		1.14286
		0
		0
	Centro-lateral (CL)	0
		0.66225
		0
		0
		0
		0
		0.74627
	Dorso-medial (DM)	0.75188
		0
		0
		0
		1.52284
		0
		0
	Centro-medial (CM)	0
		0.57803
		0.75188
		0
		0
		1.0101
		1.02041
	Subventricular zone (SVZ)	98.0198
		87.234
		81.9149
		82.3529
		92.0635
		90.2439
		90.7143

## Sheet: Fig 2B
µ-crystallin expression (a.u.)	Central striatum			SVZ
	Control	Crym KO		Control	Crym KO
	296.277	112.902		738.673	700.067
	380.23	74.451		994.668	938.739
	335.794	57.6475		852.462	1293.65
	332.819	73.7047		867.048	589.486
	392.378	57.4457		941.27	980.634
	354.296	40.239		1025.06	592.17
	410.05	34.0473		726.792	787.05
	277.23	88.6257		1041.2	715.149

## Sheet: Fig 2C
Open field test	Distance travelled (m)			Time in the center (s)
	Control	Crym KO		Control	Crym KO
	24.852	54.378		162.5	914.7
	51.531	23.769		943.6	413.5
	39.41	24.064		430	576.6
	19.053	29.494		92.1	565
	35.472	38.432		674.6	583.8
	22.448	24.885		103.7	760
	25.573	29.517		316.6	190.5
	23.386	32.555		605.2	976.8
	43.631	36.036		871.5	702.9
	32.194	37.667		637.9	531.7
	25.859	9.731		574.7	688
	29.158	15.787		350.2	480.5
	13.949	25.359		274.1	480.5
	24.555	30.089		175.3	317.4
	38.952	39.262		446	412.7
	30.002	20.52		774.6	358
		13.534			516.8

## Sheet: Fig 2D
Foor print test	Stride width (cm)			Stride length (cm)
	Control	Crym KO		Control	Crym KO
	2.18	2.72		6.48	8.28
	2.7	2.54		7.74	7.44
	2.5	2.2		6.3	7.7
	2.7	2.7		8.08	7.46
	2.72	2.77		7.75	7.57
	2.25	2.46		6.96	7.46
	2.02	2.63		7.93	7.37
	2.05	2.32		7.65	7.18
	1.97	2.57		6.9	6.87
	2.38	2.3		5.46	7.56
	2.54	2.2		7.74	6.58
	2.52	2.8		7.22	6.7
	2.52	2.45		6.36	7.26
	2.52	3.05		6.16	5.73
	2.33	2.5		5.7	8.2
	2.33	2.4		6.7	6.35
		2.73			7.66

## Sheet: Fig 2E
Rotarod test (Latency to fall (s))			DAY1					DAY2					DAY3					DAY4					DAY5
			1	2	3	4	5	1	2	3	4	5	1	2	3	4	5	1	2	3	4	5	1	2	3	4	5
	Control	Mice 1	80	175	199	183	208	177	198	233	167	205	190	240	190	270	192	180	157	222	133	119	99	140	135	173	100
		Mice 2	115	238	234	187	221	242	239	273	280	285	265	262	300	290	258	231	300	243	267	300	300	237	300	260	300
		Mice 3	202	280	246	236	230	254	271	294	300	300	272	300	300	290	300	272	300	300	300	300	300	300	300	300	300
		Mice 4	242	270	261	300	268	294	284	300	300	300	294	300	300	300	300	300	300	300	300	300	300	300	300	300	300
		Mice 5	72	93	150	158	85	150	174	96	160	190	171	175	213	168	130	54	45	72	95	100	70	145	293	140	105
		Mice 6	98	130	190	176	159	200	204	225	195	242	201	273	277	300	200	90	300	300	290	300	233	272	300	257	300
		Mice 7	100	155	255	197	228	220	223	300	200	300	249	287	280	300	294	270	300	300	300	300	280	300	300	300	300
		Mice 8	117	160	300	258	277	300	300	300	270	300	300	300	300	300	300	300	300	300	300	300	300	300	300	300	300
	Crym KO	Mice 1	58	120	153	96	153	168	181	180	235	192	160	122	194	198	263	232	238	300	250	270	300	300	295	300	293
		Mice 2	85	135	158	111	218	200	238	245	285	278	177	195	200	300	300	277	265	300	300	294	300	300	300	300	300
		Mice 3	123	178	188	182	218	205	300	300	295	300	180	215	300	300	300	277	285	300	300	300	300	300	300	300	300
		Mice 4	198	240	300	300	300	294	300	235	300	300	204	270	300	300	300	300	300	300	300	300	300	300	300	300	300
		Mice 5	63	125	160	175	116	155	99	259	179	195	168	290	140	150	115	65	171	164	155	158	37	78	127	102	201
		Mice 6	68	222	243	250	130	222	161	300	250	225	247	278	300	285	125	78	283	264	300	275	278	300	280	210	300
		Mice 7	136	245	255	272	197	240	277	300	300	300	300	290	300	300	300	300	300	278	300	300	300	300	300	300	300
		Mice 8	155	278	260	300	236	300	300	300	300	300	300	300	300	300	300	300	300	300	300	300	300	300	300	300	300

## Sheet: Fig 2G
Marble burying test			% of buried marbles
		Week	0	1	2	3
	Control	Mice 1	66.6667	46.6667	46.6667	60
		Mice 2	26.6667	40	46.6667	66.6667
		Mice 3	66.6667	73.3333	86.6667	80
		Mice 4	20	6.66667	13.3333	0
		Mice 5	66.6667	20	6.66667	46.6667
		Mice 6	33.3333	13.3333	26.6667	13.3333
		Mice 7	40	33.3333	53.3333	0
		Mice 8	40	20	26.6667	26.6667
		Mice 9	20	13.3333	26.6667	33.3333
		Mice 10	0	86.6667	46.6667	33.3333
		Mice 11	0	6.66667	33.3333	26.6667
		Mice 12	80	40	80	60
		Mice 13	33.3333	13.3333	26.6667	13.3333
		Mice 14	0	6.66667	0	40
		Mice 15	66.6667	80	60	33.3333
		Mice 16	86.6667	93.3333	93.3333	73.3333
	Crym KO	Mice 1	60	13.3333	46.6667	53.3333
		Mice 2	26.6667	66.6667	60	93.3333
		Mice 3	53.3333	80	80	66.6667
		Mice 4	26.6667	53.3333	20	73.3333
		Mice 5	33.3333	73.3333	86.6667	53.3333
		Mice 6	13.3333	26.6667	60	26.6667
		Mice 7	20	40	46.6667	26.6667
		Mice 8	46.6667	53.3333	20	80
		Mice 9	73.3333	26.6667	66.6667	60
		Mice 10	6.66667	33.3333	53.3333	53.3333
		Mice 11	20	33.3333	40	73.3333
		Mice 12	13.3333	66.6667	60	73.3333
		Mice 13	80	73.3333	73.3333	86.6667
		Mice 14	46.6667	33.3333	33.3333	60
		Mice 15	86.6667	66.6667	93.3333	93.3333
		Mice 16	33.3333	40	53.3333	80

## Sheet: Fig 2H
Digging test	Latency to dig (s)		Digging duration (s/min)		Digging bouts in 10 min
	Control	Crym KO	Control	Crym KO	Control	Crym KO
	167	18	11	17.7	26	53
	146	56	17.9	16	45	48
	64	45	24.5	7.2	78	35
	52	30	1.5	15	9	53
	270	32	2	5.9	11	31
	104	36	5	7.2	27	32
	134	188	3.7	3.8	21	18
	28	73	12.7	12.5	37	30
	30	41	13.9	11	53	30
	94	65	2.7	15.7	13	66
	52	100	6.7	24	39	56
	222	125	19.1	15.7	70	44
	87	168	3.8	14.3	25	40
	126	30	11.6	12	53	52
	143	33	10.2	16.7	42	57
	136	25	12.9	16.1	44	72
	218	60	1.4	15.6	9	69
	135	73	2.3	1.6	11	9
	140		1.3		9

## Sheet: Fig 2J
Grooming	grooming duration (s/min)		Grooming bouts in 10 min		Rearing bouts
	Control	Crym KO	Control	Crym KO	Control	Crym KO
	1.1	4.1	5	7	61	21
	1.8	10	4	10	28	20
	4.2	10.5	3	15	38	2
	4.5	19.5	12	4	8	7
	4.2	19	3	8	25	21
	13.1	10	8	10	17	19
	2.2	7.5	2	1	27	14
	5.3	14.4	4	7	25	10
	4.8	11	5	7	34	31
	7	19.8	8	13	32	6
	13.9	6.5	12	5	16	35
	14.5	5.5	9	5	5	22
	7.4	9.3	4	3	44	17
	1.5		2		67
	2.4		2		31

## Sheet: Fig 2L
Lickometer			Licks bouts per 30 min
		Trials	1	2	3	4
	Control	Mice 1	13	14	3	213
		Mice 2	55	14	9	199
		Mice 3	20	4	8	158
		Mice 4	33	16	14	415
		Mice 5	21	25	1	488
		Mice 6	58	9	3	248
		Mice 7	22	9	14	302
		Mice 8	13	11	2	307
	Crym KO	Mice 1	13	16	21	1
		Mice 2	57	63	39	282
		Mice 3	33	19	39	319
		Mice 4	50	24	23	273
		Mice 5	44	36	8	338
		Mice 6	26	29	25	145
		Mice 7	17	8	8	14
		Mice 8	19	33	16	4

[truncated: 19 more sheets: Fig 2M, Fig 3B, Fig 3D, Fig 3E, Fig 3G, Fig 3H, Fig 3K, Fig 3M, Fig 4C, Fig 4F, Fig 4I, Fig 4J, Fig 4K, Fig 4L, Fig 4M, Fig 4N, Fig 4P, Fig 5H, Fig 5I]
