# Supplementary material for: Crym-positive striatal astrocytes gate perseverative behaviour
Source: Nature. 2024 Feb 28;627(8003):358–66. doi: 10.1038/s41586-024-07138-0 (PMC10937394; doi:10.1038/s41586-024-07138-0)
Supplement: Supplementary file 10 — Source Data Extended Data Fig. 1–14 [file 41586_2024_7138_MOESM10_ESM.xlsx]

## Sheet: Fig ED1B
µ-crystallin / Olig2 colocalization (%)			colocalization (%)
		Dorso-lateral (DL)	0
			0
			0
			0
		Centro-lateral (CL)	0
			0
			0
			0
		Dorso-medial (DM)	2.63158
			0
			0
			0
		Centro-medial (CM)	0
			0
			0
			0
		Subventricular zone (SVZ)	0
			0
			0
			0

## Sheet: Fig ED1E
µ-crystallin expression during development		µ-crystallin expression (a.u)								µ-crystallin ratio to P0
		0	7	15	30	60	180			0	7	15	30	60	180
	M1	128.397	230.041	854.631	762.574	904.825	773.907		Ratio to P0	1	1.95026	4.18528	3.69887	3.94201	4.29394
	M2	191.918	335.444	694.128	543.199	610.348	852.587		SEM	0.360284	0.257133	0.298209	0.295008	0.475402	0.251509
	M3	219.652	433.303	748.641	641.195	846.655	689.379
	M4	162.521	281.8	642.711	651.442	777.712	815.384
	M5		431.953			534.503	639.296
		S100ß expression (a.u)								S100ß ratio to P0
		0	7	15	30	60	180			0	7	15	30	60	180
	M1	0.511	14.023	1499.1	2396.07	2156.88	2056.74		Ratio to P0	1	26.8644	3712.21	4025.01	4774.85	5116.11
	M2	0.381	10.093	1923.51	1633.36	2652.21	2044.81		SEM	0.252515	4.07013	394.598	548.088	492.218	433.952
	M3	0.209	12.699	1846.1	1484.67	1907.75	1848.48
	M4	0.663	15.804	1279.63	1586.01	1818.58	2675.87
	M5		6.617			2044.29	2655.13
		NeuN expression (a.u)								NeuN ratio to P0
		0	7	15	30	60	180			0	7	15	30	60	180
	M1	1663.74	1269.71	2440.97	2104.79	2062.93	1878.43		Ratio to P0	1	0.737165	1.42846	1.13755	1.17525	1.14306
	M2	1603.88	1079.53	2499.1	1797.34	1971.41	1941.54		SEM	0.055479	0.0406399	0.021743	0.0439217	0.0405444	0.0177078
	M3	1651.69	1252.7	2520.29	1920.8	2185.02	1981.25
	M4	1966.54	1268.78	2375.82	2010.06	2034.78	2039.03
	M5		1474.29			1901.38	1998.41

## Sheet: Fig ED1G
µ-crystallin expression during aging		µ-crystallin expression (a.u)					µ-crystallin expression ratio
	Ages (months)	2	12	22			2	12	22
	M1	786.846	794.477	601.341		average	1	1.02236	0.917832
	M2	817.717	877.418	651.196		SEM	0.028667	0.0329616	0.0789293
	M3	708.034	739.589	765.651
	M4	761.303	790.462	834.638
	M5	811.378	770.223	861.037
		S100ß expression (a.u)					S100ß expression (a.u)
	Ages (months)	2	12	22			2	12	22
	M1	950.798	1045.53	1080.94		average	1	1.04407	1.26576
	M2	927.284	989.731	1106.42		SEM	0.0162569	0.0603903	0.0587847
	M3	944.712	979.51	1182.65
	M4	882.408	1021.99	1289.63
	M5	896.407	767.636	1092.41
		NeuN expression (a.u)					NeuN expression (a.u)
	Ages (months)	2	12	22			2	12	22
	M1	385.12	361.409	248.19		average	1	0.839121	0.777887
	M2	410.722	312.981	321.13		SEM	0.0295758	0.029787	0.0696888
	M3	381.847	350.784	362.994
	M4	435.64	366.416	337.24
	M5	426.738	320.276	310.338

## Sheet: Fig ED1H
µ-crystallin expression male vs female		colocalization with S100ß (%)		colocalization with NeuN (%)
		Male	Female	Male	Female
	Dorso-lateral (DL)	13.6364	17.3077	0	0
		15.942	20	0	0
		12.3077	10.1695	0	0
		16.3636	8.77193	0	0
		13.1579	15.942	0	0
	Centro-lateral (CL)	46.1538	45.1613	0	0
		27.7778	49.1803	0	0
		52.8302	37.7358	0	0
		50.9804	48	0	0
		55.5556	36.5079	0	0
	Dorso-medial (DM)	60.6061	71.875	0	0
		53.2258	58.6207	0	0
		63.2653	63.9344	0	0
		65.3846	64.4444	0	0
		61.2903	56.25	0	0
	Centro-medial (CM)	90.1961	87.7551	0	0
		76.3636	84	0	0
		85.7143	85.4545	0	0
		85.7143	91.2281	0	0
		80	88.8889	0	0
	Subventricular zone (SVZ)	5.26316	8.77193	69.4444	74
		6.81818	6.81818	75	77
		4.16667	4	72	78
		4.7619	7.40741	75	73.7705
		7.14286	1.75439	69.8113	69

## Sheet: Fig ED4B
Crym-EGFP mice					% GFP positive cells
					µ-crystallin	S100ß	NeuN
					100	100	0
					100	100	0
					100	100	0
					100	100	0
					100	100	0
					100	100	0

## Sheet: Fig ED4C
Crym-EGFP Astrocytes electrophysiology	IV Curve	I (nA)											Membrane potential (Vm) (mV)	Membrane resistance (Mohm)	Conductance (nS)
	Voltage	cell1	cell2	cell3	cell4	cell5	cell6	cell7	cell8	cell9	cell10		-86	9.40875	100.651
	(-)120	-5.2173	-5.3094	-3.1958	-3.9166	-2.6929	-5.3906	-3.4326	-2.4799	-2.1771	-1.9971		-84	9.3784	104.78
	(-)110	-4.1748	-4.234	-2.5353	-3.1152	-2.2455	-4.3152	-2.7536	-1.9617	-1.7584	-1.5894		-86	15.939	64.5211
	(-)100	-3.1354	-3.1879	-2.002	-2.3505	-1.7676	-3.2434	-2.0755	-1.4835	-1.3489	-1.1801		-84.6	12.3815	75.7533
	(-)90	-2.1008	-2.1387	-1.3422	-1.5735	-1.2152	-2.1777	-1.3904	-1.0211	-0.8972	-0.7785		-81	15.4367	61.5644
	(-)80	-1.0693	-1.0901	-0.6812	-0.7953	-0.6433	-1.1139	-0.7077	-0.5225	-0.466	-0.3949		-83.6	10.2279	103.977
	(-)70	-0.0348	-0.0195	-0.0214	-0.0305	-0.0201	-0.061	-0.025	-0.0314	-0.0153	-0.0131		-81	16.5756	68.1422
	(-)60	0.9833	1.0095	0.6305	0.7397	0.6268	0.9784	0.6586	0.459	0.4364	0.3589		-88.6	19.7793	49.4861
	(-)50	2.0135	2.0392	1.2823	1.5106	1.2933	2.0349	1.3361	0.9451	0.881	0.7336		-79	29.9612	44.82
	(-)40	3.0225	3.0817	1.9275	2.2559	1.9733	3.0719	2.0169	1.4316	1.3239	1.0968		-78.4	24.7637	40.3561
	(-)30	4.0326	4.1254	2.5708	2.9846	2.6678	4.115	2.7023	1.94	1.7743	1.4658
	(-)20	5.0317	5.155	3.2233	3.7506	3.3588	5.155	3.3855	2.4304	2.2418	1.8356
	(-)10	6.0315	6.1859	3.8837	4.4873	4.0582	6.1853	4.0585	2.9309	2.6917	2.2318
	0	7.0349	7.2083	4.5636	5.2069	4.7375	7.2095	4.7314	3.4167	3.1268	2.6224
	10	8.0304	8.23	5.2417	5.9576	5.3839	8.2361	5.412	3.9105	3.5938	3.0258
	20	9.0039	9.2664	5.9045	6.7053	6.0168	9.2627	6.0849	4.4196	4.0469	3.447
	30	10.0153	10.2911	6.5588	7.4091	6.6345	10.282	6.6697	4.964	4.5041	3.8745
	40	10.9686	11.2952	7.207	8.2074	7.2473	11.2976	7.4652	5.4263	4.9554	4.3143
	50	11.9598	12.45	7.8186	8.974	7.8149	12.3077	8.1491	5.9269	5.4202	4.7787
	60	12.8998	13.551	8.418	9.719	8.3887	13.3252	8.833	6.4276	5.8905	5.267

## Sheet: Fig ED4E
Striosome matrix expression	Correlation graph
	CALB1 /MOR1 ratio	µ-crystallin expression (a.u)
	0.77309	70.072
	0.92327	124.195
	0.93054	311.534
	0.94485	529.949
	0.8754	476.728
	0.91343	414.488
	0.77823	193.51
	0.92645	453.712
	0.60716	21.71
	0.68311	133.064
	0.76302	158.156
	0.8374	253.252
	0.84433	156.162
	0.96158	321.613
	0.89629	462.759
	0.96529	338.309
	0.92092	338.071
	1.02221	439.967
	0.93366	275.325
	0.77154	118.979
	0.86416	356.899
	0.96805	459.659
	0.88287	529.294
	0.86807	427.684
	0.88433	347.775
	1.01357	548.179
	0.92887	468.397
	0.98589	482.165
	0.74839	122.824
	0.90014	358.057
	0.8423	337.693
	0.58998	51.607
	0.93792	315.871
	0.96448	341.809
	1.00885	325.898
	1.04556	374.183
	0.99948	245.569
	0.8997	283.792
	0.55044	60.136
	0.64354	84.266
	0.76406	189.19
	0.78105	266.287
	0.84551	381.601
	0.85959	316.703
	0.88053	353.539
	0.75033	133.623
	0.99293	335.855
	0.95288	380.436
	0.58828	126.075
	0.62558	176.279
	0.6386	76.656
	0.69227	189.451
	0.80882	380.01
	0.7729	299.717
	0.93731	352.11
	1.01655	352.976
	0.57401	78.026
	0.72956	84.212
	0.93804	393.405
	0.64236	89.219
	0.63713	112.418
	0.77176	132.825
	0.87854	360.527
	0.73465	245.481
	0.95931	276.895
	0.98187	322.985
	0.8499	376.438
	0.94721	278.48
	0.52099	43.471
	0.58736	68.566
	0.59073	95.856
	0.7002	349.622
	0.94242	272.961
	0.76125	389.26
	0.77723	491.59
	0.72533	397.977
	0.90915	324.314
	0.80873	232.751
	0.97649	337.927
	0.86919	391.553
	0.77132	90.693
	0.95096	96.702
	1.2393	330.886
	1.31911	291.543
	1.38733	562.72
	1.29004	612.044
	1.40711	428.928
	1.23456	353.654
	1.08014	685.533
	1.42983	482.828
	1.04404	70.368
	1.08757	434.404
	1.24259	323.295
	1.29747	277.439
	1.11892	268.469
	1.24881	366.357
	1.17646	660.548
	1.27105	372.631
	1.36037	460.413
	1.29224	484.748
	1.3596	458.063
	1.06412	293.741
	1.19209	441.968
	1.31113	456.096
	1.27147	560.184
	1.36831	531.743
	1.31684	507.419
	1.20217	677.749
	1.3678	513.473
	1.37183	545.975
	1.11387	346.633
	1.11037	305.699
	1.26791	500.944
	1.02254	129.035
	1.34965	374.961
	1.46208	465.446
	1.50601	468.559
	1.35052	401.749
	1.30155	404.396
	1.29242	429.479
	0.94449	102.773
	1.06731	137.415
	1.03385	269.582
	1.17511	423.663
	1.33933	432.214
	1.18754	332.212
	1.28471	427.419
	1.03299	286.412
	1.31348	427.578
	1.032	420.588
	0.74024	471.207
	0.80199	179.019
	0.92481	119.866
	1.0839	302.86
	0.92772	381.299
	1.12349	319.54
	1.28989	572.688
	0.9048	55.604
	1.00141	147.773
	1.19093	664.671
	0.90164	115.519
	0.98753	153.077
	1.10772	222.289
	1.0977	410.475
	1.02742	208.566
	1.25647	388.298
	1.15414	383.035
	1.22072	529.877
	1.2423	335.476
	0.82799	96.689
	0.92499	136.653
	1.00462	259.344
	0.86747	278.459
	1.09617	366.338
	1.22171	607.722
	1.24547	523.473
	1.43496	539.131
	1.14962	312.369
	1.35335	412.994
	1.17657	509.475
	1.178	296.08

## Sheet: Fig ED4G
D1 D2 RNA-scope	positive neurons (%)
	D1	D2
	46.1538	50
	63.6364	42.8571
	44.4444	60
	57.1429	83.3333
	42.8571	44.4444
	80	22.2222
	50	33.3333
	50	42.8571
	50	44.4444
	50	50
	57.1429	20
	50	60
	66.6667	40
	54.5455	33.3333
	77.7778	60
	54.5455	33.3333
	46.6667	80
	83.3333	50
	87.5	75
	100	66.6667
	37.5	57.1429
	71.4286	27.2727
	100	40
	50	71.4286
	50	66.6667
	50	66.6667
	100	57.1429
	70	83.3333
	25	54.5455
	80	20
	57.1429	66.6667
	71.4286	42.8571
	100	55.5556
	50	77.7778
	40	44.4444
	33.3333	46.6667
	80	33.3333
	81.8182	57.1429
	41.6667	50
	57.1429	60

## Sheet: Fig ED4I
GFP expression (a.u.)	Central striatum			SVZ
	Control	Crym KO		Control	Crym KO
	522.797	32.867		695.747	505.798
	317.788	42.902		1653.07	963.997
	383.399	59.6993		1267.9	1130.94
	329.606	85.683		905.864	828.055
	555.327	60.6127		785.346	650.054
	241.445	34.8695		555.589	609.173
	445.279	26.0863		550.298	614.806
	274.489	53.8877		555.589	1027.83

## Sheet: Fig ED5A
Body weight		Males							Females
	weeks after injection	0	1	2	3	4		weeks after injection	0	1	2	3	4
	Control	20.6	21.14	21.6	22.2	23.5		Control	16.2	15.57	16.6	16.5	17.6
		20	20.5	21.33	21.8	22.75			16.4	16.8	17.66	17.5	18
		21.1	21.76	22	22.3	23			15.1	16.5	17.33	17.1	18
		20.5	21	22.7	22.67	24			16.5	17.05	17.5	17.1	17.9
		17.8	18.3	18.8	19	20.4			17	17.7	17.7	17.5	18.6
		22.8	23.4	23.3	23.6	24.7			16.6	17.7	16.8	17.2	18.15
		21.7	22.1	22.9	23.2	24.9			17.1	17.8	17.4	18.7	19.1
		25	23.7	24.6	25	25.9			22.6	23.8	24.2	24.5	24.8
		24.5	24.6	25.5	25.9	26.8			19.8	20.8	21.4	21.5	22.9
		22	21.7	22.5	23	23.4			19.6	18.5	18.4	19.7	19.9
		18.8	19.2	20.5	20.8	21.2			17.7	18.2	19.5	19.6	19.7
		17.7	18.8	20.3	20.6	21.2			16	16.9	17.6	17.8	18
	Crym KO	18.6	20.25	20.4	20.4	20.8			16.8	16.2	17.6	17.9	18.1
		19.1	20	21.1	21.6	22.4			16.3	16.1	16.4	16.9	17.5
		22.7	22.6	23.2	23.7	24.6		Crym KO	15.9	16.8	17.35	17.9	18.9
		23.4	23.1	23.2	24	25			15.6	16.9	17.4	17.1	18.2
		21.8	22.3	23.2	23.5	24.8			16.2	17.24	17.8	17.8	19.3
		20.6	20.9	20.9	21.6	22.6			16.1	17.8	18.4	18.9	20
		22.1	22.3	22.4	23.2	24.4			17.8	18.8	18.1	18.5	18.6
		23.6	25	24.5	25.3	26			18.2	18.3	18	18.2	19.3
		24	23.9	24.7	25.7	26.2			17.3	17.9	18.3	18.6	18.3
		24	23.7	24.8	25.5	26.1			20	19.4	20.5	20.6	21.2
		20.15	20.4	22.4	23	24			19.4	19	19.2	20.91	19.6
		19.8	21.4	22.5	23	24.6			18	18	18.5	19.5	19.8
		19.7	20.9	21.8	22.2	22.6			17.5	19.5	19.6	19.8	20
		19	19.8	20.5	21.5	22.2			18.4	17.9	18	18.2	18.4
									17.6	18	19	19.3	19.7

[truncated: 50 more sheets: Fig ED5B, Fig ED5C, Fig ED5D, Fig ED5E, Fig ED5F, Fig ED5G, Fig ED6D, Fig ED6F, Fig ED6H, Fig ED7A, Fig ED7B, Fig ED7D, Fig ED7E, Fig ED7F, Fig ED7G, Fig ED7H, Fig ED8B, Fig ED8D, Fig ED9A, Fig ED9B …]
